# Supplementary material for: Sustained ppGpp production underpins months-long survival of a bacterium in growth arrest
Source: mBio. 2026 Jun 18;17(7):e01079-26. doi: 10.1128/mbio.01079-26 (PMC13343836; doi:10.1128/mbio.01079-26)
Supplement: Table S1 — RNA-seq data comparing R. palustris WT and ppGpp° strains at D1 growth arrest. [file mbio.01079-26-s0002.xlsx]

## Sheet: Log2FC Rel0-D1 vs Wt-D1
Rel0-D1 vs Wt-D1
Gene ID	Gene Symbol	Log2FC Rel0-D1 vs Wt-D1	pAdj_Rel0 D1_WT D1	pAdj_Rel0 D1_WT D1_0_REPLACED	Negative log 10 padj	Description
RPA2165	groES2	-8.67197	0	1e-160	160	chaperonin GroES2, cpn10; observed by proteomics; Citation: Proteomics from VerBerkmoes et al. (2003) unpublished;
RPA2529		-6.16165	6.0605e-24	6.0605e-24	23.2175	hypothetical protein;
RPA2443		-6.16051	0	1e-160	160	peroxiredoxin; observed by proteomics; Citation: Proteomics from VerBerkmoes et al. (2003) unpublished;
RPA3254	rpsG	-5.77939	0	1e-160	160	30S ribosomal protein S7; observed by proteomics; Citation: Proteomics from VerBerkmoes et al. (2003) unpublished;
RPA2495		-5.72353	0	1e-160	160	RidA family protein
RPA1114		-5.53347	0	1e-160	160	DUF2852 domain-containing protein; observed by proteomics; Citation: Proteomics from VerBerkmoes et al. (2003) unpublished;
RPA0403		-5.5023	0	1e-160	160	YkvA family protein
RPA3261		-5.42533	0	1e-160	160	helix-turn-helix domain-containing protein
RPA2823		-5.38462	0	1e-160	160	GNAT family N-acetyltransferase
RPA1050		-5.33723	1.98735e-31	1.98735e-31	30.7017	DUF3096 domain-containing protein
RPA3255	rpsL	-5.30853	0	1e-160	160	30S ribosomal protein S12; observed by proteomics; Citation: Proteomics from VerBerkmoes et al. (2003) unpublished;
RPA1890		-5.28959	1.90506e-38	1.90506e-38	37.7201	hypothetical protein;
RPA2894		-5.2761	0	1e-160	160	hypothetical protein;
RPA2022		-5.22056	0	1e-160	160	acyl carrier protein;
RPA3078	RPS18	-5.21363	0	1e-160	160	30S ribosomal protein S18; observed by proteomics; Citation: Proteomics from VerBerkmoes et al. (2003) unpublished;
RPA2199		-5.10079	0	1e-160	160	hypothetical protein;
RPA3603		-5.02708	0	1e-160	160	lytic murein transglycosylase
RPA1559	cbbL	-4.99873	0	1e-160	160	ribulose-bisphosphate carboxylase large chain;
RPA2164	groEL2	-4.92191	0	1e-160	160	chaperonin GroEL2, cpn60; observed by proteomics; Citation: Proteomics from VerBerkmoes et al. (2003) unpublished;
RPA0608		-4.91294	0	1e-160	160	DUF4167 domain-containing protein; observed by proteomics; Citation: Proteomics from VerBerkmoes et al. (2003) unpublished;
RPA0866	rnk	-4.89186	0	1e-160	160	nucleoside diphosphate kinase regulator; observed by proteomics; Citation: Proteomics from VerBerkmoes et al. (2003) unpublished;
RPA0027	aroG1	-4.86829	0	1e-160	160	2-dehydro-3-deoxyphosphoheptonate aldolase;
RPA1982		-4.811	0	1e-160	160	DUF2059 domain-containing protein; observed by proteomics; Citation: Proteomics from VerBerkmoes et al. (2003) unpublished;
RPA1272		-4.75557	0	1e-160	160	Transglutaminase family proten		]]
RPA4072	greA	-4.73587	0	1e-160	160	transcriptional elongation factor greA; observed by proteomics; Citation: Proteomics from VerBerkmoes et al. (2003) unpublished;
RPA4435		-4.70604	0	1e-160	160	TIGR02594 family protein
RPA2961	clpP	-4.69547	0	1e-160	160	ATP-dependent Clp protease proteolytic subunit; observed by proteomics; Citation: Proteomics from VerBerkmoes et al. (2003) unpublished;
RPA4128		-4.66181	0	1e-160	160	DUF2188 domain-containing protein
RPA0865		-4.55235	0	1e-160	160	homospermidine synthase; observed by proteomics; Citation: Proteomics from VerBerkmoes et al. (2003) unpublished;
RPA2528		-4.52577	8.28915e-17	8.28915e-17	16.0815	hypothetical protein;
RPA2217		-4.4001	0	1e-160	160	WYL domain-containing protein; observed by proteomics; Citation: Proteomics from VerBerkmoes et al. (2003) unpublished;
RPA4353		-4.39051	0	1e-160	160	DUF4282 domain-containing protein
RPA0308	hslV	-4.35353	1.4e-45	1.4e-45	44.8539	heat shock protein HslV, proteasome-related peptidase subunit; observed by proteomics; Citation: Proteomics from VerBerkmoes et al. (2003) unpublished;
RPA3744		-4.32086	0	1e-160	160	unknown protein; observed by proteomics; Citation: Proteomics from VerBerkmoes et al. (2003) unpublished;
RPA4284		-4.31122	0	1e-160	160	YceI like family; observed by proteomics; Citation: Proteomics from VerBerkmoes et al. (2003) unpublished;
RPA3308		-4.29051	7.06553e-30	7.06553e-30	29.1509	ycfI, putative structural proteins; observed by proteomics; Citation: Proteomics from VerBerkmoes et al. (2003) unpublished;
RPA1899	GTA orfg9	-4.2792	1.22582e-39	1.22582e-39	38.9116	homologue of Rhodobacter capsulatus gene transfer agent (GTA) orfg9 (56% identity);
RPA2692	rnpO	-4.25247	2.13027e-35	2.13027e-35	34.6716	RNA polymerase omega subunit; observed by proteomics; Citation: Proteomics from VerBerkmoes et al. (2003) unpublished;
RPA2667		-4.24082	0	1e-160	160	invasion associated locus B family protein; Citation: Proteomics from VerBerkmoes et al. (2003) unpublished;
RPA0240	leuC	-4.24008	0	1e-160	160	3-isopropylmalate dehydratase; observed by proteomics; Citation: Proteomics from VerBerkmoes et al. (2003) unpublished;
RPA1160		-4.22777	0	1e-160	160	DUF2093 domain-containing protein; observed by proteomics; Citation: Proteomics from VerBerkmoes et al. (2003) unpublished;
RPA2895		-4.19464	1.49093e-32	1.49093e-32	31.8265	Hsp20/alpha crystallin family protein
RPA0222		-4.18443	4.19721e-07	4.19721e-07	6.37704	Beta-Ig-H3/Fasciclin domain; observed by proteomics; Citation: Proteomics from VerBerkmoes et al. (2003) unpublished;
RPA1141	groES1	-4.17958	0	1e-160	160	chaperonin GroES1, cpn10; observed by proteomics; Citation: Proteomics from VerBerkmoes et al. (2003) unpublished;
RPA0870		-4.15843	0	1e-160	160	type III PLP-dependent enzyme
RPA3029		-4.14193	1.83418e-07	1.83418e-07	6.73656	DUF1328 domain-containing protein
RPA3508		-4.14011	0	1e-160	160	ATP-binding component of ABC transporter;
RPA1274		-4.09328	8.84026e-35	8.84026e-35	34.0535	DNA starvation/stationary phase protection protein
RPA0346		-4.08841	0	1e-160	160	sulfate transporter family protein
RPA4127		-4.08784	3.51145e-24	3.51145e-24	23.4545	multiubiquitin domain-containing protein
RPA3587		-4.08498	3.034e-42	3.034e-42	41.518	hypothetical protein;
RPA0493	rpmB, L28	-4.0822	0	1e-160	160	50S ribosomal protein L28; observed by proteomics; Citation: Proteomics from VerBerkmoes et al. (2003) unpublished;
RPA4067		-4.07341	0	1e-160	160	hypothetical protein;
RPA4048	rfbF	-4.06612	4.46229e-29	4.46229e-29	28.3504	alpha-D-glucose-1-phosphate cytidylyltransferase; observed by proteomics; Citation: Proteomics from VerBerkmoes et al. (2003) unpublished;
RPA0787		-4.0491	0	1e-160	160	zinc metalloprotease HtpX; observed by proteomics; Citation: Proteomics from VerBerkmoes et al. (2003) unpublished;
RPA4203		-4.04131	0	1e-160	160	putative sensor (PAS) domain for methyl-accepting chemotaxis sensory transducer;
RPA4068		-4.03589	0	1e-160	160	hypothetical protein;
RPA4063		-4.01355	4.9825e-41	4.9825e-41	40.3026	hypothetical protein;
RPA2530		-4.0123	1.44504e-16	1.44504e-16	15.8401	hypothetical protein;
RPA2922	rpsB	-3.99168	2.8e-45	2.8e-45	44.5528	30S ribosomal protein S2; observed by proteomics; Citation: Proteomics from VerBerkmoes et al. (2003) unpublished;
RPA0054		-3.98028	8.01877e-33	8.01877e-33	32.0959	Hsp20 family protein
RPA1560	cbbS	-3.97825	0	1e-160	160	ribulose-bisphosphate carboxylase small chain;
RPA0867		-3.9609	6.637e-42	6.637e-42	41.178	Endoribonuclease L-PSP; observed by proteomics; Citation: Proteomics from VerBerkmoes et al. (2003) unpublished;
RPA2825		-3.95409	2.5951e-37	2.5951e-37	36.5858	DUF3597 domain-containing protein; observed by proteomics; Citation: Proteomics from VerBerkmoes et al. (2003) unpublished;
RPA4319		-3.94828	2.40694e-19	2.40694e-19	18.6185	hypothetical protein;
RPA1978	moaA	-3.94451	0	1e-160	160	molybdenum biosynthetic protein A;
RPA3269	rplL	-3.94043	1.15681e-35	1.15681e-35	34.9367	50S ribosomal protein L7/L12; observed by proteomics; Citation: Proteomics from VerBerkmoes et al. (2003) unpublished;
RPA1589	rpsD	-3.91176	0	1e-160	160	30S ribosomal protein S4; observed by proteomics; Citation: Proteomics from VerBerkmoes et al. (2003) unpublished;
RPA2377		-3.90712	1.04166e-19	1.04166e-19	18.9823	DUF2218 domain-containing protein
RPA0160		-3.89211	0	1e-160	160	GNAT family N-acetyltransferase
RPA3253	fusA, EF-G	-3.88625	1.01059e-31	1.01059e-31	30.9954	elongation factor G; observed by proteomics; Citation: Proteomics from VerBerkmoes et al. (2003) unpublished;
RPA4573		-3.8846	3.73949e-38	3.73949e-38	37.4272	hypothetical protein;
RPA2708a		-3.87839	3.67247e-05	3.67247e-05	4.43504	DUF1656 domain-containing protein
RPA3123		-3.87011	5.15413e-12	5.15413e-12	11.2878	hypothetical protein
RPA4099		-3.86812	0	1e-160	160	hypothetical protein
RPA0290		-3.86439	8.79874e-24	8.79874e-24	23.0556	hypothetical protein;
RPA0478		-3.86302	2.14881e-38	2.14881e-38	37.6678	GlsB/YeaQ/YmgE family stress response membrane protein
RPA0307		-3.85805	0	1e-160	160	DUF2585 domain-containing protein
RPA3330		-3.84359	4.36225e-06	4.36225e-06	5.36029	curli-like amyloid fiber formation chaperone CsgH
RPA4176	rpsU, S21	-3.83636	6.44633e-33	6.44633e-33	32.1907	ribosomal protein S21; observed by proteomics; Citation: Proteomics from VerBerkmoes et al. (2003) unpublished;
RPA0869		-3.82998	1.36573e-07	1.36573e-07	6.86463	GCN5-related N-acetyltransferase;
RPA4356	ctc, rplY, L25	-3.82035	0	1e-160	160	putative 50S ribosomal protein L25; observed by proteomics; Citation: Proteomics from VerBerkmoes et al. (2003) unpublished;
RPA0302	secB	-3.80563	7.27154e-34	7.27154e-34	33.1384	putative protein-export protein SecB; observed by proteomics; Citation: Proteomics from VerBerkmoes et al. (2003) unpublished;
RPA0889	hspD	-3.79531	1.60664e-36	1.60664e-36	35.7941	small heat shock protein; observed by proteomics; Citation: Proteomics from VerBerkmoes et al. (2003) unpublished;
RPA1885		-3.77581	5.68e-43	5.68e-43	42.2457	putative portal protein, R. capsulatus GTA orfg3 homologue;
RPA3037		-3.76397	7.47e-43	7.47e-43	42.1267	CreA family protein; observed by proteomics; Citation: Proteomics from VerBerkmoes et al. (2003) unpublished;
RPA4190		-3.73309	0	1e-160	160	DUF2312 domain-containing protein; observed by proteomics; Citation: Proteomics from VerBerkmoes et al. (2003) unpublished;
RPA1886		-3.70503	1.64446e-26	1.64446e-26	25.784	hypothetical protein;
RPA1301	pfpI	-3.70268	1.05807e-29	1.05807e-29	28.9755	putative intracellular protease, PfpI family;
RPA2737		-3.6865	0	1e-160	160	outer membrane protein assembly factor BamE; observed by proteomics; Citation: Proteomics from VerBerkmoes et al. (2003) unpublished;
RPA1269		-3.68215	6.27257e-22	6.27257e-22	21.2026	hypothetical protein;
RPA1278		-3.68095	0	1e-160	160	GatB/Yqey domain-containing protein; observed by proteomics; Citation: Proteomics from VerBerkmoes et al. (2003) unpublished;
RPA0118	rmlC	-3.66314	7.84285e-29	7.84285e-29	28.1055	dTDP-6-deoxy-D-glucose-3,5-epimerase;
RPA3232	rpmD	-3.64971	1.1e-44	1.1e-44	43.9586	ribosomal protein L30; observed by proteomics; Citation: Proteomics from VerBerkmoes et al. (2003) unpublished;
RPA4815	htpG	-3.63798	5.32388e-32	5.32388e-32	31.2738	heat shock protein HtpG; observed by proteomics; Citation: Proteomics from VerBerkmoes et al. (2003) unpublished;
RPA3428		-3.62111	2.59774e-29	2.59774e-29	28.5854	DUF3126 family protein; observed by proteomics; Citation: Proteomics from VerBerkmoes et al. (2003) unpublished;
RPA2374		-3.57748	0.00196654	0.00196654	2.7063	efflux transporter outer membrane subunit
RPA4303		-3.5666	0	1e-160	160	ferritin family protein
RPA2856		-3.55662	0	1e-160	160	iron-sulfur cluster insertion protein ErpA; observed by proteomics; Citation: Proteomics from VerBerkmoes et al. (2003) unpublished;
RPA0850		-3.53005	1.30916e-39	1.30916e-39	38.883	secondary thiamine-phosphate synthase enzyme YjbQ
RPA1046		-3.51809	2.48906e-20	2.48906e-20	19.604	endonuclease domain-containing protein
RPA1599		-3.51259	1.32e-43	1.32e-43	42.8794	DUF427 domain-containing protein
RPA0073	trxA	-3.50779	0	1e-160	160	thioredoxin; observed by proteomics; Citation: Proteomics from VerBerkmoes et al. (2003) unpublished;
RPA0415		-3.50419	0	1e-160	160	YggT family protein
RPA0918		-3.50009	7.36113e-38	7.36113e-38	37.1331	possible 50S ribosomal protein L31; observed by proteomics; Citation: Proteomics from VerBerkmoes et al. (2003) unpublished;
RPA1270		-3.49833	8.38079e-12	8.38079e-12	11.0767	DUF1488 domain-containing protein
RPA4350		-3.49593	8.06066e-40	8.06066e-40	39.0936	hypothetical protein;
RPA0861		-3.4759	0	1e-160	160	possible CobW protein involved in cobalamin synthesis; observed by proteomics; Citation: Proteomics from VerBerkmoes et al. (2003) unpublished;
RPA3670		-3.47506	0	1e-160	160	putative ATP-dependent RNA helicase;
RPA2470		-3.47211	7e-45	7e-45	44.1549	Protein of unknown function, HesB/YadR/YfhF;
RPA3943		-3.46137	3.36687e-23	3.36687e-23	22.4728	ferritin-like domain-containing protein
RPA3770		-3.45848	1.27553e-37	1.27553e-37	36.8943	conserved unknown protein; observed by proteomics; Citation: Proteomics from VerBerkmoes et al. (2003) unpublished;
RPA4272		-3.45845	0	1e-160	160	conserved unknown protein; observed by proteomics; Citation: Proteomics from VerBerkmoes et al. (2003) unpublished;
RPA3283	tuf, EF-Tu	-3.44786	2.244e-41	2.244e-41	40.649	elongation factor Tu; observed by proteomics; Citation: Proteomics from VerBerkmoes et al. (2003) unpublished;
RPA0053		-3.43936	5.54177e-29	5.54177e-29	28.2564	conserved hypothetical protein;
RPA3854		-3.43202	2.04596e-15	2.04596e-15	14.6891	hypothetical protein;
RPA0801		-3.42947	0	1e-160	160	conserved hypothetical protein;
RPA4062		-3.42302	2.8527e-24	2.8527e-24	23.5447	conserved hypothetical protein;
RPA0887	exoN	-3.4191	0	1e-160	160	UTP-glucose-1-phosphate uridylyltransferase; observed by proteomics; Citation: Proteomics from VerBerkmoes et al. (2003) unpublished;
RPA1889		-3.39792	9.93593e-21	9.93593e-21	20.0028	hypothetical protein;
RPA0425	fabA	-3.39548	0	1e-160	160	3-hydroxydecanoyl-acyl carrier protein dehydrase;
RPA4141		-3.38934	0	1e-160	160	conserved hypothetical protein;
RPA2071		-3.38497	7.20639e-28	7.20639e-28	27.1423	hypothetical protein;
RPA2839		-3.38307	0	1e-160	160	response regulator receiver (CheY-like protein);
RPA0845	atpE	-3.37881	0	1e-160	160	probable ATP synthase subunit C TRANSMEMBRANE protein;
RPA0526	rpmF, L32	-3.37532	1.53444e-38	1.53444e-38	37.814	50S ribosomal protein L32; observed by proteomics; Citation: Proteomics from VerBerkmoes et al. (2003) unpublished;
RPA3326		-3.3746	3.26572e-14	3.26572e-14	13.486	hypothetical protein;
RPA2004		-3.37043	0	1e-160	160	conserved hypothetical protein;
RPA4204		-3.36572	1.25766e-21	1.25766e-21	20.9004	hypothetical protein;
RPA2719		-3.36244	0	1e-160	160	conserved hypothetical protein;
RPA4217		-3.36017	5.49214e-20	5.49214e-20	19.2603	conserved unknown protein; observed by proteomics; Citation: Proteomics from VerBerkmoes et al. (2003) unpublished;
RPA4291	pucBb	-3.35428	6.79e-19	6.79e-19	18.1681	light harvesting protein B-800-850, beta chain B (antenna pigment protein, beta chain B);
RPA2513	efp	-3.34931	5.90509e-19	5.90509e-19	18.2288	elongation factor P; observed by proteomics; Citation: Proteomics from VerBerkmoes et al. (2003) unpublished;
RPA3158		-3.34457	2.67426e-22	2.67426e-22	21.5728	hypothetical protein;
RPA3331		-3.33567	2.73418e-12	2.73418e-12	11.5632	hypothetical protein;
RPA1535	cycA	-3.33323	3.35861e-31	3.35861e-31	30.4738	cytochrome c2; observed by proteomics; Citation: Proteomics from VerBerkmoes et al. (2003) unpublished;
RPA4078		-3.33237	1.85e-43	1.85e-43	42.7328	conserved hypothetical protein;
RPA3224		-3.32457	4.06881e-40	4.06881e-40	39.3905	putative short-chain dehydrogenase; observed by proteomics; Citation: Proteomics from VerBerkmoes et al. (2003) unpublished;
RPA2185		-3.32282	0	1e-160	160	nodN-like protein;
RPA3227	rpsK	-3.31961	1.794e-43	1.794e-43	42.7462	30S ribosomal protein S11; observed by proteomics; Citation: Proteomics from VerBerkmoes et al. (2003) unpublished;
RNA_59	rnpB	-3.31381	0	1e-160	160	Ribonuclease P RNA;
RPA0941		-3.31152	4.43149e-18	4.43149e-18	17.3535	conserved hypothetical protein;
RPA4064		-3.30969	8.80874e-24	8.80874e-24	23.0551	hypothetical protein;
RPA0179	atpH	-3.29319	1.19691e-33	1.19691e-33	32.9219	putative H+-transporting ATP synthase delta chain.; observed by proteomics; Citation: Proteomics from VerBerkmoes et al. (2003) unpublished;
RPA0477		-3.28741	0	1e-160	160	conserved hypothetical protein;
RPA4780	pstS1	-3.28033	0	1e-160	160	periplasmic phosphate-binding protein, (PBP); observed by proteomics; Citation: Proteomics from VerBerkmoes et al. (2003) unpublished;
RPA3706	nasT	-3.27491	3.52505e-26	3.52505e-26	25.4528	putative two-component response regulator:antitermination factor NasT;
RPA2105		-3.26953	0	1e-160	160	non-heme chloroperoxidase; observed by proteomics; Citation: Proteomics from VerBerkmoes et al. (2003) unpublished;
RPA2709		-3.26665	2.13005e-18	2.13005e-18	17.6716	possible FusE-MFP/HlyD family membrane fusion protein;
RPA3815	cbbE, rpe, ppe	-3.25958	0	1e-160	160	ribulose-5-phosphate-3-epimerase; observed by proteomics; Citation: Proteomics from VerBerkmoes et al. (2003) unpublished;
RPA3745		-3.25383	2.12852e-34	2.12852e-34	33.6719	unknown protein; observed by proteomics; Citation: Proteomics from VerBerkmoes et al. (2003) unpublished;
RPA3318		-3.24791	3.39249e-33	3.39249e-33	32.4695	transcriptional regulator, Crp/Fnr family;
RPA1665		-3.24507	0	1e-160	160	hypothetical protein;
RPA3819		-3.24209	3.6768e-31	3.6768e-31	30.4345	hypothetical protein;
RPA4058		-3.22219	1.25045e-14	1.25045e-14	13.9029	Glycosyl transferase, family 2:Mitochondrial substrate carrier;
RPA1146		-3.22022	2.58681e-38	2.58681e-38	37.5872	conserved unknown protein; observed by proteomics; Citation: Proteomics from VerBerkmoes et al. (2003) unpublished;
RPA1598		-3.21181	4.6672e-38	4.6672e-38	37.3309	Peptidylprolyl isomerase, FKBP-type:Acyltransferase 3 family;
RPA4057		-3.20141	1.37199e-20	1.37199e-20	19.8626	possible dolichol phosphate mannose synthase; observed by proteomics; Citation: Proteomics from VerBerkmoes et al. (2003) unpublished;
RPA0158	rplU, L21	-3.19921	1.42884e-37	1.42884e-37	36.845	putative ribosomal protein L21; observed by proteomics; Citation: Proteomics from VerBerkmoes et al. (2003) unpublished;
RPA2654	pucBa	-3.19506	8.60746e-16	8.60746e-16	15.0651	light harvesting protein B-800-850, beta chain A (antenna pigment protein, beta chain A) (LH II-A beta);
RPA3073	acpP	-3.19432	2.51169e-27	2.51169e-27	26.6	constitutive acyl carrier protein; observed by proteomics; Citation: Proteomics from VerBerkmoes et al. (2003) unpublished;
RPA3315		-3.18689	0	1e-160	160	protease;
RPA2691		-3.18564	6.26097e-22	6.26097e-22	21.2034	DUF88; observed by proteomics; Citation: Proteomics from VerBerkmoes et al. (2003) unpublished;
RPA1637		-3.17735	4.76444e-24	4.76444e-24	23.322	hypothetical protein;
RPA3579		-3.1762	1.56407e-05	1.56407e-05	4.80574	possible insertion element ISR1 hypothetical 10 KD protein A3;
RPA4126		-3.17519	2.59528e-21	2.59528e-21	20.5858	hypothetical protein;
RPA1884		-3.17144	6.03329e-25	6.03329e-25	24.2194	methyl-accepting chemotaxis receptor/sensory transducer; observed by proteomics; Citation: Proteomics from VerBerkmoes et al. (2003) unpublished;
RPA0489		-3.16408	3.00823e-20	3.00823e-20	19.5217	ferredoxin II; observed by proteomics; Citation: Proteomics from VerBerkmoes et al. (2003) unpublished;
RPA2708		-3.15969	1.01016e-31	1.01016e-31	30.9956	possible fusaric acid resistance pump;
RPA2661		-3.15778	0	1e-160	160	DUF502; observed by proteomics; Citation: Proteomics from VerBerkmoes et al. (2003) unpublished;
RPA0953	xseB	-3.15609	3.67436e-36	3.67436e-36	35.4348	possible exodeoxyribonuclease small subunit; observed by proteomics; Citation: Proteomics from VerBerkmoes et al. (2003) unpublished;
RPA4218		-3.15159	2.70644e-18	2.70644e-18	17.5676	conserved hypothetical protein;
RPA2600		-3.14324	5.32874e-16	5.32874e-16	15.2734	hypothetical protein;
RPA3392		-3.13339	2.44009e-30	2.44009e-30	29.6126	possible nifU homolog;
RPA4355	pth	-3.13122	0	1e-160	160	putative peptidyl-tRNA hydrolase;
RPA4103		-3.12979	3.38807e-17	3.38807e-17	16.47	possible glutathione S-transferase;
RPA1500		-3.12812	5.13216e-23	5.13216e-23	22.2897	unknown protein; observed by proteomics; Citation: Proteomics from VerBerkmoes et al. (2003) unpublished;
RPA3426		-3.12654	2.83325e-27	2.83325e-27	26.5477	conserved hypothetical protein;
RPA4053		-3.12648	2.36305e-28	2.36305e-28	27.6265	possible dTDPglucose 4,6-dehydratase; observed by proteomics; Citation: Proteomics from VerBerkmoes et al. (2003) unpublished;
RPA3500	fumC2	-3.1081	0	1e-160	160	fumarate hydratase C; observed by proteomics; Citation: Proteomics from VerBerkmoes et al. (2003) unpublished;
RPA4345		-3.10752	5.57849e-37	5.57849e-37	36.2535	hypothetical protein;
RPA3438		-3.09432	7.29843e-07	7.29843e-07	6.13677	hypothetical protein;
RPA2720		-3.08086	0	1e-160	160	possible glutathione-S-transferase; observed by proteomics; Citation: Proteomics from VerBerkmoes et al. (2003) unpublished;
RPA3309		-3.07971	3.35629e-24	3.35629e-24	23.4741	conserved unknown protein; observed by proteomics; Citation: Proteomics from VerBerkmoes et al. (2003) unpublished;
RPA0306	hslU	-3.05472	0	1e-160	160	heat shock protein HslU, proteasome-related ATPase subunit; observed by proteomics; Citation: Proteomics from VerBerkmoes et al. (2003) unpublished;
RPA2921	tsf	-3.05399	0	1e-160	160	elongation factor Ts; observed by proteomics; Citation: Proteomics from VerBerkmoes et al. (2003) unpublished;
RPA3600	bfr	-3.04984	1.34973e-17	1.34973e-17	16.8698	bacterioferritin; observed by proteomics; Citation: Proteomics from VerBerkmoes et al. (2003) unpublished;
RPA1410		-3.04949	1.75837e-18	1.75837e-18	17.7549	possible taurine transport system protein;
RPA3648		-3.04681	6.18855e-32	6.18855e-32	31.2084	conserved hypothetical protein;
RPA2531		-3.0451	4.01422e-07	4.01422e-07	6.3964	hypothetical protein;
RPA2824		-3.04324	1.01883e-37	1.01883e-37	36.9919	Thioesterase superfamily;
RPA2733		-3.04269	5.15676e-14	5.15676e-14	13.2876	unknown protein;
RPA2532		-3.02942	1.02893e-24	1.02893e-24	23.9876	hypothetical protein;
RPA1380	vnfK	-3.01481	1.78579e-32	1.78579e-32	31.7482	nitrogenase vanadium-iron protein, VnfK subunit;
RPA3726		-3.01321	5.54874e-14	5.54874e-14	13.2558	conserved unknown protein; observed by proteomics; Citation: Proteomics from VerBerkmoes et al. (2003) unpublished;
RPA4224		-3.00787	1.67997e-12	1.67997e-12	11.7747	unknown protein; observed by proteomics; Citation: Proteomics from VerBerkmoes et al. (2003) unpublished;
RPA3391	gch1	-3.00634	1.65e-43	1.65e-43	42.7825	possible GTP cyclohydrolase I; observed by proteomics; Citation: Proteomics from VerBerkmoes et al. (2003) unpublished;
RPA3240	rplN	-3.00532	5.17257e-18	5.17257e-18	17.2863	50S ribosomal protein L14; observed by proteomics; Citation: Proteomics from VerBerkmoes et al. (2003) unpublished;
RPA3629		-3.00487	4.44696e-30	4.44696e-30	29.3519	conserved hypothetical protein;
RPA3985		-2.99599	0	1e-160	160	ADP-L-glycero-D-mannoheptose-6-epimerase;
RPA4031		-2.99565	1.27799e-38	1.27799e-38	37.8935	hypothetical protein;
RPA4065		-2.99016	2.57961e-22	2.57961e-22	21.5884	hypothetical protein;
RPA0115	rmlB pseudogene	-2.98448	5.41622e-22	5.41622e-22	21.2663	dTDP-D-glucose 4,6-dehydratase; pseudogene, N-terminal portion of a gene disrupted by an inversion;
RPA3225	rplQ	-2.9839	6.46636e-28	6.46636e-28	27.1893	50S ribosomal protein L17; observed by proteomics; Citation: Proteomics from VerBerkmoes et al. (2003) unpublished;
RPA4525		-2.98077	9.1406e-16	9.1406e-16	15.039	hypothetical protein;
RPA3907	dksA	-2.97853	7.24099e-21	7.24099e-21	20.1402	DnaK suppressor protein DksA; observed by proteomics; Citation: Proteomics from VerBerkmoes et al. (2003) unpublished;
RPA3363		-2.97481	1.52954e-16	1.52954e-16	15.8154	hypothetical protein;
RPA0564		-2.97269	2.36353e-23	2.36353e-23	22.6264	conserved hypothetical protein;
RPA0267	trx	-2.97014	5.6e-45	5.6e-45	44.2518	possible thioredoxin; observed by proteomics; Citation: Proteomics from VerBerkmoes et al. (2003) unpublished;
RPA0159	rpmA, L27	-2.96631	4.55392e-37	4.55392e-37	36.3416	ribosomal protein L27; observed by proteomics; Citation: Proteomics from VerBerkmoes et al. (2003) unpublished;
RPA3090		-2.96064	2.0099e-27	2.0099e-27	26.6968	putative colicin V production protein; observed by proteomics; Citation: Proteomics from VerBerkmoes et al. (2003) unpublished;
RPA3956		-2.95839	4.2e-45	4.2e-45	44.3768	ferredoxin; observed by proteomics; Citation: Proteomics from VerBerkmoes et al. (2003) unpublished;
RPA0331		-2.95498	0	1e-160	160	possible heat shock protein (HSP-70 COFACTOR), grpE; observed by proteomics; Citation: Proteomics from VerBerkmoes et al. (2003) unpublished;
RPA2436	accB	-2.95297	2.06113e-31	2.06113e-31	30.6859	putative biotin carboxyl carrier protein of acetyl-CoA carboxylase; observed by proteomics; Citation: Proteomics from VerBerkmoes et al. (2003) unpublished;
RPA3241	rpsQ	-2.94988	4.92346e-15	4.92346e-15	14.3077	30S ribosomal protein S17; observed by proteomics; Citation: Proteomics from VerBerkmoes et al. (2003) unpublished;
RPA4545		-2.94659	2.24367e-18	2.24367e-18	17.649	hypothetical protein;
RPA1198		-2.94491	1.08501e-36	1.08501e-36	35.9646	putative heat shock protein DnaJ; observed by proteomics; Citation: Proteomics from VerBerkmoes et al. (2003) unpublished;
RPA4285		-2.94233	1.69859e-24	1.69859e-24	23.7699	Nitroreductase family;
RPA4125		-2.94118	5.38624e-17	5.38624e-17	16.2687	conserved hypothetical protein;
RPA4060		-2.93681	2.11594e-20	2.11594e-20	19.6745	hypothetical protein;
RPA4061		-2.93636	2.02509e-17	2.02509e-17	16.6936	putative glycosyltransferase;
RPA0455	trpS	-2.93437	1.1166e-19	1.1166e-19	18.9521	trytophanyl-tRNA synthetase; observed by proteomics; Citation: Proteomics from VerBerkmoes et al. (2003) unpublished;
RPA4324		-2.92947	1.77921e-12	1.77921e-12	11.7498	hypothetical protein;
RPA1279		-2.92818	1.25268e-15	1.25268e-15	14.9022	hypothetical protein;
RPA3228	rpsM	-2.92558	4.28343e-29	4.28343e-29	28.3682	30S ribosomal protein S13; observed by proteomics; Citation: Proteomics from VerBerkmoes et al. (2003) unpublished;
RPA0358	chvI	-2.91536	1.33932e-32	1.33932e-32	31.8731	two-component transcriptional regulator ChvI, winged helix family; observed by proteomics; Citation: Proteomics from VerBerkmoes et al. (2003) unpublished;
RPA4191		-2.91199	0	1e-160	160	conserved unknown protein; observed by proteomics; Citation: Proteomics from VerBerkmoes et al. (2003) unpublished;
RPA3568		-2.90821	2.07995e-19	2.07995e-19	18.6819	conserved unknown protein; observed by proteomics; Citation: Proteomics from VerBerkmoes et al. (2003) unpublished;
RPA3818	purL	-2.90816	7.0422e-36	7.0422e-36	35.1523	phosphoribosylformylglycinamidine synthase I; observed by proteomics; Citation: Proteomics from VerBerkmoes et al. (2003) unpublished;
RPA3799		-2.90669	4.93677e-25	4.93677e-25	24.3066	DUF182;
RPA0846	atpB	-2.90633	6.34815e-25	6.34815e-25	24.1974	Fo ATP synthase subunit A;
RPA3226	rpoA	-2.90318	1.40371e-20	1.40371e-20	19.8527	DNA-directed RNA polymerase alpha subunit; observed by proteomics; Citation: Proteomics from VerBerkmoes et al. (2003) unpublished;
RPA2438		-2.90203	9.06319e-29	9.06319e-29	28.0427	hypothetical protein;
RPA3136		-2.89953	3.24084e-39	3.24084e-39	38.4893	conserved unknown protein; observed by proteomics; Citation: Proteomics from VerBerkmoes et al. (2003) unpublished;
RPA1646		-2.89762	2.37627e-20	2.37627e-20	19.6241	hypothetical protein;
RPA1097		-2.8924	0	1e-160	160	DUF28; observed by proteomics; Citation: Proteomics from VerBerkmoes et al. (2003) unpublished;
RPA4233		-2.89098	5.20983e-39	5.20983e-39	38.2832	Cyclic nucleotide regulated K+ channel;
RPA0511		-2.89095	2.69863e-28	2.69863e-28	27.5689	PpiC-type peptidyl-prolyl cis-trans isomerase; observed by proteomics; Citation: Proteomics from VerBerkmoes et al. (2003) unpublished;
RPA0752	cysD	-2.88863	1.59248e-26	1.59248e-26	25.7979	putative ATP sulfurylase small subunit; observed by proteomics; Citation: Proteomics from VerBerkmoes et al. (2003) unpublished;
RPA4049	rfbG	-2.87521	9.53761e-19	9.53761e-19	18.0206	cdp-glucose 4,6-dehydratase; observed by proteomics; Citation: Proteomics from VerBerkmoes et al. (2003) unpublished;
RPA3511		-2.87009	5e-44	5e-44	43.301	ErfK/YbiS/YcfS/YnhG;
RPA2832	yajC	-2.86687	0	1e-160	160	putative membrane protein, possible preprotein translocase; observed by proteomics; Citation: Proteomics from VerBerkmoes et al. (2003) unpublished;
RPA1977		-2.86346	1.57312e-19	1.57312e-19	18.8032	possible TrapT family, dctQ subunit, glutamate transport; observed by proteomics; Citation: Proteomics from VerBerkmoes et al. (2003) unpublished;
RPA3875		-2.85651	5.74306e-24	5.74306e-24	23.2409	conserved unknown protein; observed by proteomics; Citation: Proteomics from VerBerkmoes et al. (2003) unpublished;
RPA3077	RPS6	-2.85343	6.69359e-26	6.69359e-26	25.1743	possible 30S ribosomal protein S6; observed by proteomics; Citation: Proteomics from VerBerkmoes et al. (2003) unpublished;
RPA3081		-2.85146	7.23e-43	7.23e-43	42.1409	unknown protein; observed by proteomics; Citation: Proteomics from VerBerkmoes et al. (2003) unpublished;
RPA4073		-2.84908	8.34937e-29	8.34937e-29	28.0783	DoxD-like family;
RPA4075	trxB	-2.84675	2.00402e-39	2.00402e-39	38.6981	thioredoxin reductase;
RPA4085		-2.84514	4.15828e-18	4.15828e-18	17.3811	transcriptional regulator, TetR family;
RPA3108		-2.84344	1.98176e-19	1.98176e-19	18.7029	conserved hypothetical protein;
RPA3954		-2.84223	2.34674e-24	2.34674e-24	23.6295	thioredoxin reductase; observed by proteomics; Citation: Proteomics from VerBerkmoes et al. (2003) unpublished;
RPA2262	gltS	-2.84025	5.04721e-20	5.04721e-20	19.2969	putative glutamate permease;
RPA4357		-2.83387	0	1e-160	160	conserved unknown protein; observed by proteomics; Citation: Proteomics from VerBerkmoes et al. (2003) unpublished;
RPA3148		-2.83215	1.78786e-40	1.78786e-40	39.7477	DUF174;
RPA2546		-2.83062	1.03904e-20	1.03904e-20	19.9834	FKBP-type peptidyl-prolyl cis-trans isomerase; observed by proteomics; Citation: Proteomics from VerBerkmoes et al. (2003) unpublished;
RPA2509		-2.82778	8.02755e-18	8.02755e-18	17.0954	hypothetical protein;
RPA4109		-2.82552	3.58293e-11	3.58293e-11	10.4458	conserved hypothetical protein;
RPA2881		-2.81664	2.34322e-17	2.34322e-17	16.6302	conserved hypothetical protein;
RPA1957		-2.81383	8.14084e-23	8.14084e-23	22.0893	alkanal monooxygenase (LuxA-like protein); observed by proteomics; Citation: Proteomics from VerBerkmoes et al. (2003) unpublished;
RPA4394	aceA	-2.80315	1.69229e-20	1.69229e-20	19.7715	isocitrate lyase; observed by proteomics; Citation: Proteomics from VerBerkmoes et al. (2003) unpublished;
RPA4181	pntA beta	-2.79407	6.99172e-34	6.99172e-34	33.1554	nicotinamide nucleotide transhydrogenase, subunit alpha2;
RPA1324a		-2.78954	0.00536978	0.00536978	2.27004	conserved hypothetical membrane protein;
RPA3109		-2.78392	5.19458e-32	5.19458e-32	31.2844	conserved hypothetical protein;
RPA2076		-2.78336	3.24492e-23	3.24492e-23	22.4888	putative signal transduction histidine kinase;
RPA2434		-2.78305	1.67816e-25	1.67816e-25	24.7752	sensor histidine kinase; observed by proteomics; Citation: Proteomics from VerBerkmoes et al. (2003) unpublished;
RPA0501		-2.78123	2.69959e-25	2.69959e-25	24.5687	BolA-like protein; observed by proteomics; Citation: Proteomics from VerBerkmoes et al. (2003) unpublished;
RPA3056		-2.77896	9.01879e-34	9.01879e-34	33.0449	nucleoside-diphosphate-kinase; observed by proteomics; Citation: Proteomics from VerBerkmoes et al. (2003) unpublished;
RPA4766	metZ	-2.77593	0	1e-160	160	O-succinylhomoserine sulfhydrylase; observed by proteomics; Citation: Proteomics from VerBerkmoes et al. (2003) unpublished;
RPA0060		-2.77064	2.36652e-22	2.36652e-22	21.6259	conserved unknown protein; observed by proteomics; Citation: Proteomics from VerBerkmoes et al. (2003) unpublished;
RPA4423		-2.76168	6.85719e-19	6.85719e-19	18.1639	conserved unknown protein;
RPA2021		-2.76157	8.60924e-38	8.60924e-38	37.065	3-hydroxymyristoyl-acyl carrier protein dehydratase;
RPA4645	cbbF	-2.76093	0	1e-160	160	fructose-1,6-bisphosphatase; observed by proteomics; Citation: Proteomics from VerBerkmoes et al. (2003) unpublished;
RPA4570		-2.76003	3.61757e-27	3.61757e-27	26.4416	hypothetical protein;
RPA4082		-2.75895	1.6283e-18	1.6283e-18	17.7883	possible phage-like integrase; observed by proteomics; Citation: Proteomics from VerBerkmoes et al. (2003) unpublished;
RPA3030		-2.75836	4.3028e-40	4.3028e-40	39.3662	hypothetical protein;
RPA4129		-2.75316	2.15547e-17	2.15547e-17	16.6665	possible transcriptional regulator, XRE family; observed by proteomics; Citation: Proteomics from VerBerkmoes et al. (2003) unpublished;
RPA0868		-2.75304	1.40742e-05	1.40742e-05	4.85157	hypothetical protein;
RPA2401		-2.75236	2.90245e-05	2.90245e-05	4.53724	conserved unknown protein;
RPA3239	rplX	-2.74946	7.72814e-24	7.72814e-24	23.1119	50S ribosomal protein L24; observed by proteomics; Citation: Proteomics from VerBerkmoes et al. (2003) unpublished;
RPA3096		-2.73973	1.25156e-32	1.25156e-32	31.9025	conserved unknown protein; observed by proteomics; Citation: Proteomics from VerBerkmoes et al. (2003) unpublished;
RPA2816	uvrA	-2.73685	8.26976e-35	8.26976e-35	34.0825	excinuclease ABC subunit A; observed by proteomics; Citation: Proteomics from VerBerkmoes et al. (2003) unpublished;
RPA0071	accD	-2.73651	7.56769e-36	7.56769e-36	35.121	acetyl-CoA carboxylase carboxyltransferase beta subunit; observed by proteomics; Citation: Proteomics from VerBerkmoes et al. (2003) unpublished;
RPA3307	xthA3	-2.73465	2.36318e-16	2.36318e-16	15.6265	putative exonuclease III;
RPA0215		-2.73149	2.50956e-14	2.50956e-14	13.6004	possible general stress protein 26; observed by proteomics; Citation: Proteomics from VerBerkmoes et al. (2003) unpublished;
RPA0038	rplT	-2.73105	3.41452e-31	3.41452e-31	30.4667	ribosomal protein L20; observed by proteomics; Citation: Proteomics from VerBerkmoes et al. (2003) unpublished;
RPA4457		-2.72332	1.16608e-24	1.16608e-24	23.9333	putative sulfide dehydrogenase; observed by proteomics; Citation: Proteomics from VerBerkmoes et al. (2003) unpublished;
RPA2280		-2.72296	4.70636e-28	4.70636e-28	27.3273	putative low-affinity phosphate transport accessory protein; observed by proteomics; Citation: Proteomics from VerBerkmoes et al. (2003) unpublished;
RPA3317		-2.72132	1.36954e-12	1.36954e-12	11.8634	hypothetical protein;
RPA2390		-2.71522	3.05945e-18	3.05945e-18	17.5144	possible Rhizobactin siderophore biosynthesis protein rhbC;
RPA0064	rpsA	-2.70927	5.885e-42	5.885e-42	41.2303	ribosomal protein S1; observed by proteomics; Citation: Proteomics from VerBerkmoes et al. (2003) unpublished;
RPA4704		-2.7053	1.3419e-41	1.3419e-41	40.8723	conserved hypothetical protein;
RPA2053		-2.70032	2.99822e-40	2.99822e-40	39.5231	conserved hypothetical protein;
RPA0195	tesA	-2.69871	4.76771e-38	4.76771e-38	37.3217	putative acyl-CoA thioesterase precursor;
RPA2380		-2.69239	1.20571e-26	1.20571e-26	25.9188	probable tonB dependent iron siderophore receptor;
RPA4013		-2.69133	2.98511e-21	2.98511e-21	20.525	putative ATP-binding component of ABC transporter;
RPA4548		-2.6893	9.51829e-07	9.51829e-07	6.02144	hypothetical protein;
RPA2402		-2.68216	8.21786e-08	8.21786e-08	7.08524	hypothetical protein;
RPA4118		-2.67658	7.77731e-18	7.77731e-18	17.1092	conjugal transfer protein trbL;
RPA2696	lepB2	-2.67425	4.916e-33	4.916e-33	32.3084	putative signal peptidase I; observed by proteomics; Citation: Proteomics from VerBerkmoes et al. (2003) unpublished;
RPA0219	sdhC	-2.66617	5.28913e-27	5.28913e-27	26.2766	succinate dehydrogenase membrane anchor/cytochrome b subunit;
RPA0849		-2.66522	6.33811e-27	6.33811e-27	26.198	conserved hypothetical protein;
RPA3424		-2.66335	2.79218e-26	2.79218e-26	25.5541	hypothetical protein;
RPA2437	aroQ2	-2.65978	2.84105e-30	2.84105e-30	29.5465	3-dehydroquinate dehydratase type 2;
RPA2952	nuoA1	-2.64529	4.57338e-14	4.57338e-14	13.3398	NADH-ubiquinone dehydrogenase chain A;
RPA2632		-2.64302	3.73094e-08	3.73094e-08	7.42818	ABC transport permease protein, possibly for nitrate;
RPA1777		-2.64197	1.22762e-14	1.22762e-14	13.9109	DUF35; observed by proteomics; Citation: Proteomics from VerBerkmoes et al. (2003) unpublished;
RPA0283		-2.63958	1.41032e-30	1.41032e-30	29.8507	two-component transcriptional regulator, winged helix family; observed by proteomics; Citation: Proteomics from VerBerkmoes et al. (2003) unpublished;
RPA1297		-2.63489	2.63361e-12	2.63361e-12	11.5794	Short-chain dehydrogenase/reductase SDR:Glucose/ribitol dehydrogenase;
RPA4130		-2.63368	1.84056e-13	1.84056e-13	12.735	unknown protein; observed by proteomics; Citation: Proteomics from VerBerkmoes et al. (2003) unpublished;
RPA1300		-2.62856	1.33882e-12	1.33882e-12	11.8733	possible restriction system protein;
RPA1693	sodB	-2.62425	2.94384e-13	2.94384e-13	12.5311	superoxide dismutase; observed by proteomics; Citation: Proteomics from VerBerkmoes et al. (2003) unpublished;
RPA3311		-2.62204	2.53332e-16	2.53332e-16	15.5963	glycosyl hydrolase;
RPA2565		-2.61869	0.0065163	0.0065163	2.186	O-acetylserine (thiol) lyase C-terminal portion;
RPA0230	asdB	-2.6181	4.28267e-32	4.28267e-32	31.3683	aspartate-semialdehyde dehydrogenase; observed by proteomics; Citation: Proteomics from VerBerkmoes et al. (2003) unpublished;
RPA3674		-2.61438	7.05323e-14	7.05323e-14	13.1516	conserved hypothetical protein;
RPA1904		-2.60772	7.71253e-11	7.71253e-11	10.1128	DUF262;
RPA2711		-2.6029	1.37359e-29	1.37359e-29	28.8621	conserved hypothetical protein;
RPA2718		-2.59343	3.89776e-26	3.89776e-26	25.4092	hypothetical protein;
RPA0268		-2.59314	9.87979e-27	9.87979e-27	26.0053	putative Lon family ATP-dependent protease; observed by proteomics; Citation: Proteomics from VerBerkmoes et al. (2003) unpublished;
RPA0281	xthA1	-2.59098	2.57102e-20	2.57102e-20	19.5899	possible exodeoxyribonuclease III;
RPA2464	sufB	-2.58944	1.20428e-18	1.20428e-18	17.9193	sufB, needed for fhuF Fe-S center stability;
RPA3058		-2.58815	3.26295e-21	3.26295e-21	20.4864	unknown protein; observed by proteomics; Citation: Proteomics from VerBerkmoes et al. (2003) unpublished;
RPA3981		-2.58268	5.99406e-22	5.99406e-22	21.2223	conserved hypothetical protein;
RPA2732		-2.57979	1.59907e-13	1.59907e-13	12.7961	conserved hypothetical protein;
RPA1856		-2.5795	0	1e-160	160	Protein of unknown function UPF0050; observed by proteomics; Citation: Proteomics from VerBerkmoes et al. (2003) unpublished;
RPA3671	infA	-2.57735	2.00726e-16	2.00726e-16	15.6974	translation initiation factor if-1 (infA); observed by proteomics; Citation: Proteomics from VerBerkmoes et al. (2003) unpublished;
RPA3549		-2.57276	1.2074e-21	1.2074e-21	20.9181	possible hydrolase; observed by proteomics; Citation: Proteomics from VerBerkmoes et al. (2003) unpublished;
RPA2604		-2.57072	5.9026e-39	5.9026e-39	38.229	peptidyl prolyl cis-trans isomerase; observed by proteomics; Citation: Proteomics from VerBerkmoes et al. (2003) unpublished;
RPA1606		-2.57003	3.92236e-16	3.92236e-16	15.4065	conserved unknown protein; observed by proteomics; Citation: Proteomics from VerBerkmoes et al. (2003) unpublished;
RPA2920	pyrH	-2.56523	6.93676e-19	6.93676e-19	18.1588	uridylate kinase; observed by proteomics; Citation: Proteomics from VerBerkmoes et al. (2003) unpublished;
RPA3868		-2.55699	4.2357e-33	4.2357e-33	32.3731	putatively similar to frnE protein; observed by proteomics; Citation: Proteomics from VerBerkmoes et al. (2003) unpublished;
RPA3275	secE	-2.55442	3.03509e-15	3.03509e-15	14.5178	preprotein translocase, SecE subunit;
RPA0402		-2.54837	1.68126e-14	1.68126e-14	13.7744	possible transcriptional regulator, TetR family;
RPA1852	mucR	-2.54565	9.28365e-15	9.28365e-15	14.0323	putative transcriptional regulator MucR; observed by proteomics; Citation: Proteomics from VerBerkmoes et al. (2003) unpublished;
RPA4403		-2.54256	1.26778e-26	1.26778e-26	25.897	morphinone reductase; observed by proteomics; Citation: Proteomics from VerBerkmoes et al. (2003) unpublished;
RPA1397		-2.53818	1.13324e-07	1.13324e-07	6.94568	putative sugar ABC transporter, permease protein;
RPA1914		-2.53714	6.64492e-15	6.64492e-15	14.1775	possible glycohydrolase;
RPA3270	rplJ	-2.5371	2.87793e-21	2.87793e-21	20.5409	50S ribosomal protein L10; observed by proteomics; Citation: Proteomics from VerBerkmoes et al. (2003) unpublished;
RPA4052		-2.53616	3.81978e-18	3.81978e-18	17.418	possible 3-dehydroquinate synthase; observed by proteomics; Citation: Proteomics from VerBerkmoes et al. (2003) unpublished;
RPA3129	RPL33	-2.53242	6.75337e-13	6.75337e-13	12.1705	50S ribosomal protein L33; observed by proteomics; Citation: Proteomics from VerBerkmoes et al. (2003) unpublished;
RPA1987		-2.52971	1.33239e-09	1.33239e-09	8.87537	hypothetical protein;
RPA4183		-2.52941	1.72851e-13	1.72851e-13	12.7623	hypothetical protein;
RPA0798		-2.52859	2.23616e-40	2.23616e-40	39.6505	Beta-lactamase-like;
RPA4835		-2.51883	1.17381e-21	1.17381e-21	20.9304	conserved hypothetical protein;
RPA3184		-2.51588	3.32317e-12	3.32317e-12	11.4784	putative cylclic diguanylate phosphodiesterase (EAL);
RPA4230		-2.51477	1.79141e-13	1.79141e-13	12.7468	conserved unknown protein; observed by proteomics; Citation: Proteomics from VerBerkmoes et al. (2003) unpublished;
RPA0249		-2.51316	2.51169e-27	2.51169e-27	26.6	hypothetical protein;
RPA2242		-2.50824	6.02973e-23	6.02973e-23	22.2197	conserved hypothetical protein;
RPA2544		-2.50751	0.00396475	0.00396475	2.40178	conserved hypothetical protein;
RPA2840		-2.50547	1.04554e-21	1.04554e-21	20.9807	conserved hypothetical protein;
RPA2433		-2.5018	3.83932e-17	3.83932e-17	16.4157	response regulator receiver (CheY-like protein); observed by proteomics; Citation: Proteomics from VerBerkmoes et al. (2003) unpublished;
RPA3248	rplW	-2.49584	2.92751e-28	2.92751e-28	27.5335	50S ribosomal protein L23; observed by proteomics; Citation: Proteomics from VerBerkmoes et al. (2003) unpublished;
RPA2173		-2.49309	2.74675e-12	2.74675e-12	11.5612	GCN5-related N-acetyltransferase; observed by proteomics; Citation: Proteomics from VerBerkmoes et al. (2003) unpublished;
RPA4466	soxZ2	-2.49086	3.22316e-15	3.22316e-15	14.4917	putative sulfur oxidation protein soxZ; observed by proteomics; Citation: Proteomics from VerBerkmoes et al. (2003) unpublished;
RPA1925		-2.4828	5.37179e-23	5.37179e-23	22.2699	putative transmembrane protein;
RPA0827		-2.47808	1.10409e-11	1.10409e-11	10.957	conserved hypothetical protein;
RPA4050		-2.47672	2.55387e-11	2.55387e-11	10.5928	unknown protein; observed by proteomics; Citation: Proteomics from VerBerkmoes et al. (2003) unpublished;
RPA4268		-2.47552	9.05459e-20	9.05459e-20	19.0431	peroxiredoxin-like protein; observed by proteomics; Citation: Proteomics from VerBerkmoes et al. (2003) unpublished;
RPA4537		-2.47483	1.90063e-16	1.90063e-16	15.7211	conserved hypothetical protein;
RPA3314	degP	-2.4743	1.009e-15	1.009e-15	14.9961	putative DegP protease precursor;
RPA3292		-2.46872	8.79565e-06	8.79565e-06	5.05573	hypothetical protein;
RPA1913		-2.45808	1.67843e-16	1.67843e-16	15.7751	conserved hypothetical protein;
RPA1119	TolA	-2.45647	2.76226e-18	2.76226e-18	17.5587	putative TolA;
RPA4055		-2.45543	2.31494e-07	2.31494e-07	6.63546	hypothetical protein;
RPA0944	cbbG	-2.45314	2.37106e-22	2.37106e-22	21.6251	glyceraldehyde-3-phosphate dehydrogenase(GAPDH); observed by proteomics; Citation: Proteomics from VerBerkmoes et al. (2003) unpublished;
RPA4008		-2.45078	5.52365e-12	5.52365e-12	11.2578	hypothetical protein;
RPA0437		-2.44672	0	1e-160	160	DUF448;
RPA1841		-2.44067	3.75066e-20	3.75066e-20	19.4259	conserved unknown protein;
RPA1196	pdxH	-2.4391	1.17035e-12	1.17035e-12	11.9317	pyridoxamine 5'-phosphate oxidase; observed by proteomics; Citation: Proteomics from VerBerkmoes et al. (2003) unpublished;
RPA2673		-2.43905	2.39224e-35	2.39224e-35	34.6212	possibly involved in transport;
RPA4270	thrB	-2.42975	6.08263e-16	6.08263e-16	15.2159	homoserine kinase;
RPA2966	glnB	-2.42973	1.73931e-14	1.73931e-14	13.7596	nitrogen regulatory protein P-II; observed by proteomics; Citation: Proteomics from VerBerkmoes et al. (2003) unpublished;
RPA0954		-2.42564	0	1e-160	160	possible histone deacetylase or acetylpolyamine aminohydrolase or acetoin utilization protein;
RPA2537		-2.41907	4.78606e-25	4.78606e-25	24.32	possible NADH dehydrogenase (ubiquinone) Fe-S protein 4 (18kD) (NADH-coenzyme Q reductase);
RPA0369		-2.41854	8.30457e-15	8.30457e-15	14.0807	Aminoacyl-tRNA synthetase, class I:ATP-binding region, ATPase-like;
RPA0293	gidB	-2.41605	6.58729e-11	6.58729e-11	10.1813	putative glucose inhibited division protein B (GidB);
RPA2992		-2.41412	7.17145e-19	7.17145e-19	18.1444	conserved hypothetical protein;
RPA4809		-2.4137	5.5047e-22	5.5047e-22	21.2593	putative ABC transporter, ATP-binding protein;
RPA0710		-2.41078	7.69585e-25	7.69585e-25	24.1137	hypothetical protein;
RPA4834	msrA2, pms	-2.40772	9.30103e-30	9.30103e-30	29.0315	peptide methionine sulfoxide reductase;
RPA3821	purC2	-2.40204	2.00726e-16	2.00726e-16	15.6974	phosphoribosylaminoimidazole-succinocarboxamide synthase; observed by proteomics; Citation: Proteomics from VerBerkmoes et al. (2003) unpublished;
RPA0109		-2.40124	4.73101e-32	4.73101e-32	31.325	putative 3-oxoacyl-(acyl carrier ptn) reductase;
RPA3509		-2.39919	5.5593e-15	5.5593e-15	14.255	permease, ABC-2-type transport system;
RPA4104		-2.39525	9.65473e-17	9.65473e-17	16.0153	hypothetical protein;
RPA1395		-2.39466	1.5516e-12	1.5516e-12	11.8092	possible trehalose/maltose binding protein;
RPA3878		-2.38915	1.41499e-23	1.41499e-23	22.8492	conserved unknown protein; observed by proteomics; Citation: Proteomics from VerBerkmoes et al. (2003) unpublished;
RPA1993		-2.38906	6.1291e-18	6.1291e-18	17.2126	possible virulence-associated protein;
RPA0297		-2.38888	6.24718e-12	6.24718e-12	11.2043	conserved hypothetical protein;
RPA4352		-2.38751	4.77803e-22	4.77803e-22	21.3208	conserved unknown protein; observed by proteomics; Citation: Proteomics from VerBerkmoes et al. (2003) unpublished;
RPA3357		-2.38384	1.24875e-08	1.24875e-08	7.90352	putative glycosyltransferase;
RPA1483		-2.38088	8.72873e-29	8.72873e-29	28.059	NAD binding site:FAD dependent oxidoreductase;
RPA0992		-2.37864	4.6798e-14	4.6798e-14	13.3298	probable transcriptional regulator, Crp/Fnr family; observed by proteomics; Citation: Proteomics from VerBerkmoes et al. (2003) unpublished;
RPA0408	bipA	-2.37847	2.9772e-32	2.9772e-32	31.5262	conserved GTPase; observed by proteomics; Citation: Proteomics from VerBerkmoes et al. (2003) unpublished;
RPA1902	GTA orfg11	-2.3784	2.30795e-06	2.30795e-06	5.63677	homologue of Rhodobacter capsulatus gene transfer agent (GTA) orfg11;
RPA0461	gabD1	-2.37068	5.46282e-33	5.46282e-33	32.2626	succinate-semialdehyde dehydrogenase; observed by proteomics; Citation: Proteomics from VerBerkmoes et al. (2003) unpublished;
RPA3804		-2.36935	9.45406e-22	9.45406e-22	21.0244	conserved unknown protein; observed by proteomics; Citation: Proteomics from VerBerkmoes et al. (2003) unpublished;
RPA2287		-2.36723	1.22434e-09	1.22434e-09	8.9121	hypothetical protein;
RPA0940		-2.36351	1.31846e-22	1.31846e-22	21.8799	fructose-bisphosphate aldolase; observed by proteomics; Citation: Proteomics from VerBerkmoes et al. (2003) unpublished;
RPA1481		-2.35838	1.5338e-13	1.5338e-13	12.8142	response regulator receiver (CheY-like protein);
RPA0632		-2.35655	9.47852e-19	9.47852e-19	18.0233	60 kDa inner membrane protein; observed by proteomics; Citation: Proteomics from VerBerkmoes et al. (2003) unpublished;
RPA2716		-2.35304	7.98634e-22	7.98634e-22	21.0977	conserved hypothetical protein;
RPA4221		-2.3528	2.93047e-15	2.93047e-15	14.5331	putative permease;
RPA4797		-2.35225	1.06641e-19	1.06641e-19	18.9721	ABC transporter, amino acid binding protein; observed by proteomics; Citation: Proteomics from VerBerkmoes et al. (2003) unpublished;
RPA2186		-2.348	1.4554e-41	1.4554e-41	40.837	possible 3-oxo-(acyl) acyl carrier protein reductase; observed by proteomics; Citation: Proteomics from VerBerkmoes et al. (2003) unpublished;
RPA0411	ppa	-2.34746	8.96942e-13	8.96942e-13	12.0472	inorganic pyrophosphatase; observed by proteomics; Citation: Proteomics from VerBerkmoes et al. (2003) unpublished;
RPA0505		-2.3465	2.83136e-08	2.83136e-08	7.548	conserved hypothetical protein;
RPA3252	tufA, EF-Tu	-2.34532	1.28677e-26	1.28677e-26	25.8905	elongation factor Tu; observed by proteomics; Citation: Proteomics from VerBerkmoes et al. (2003) unpublished;
RPA4182	pntA alpha	-2.34371	9.97453e-38	9.97453e-38	37.0011	nicotinamide nucleotide transhydrogenase, subunit alpha1; observed by proteomics; Citation: Proteomics from VerBerkmoes et al. (2003) unpublished;
RPA2786		-2.34212	1.82476e-13	1.82476e-13	12.7388	hypothetical protein;
RPA3619	vanA	-2.34	7.31498e-35	7.31498e-35	34.1358	putative vanillate O-demethylase oxygenase, iron-sulfur subunit;
RPA4142		-2.33369	3.0638e-16	3.0638e-16	15.5137	PilT protein, N-terminal;
RPA4208		-2.32965	2.28039e-34	2.28039e-34	33.642	SCP-like extracellular protein; observed by proteomics; Citation: Proteomics from VerBerkmoes et al. (2003) unpublished;
RPA1042		-2.32955	1.90557e-39	1.90557e-39	38.72	conserved unknown protein; observed by proteomics; Citation: Proteomics from VerBerkmoes et al. (2003) unpublished;
RPA4227	ureG	-2.32854	2.94985e-23	2.94985e-23	22.5302	urease accessory protein UreG;
RPA2917	cdsA	-2.32834	2.7948e-10	2.7948e-10	9.55365	Phosphatidate cytidylyltransferase; observed by proteomics; Citation: Proteomics from VerBerkmoes et al. (2003) unpublished;
RPA0821		-2.32803	2.52109e-35	2.52109e-35	34.5984	transcriptional regulator, MarR family;
RPA3798		-2.32799	1.0603e-08	1.0603e-08	7.97457	conserved unknown protein; observed by proteomics; Citation: Proteomics from VerBerkmoes et al. (2003) unpublished;
RPA3327		-2.32508	1.46229e-09	1.46229e-09	8.83497	hypothetical protein;
RPA0498	cobS2	-2.32287	1.55493e-18	1.55493e-18	17.8083	cobS protein; observed by proteomics; Citation: Proteomics from VerBerkmoes et al. (2003) unpublished;
RPA3230	secY	-2.3167	6.80367e-21	6.80367e-21	20.1673	secretion protein SecY;
RPA2566		-2.30859	4.54664e-15	4.54664e-15	14.3423	putative EA59 gene protein, phage lambda;
RPA3823		-2.30646	7.81343e-15	7.81343e-15	14.1072	hypothetical protein;
RPA1730		-2.30129	3.99315e-20	3.99315e-20	19.3987	possible hydrolase;
RPA3743		-2.30079	5.26949e-34	5.26949e-34	33.2782	possible phytoene synthase-related protein;
RPA3578		-2.29979	2.81485e-09	2.81485e-09	8.55054	conserved hypothetical protein;
RPA2284		-2.29725	2.09684e-23	2.09684e-23	22.6784	SugE homolog, probable drug efflux protein;
RPA0770		-2.29509	3.681e-06	3.681e-06	5.43403	Integrase, catalytic domain;
RPA3659		-2.29305	4.30125e-21	4.30125e-21	20.3664	DUF176; observed by proteomics; Citation: Proteomics from VerBerkmoes et al. (2003) unpublished;
RPA4501		-2.29124	1.14118e-19	1.14118e-19	18.9426	phnA-like protein; observed by proteomics; Citation: Proteomics from VerBerkmoes et al. (2003) unpublished;
RPA0453		-2.28771	3.51351e-28	3.51351e-28	27.4543	possible NifU-like domain (residues 119-187); observed by proteomics; Citation: Proteomics from VerBerkmoes et al. (2003) unpublished;
RPA2602		-2.27649	3.02261e-22	3.02261e-22	21.5196	peptidyl prolyl cis-trans isomerase; observed by proteomics; Citation: Proteomics from VerBerkmoes et al. (2003) unpublished;
RPA3998		-2.2764	1.7899e-05	1.7899e-05	4.74717	hypothetical protein;
RPA4439	hisC	-2.27188	1.3517e-25	1.3517e-25	24.8691	putative histidinol-phosphate aminotransferase; observed by proteomics; Citation: Proteomics from VerBerkmoes et al. (2003) unpublished;
RPA3735		-2.27063	1.8416e-25	1.8416e-25	24.7348	conserved unknown protein; observed by proteomics; Citation: Proteomics from VerBerkmoes et al. (2003) unpublished;
RPA3975		-2.2698	1.36264e-39	1.36264e-39	38.8656	unknown protein; observed by proteomics; Citation: Proteomics from VerBerkmoes et al. (2003) unpublished;
RPA0333	dnaK	-2.26885	1.95922e-16	1.95922e-16	15.7079	heat shock protein DnaK (70); observed by proteomics; Citation: Proteomics from VerBerkmoes et al. (2003) unpublished;
RPA2896		-2.26874	7.60669e-10	7.60669e-10	9.1188	hypothetical protein;
RPA2766		-2.26773	6.27774e-30	6.27774e-30	29.2022	Phenylacetic acid degradation-related protein:Thioesterase superfamily; observed by proteomics; Citation: Proteomics from VerBerkmoes et al. (2003) unpublished;
RPA0380		-2.26763	1.66758e-17	1.66758e-17	16.7779	possible oxidoreductase similar to formate dehydrogenase and cbbBc of R. eutropha.; observed by proteomics; Citation: Proteomics from VerBerkmoes et al. (2003) unpublished;
RPA4069		-2.25953	4.90176e-20	4.90176e-20	19.3096	DUF25;
RPA4354		-2.25521	5.93971e-18	5.93971e-18	17.2262	putative GTP-binding protein; observed by proteomics; Citation: Proteomics from VerBerkmoes et al. (2003) unpublished;
RPA3024		-2.2535	3.00566e-26	3.00566e-26	25.5221	unknown protein; observed by proteomics; Citation: Proteomics from VerBerkmoes et al. (2003) unpublished;
RPA0773		-2.25038	7.23801e-11	7.23801e-11	10.1404	hypothetical protein;
RPA2668		-2.24808	3.9602e-26	3.9602e-26	25.4023	unknown protein;
RPA0907		-2.24799	5.52923e-13	5.52923e-13	12.2573	response regulator receiver (CheY-like protein); observed by proteomics; Citation: Proteomics from VerBerkmoes et al. (2003) unpublished;
RPA4056		-2.24777	1.37018e-11	1.37018e-11	10.8632	unknown protein; observed by proteomics; Citation: Proteomics from VerBerkmoes et al. (2003) unpublished;
RPA0819		-2.24436	5.25459e-12	5.25459e-12	11.2795	conserved hypothetical protein;
RPA1378	vnfD	-2.24434	2.52764e-08	2.52764e-08	7.59728	nitrogenase vanadium-iron protein alpha chain;
RPA1172		-2.23713	6.97145e-30	6.97145e-30	29.1567	possible outer membrane protein;
RPA1122		-2.23451	1.66409e-10	1.66409e-10	9.77882	conserved hypothetical protein;
RPA2707		-2.23273	3.99523e-16	3.99523e-16	15.3985	probable transcriptional regulator, AraC family;
RPA3817	purB	-2.23007	8.02454e-24	8.02454e-24	23.0956	adenylosuccinate lyase; observed by proteomics; Citation: Proteomics from VerBerkmoes et al. (2003) unpublished;
RPA1903	GTA orfg12	-2.22547	4.51427e-11	4.51427e-11	10.3454	homologue of Rhodobacter capsulatus gene transfer agent (GTA) orfg12;
RPA1603		-2.21903	2.76051e-13	2.76051e-13	12.559	putative fatty acid desaturase;
RPA2246		-2.21679	9.48544e-18	9.48544e-18	17.0229	hypothetical protein;
RPA2931		-2.21672	3.5703e-13	3.5703e-13	12.4473	DUF461; observed by proteomics; Citation: Proteomics from VerBerkmoes et al. (2003) unpublished;
RPA4793	QxtA	-2.21636	6.44989e-15	6.44989e-15	14.1904	cytochrome bd-quinol oxidase subunit I;
RPA3914		-2.21574	7.35098e-09	7.35098e-09	8.13366	putative flbT protein; observed by proteomics; Citation: Proteomics from VerBerkmoes et al. (2003) unpublished;
RPA0439		-2.21444	4.23263e-13	4.23263e-13	12.3734	DUF150; observed by proteomics; Citation: Proteomics from VerBerkmoes et al. (2003) unpublished;
RPA0340	pgm1	-2.21335	6.52341e-21	6.52341e-21	20.1855	phosphoglycerate mutase; observed by proteomics; Citation: Proteomics from VerBerkmoes et al. (2003) unpublished;
RPA1288	rpoD	-2.21148	3.25074e-21	3.25074e-21	20.488	RNA polymerase sigma 70 subunit, RpoD; observed by proteomics; Citation: Proteomics from VerBerkmoes et al. (2003) unpublished;
RPA0263		-2.2107	7.77517e-17	7.77517e-17	16.1093	Protein of unknown function UPF0047;
RPA4083		-2.20767	6.89714e-16	6.89714e-16	15.1613	hypothetical protein;
RPA4223		-2.20557	4.11919e-10	4.11919e-10	9.38519	response regulator receiver (CheY-like protein) with unknown domain; observed by proteomics; Citation: Proteomics from VerBerkmoes et al. (2003) unpublished;
RPA3937		-2.20509	4.62541e-18	4.62541e-18	17.3348	putative methionine sulfoxide reductase, SelR;
RPA0438	nusA	-2.20345	2.69251e-28	2.69251e-28	27.5698	putative NusA protein, transcriptional termination factor; observed by proteomics; Citation: Proteomics from VerBerkmoes et al. (2003) unpublished;
RPA4102		-2.19822	1.64256e-16	1.64256e-16	15.7845	transcriptional regulator, MarR family;
RPA2393		-2.19626	7.4314e-07	7.4314e-07	6.12893	pseudo gene with part of ABC ATPase and transcriptional regulator;
RPA1409		-2.19459	4.03955e-11	4.03955e-11	10.3937	possible taurine transport system permease protein;
RPA0067		-2.19235	1.83445e-24	1.83445e-24	23.7365	conserved unknown protein; observed by proteomics; Citation: Proteomics from VerBerkmoes et al. (2003) unpublished;
RPA4588		-2.19051	2.53059e-16	2.53059e-16	15.5968	conserved hypothetical protein;
RPA2465	sufC	-2.18719	1.2954e-12	1.2954e-12	11.8876	sufC, related to ABC transporter ATP-binding protein; observed by proteomics; Citation: Proteomics from VerBerkmoes et al. (2003) unpublished;
RPA4828		-2.1855	2.81965e-19	2.81965e-19	18.5498	conserved hypothetical protein;
RPA2281		-2.18469	4.72565e-14	4.72565e-14	13.3255	putative low-affinity phosphate transport protein;
RPA3238	rplE	-2.18261	2.08513e-23	2.08513e-23	22.6809	50S ribosomal protein L5; observed by proteomics; Citation: Proteomics from VerBerkmoes et al. (2003) unpublished;
RPA4594		-2.17919	5.22897e-15	5.22897e-15	14.2816	conserved hypothetical protein;
RPA4229		-2.17806	1.75162e-09	1.75162e-09	8.75656	hypothetical protein;
RPA3291		-2.17796	1.66394e-13	1.66394e-13	12.7789	possible membrane transport protein;
RPA0825		-2.17698	7.72634e-30	7.72634e-30	29.112	TldD protein, suppresses inhibitory activity of CsrA; observed by proteomics; Citation: Proteomics from VerBerkmoes et al. (2003) unpublished;
RPA2567		-2.17018	2.10438e-12	2.10438e-12	11.6769	possible EA31 gene protein, phage lambda;
RPA0698	phnE2	-2.16942	2.1562e-08	2.1562e-08	7.66631	possible PhnE protein, phosphonate ABC transporter, permease component;
RPA4499		-2.15763	6.5541e-14	6.5541e-14	13.1835	unknown protein;
RPA1045	sygA	-2.15575	4.92978e-30	4.92978e-30	29.3072	glycyl-tRNA synthetase alpha chain;
RPA3834	idh	-2.15567	8.70914e-16	8.70914e-16	15.06	NADP-dependent isocitrate dehydrogenase; observed by proteomics; Citation: Proteomics from VerBerkmoes et al. (2003) unpublished;
RPA0311	hisH	-2.15532	1.53185e-15	1.53185e-15	14.8148	imidazoleglycerol-phosphate synthase, amidotransferase component; observed by proteomics; Citation: Proteomics from VerBerkmoes et al. (2003) unpublished;
RPA1307		-2.15476	4.09106e-23	4.09106e-23	22.3882	putative phosphatidylethanolamine-N-methyltransferase; observed by proteomics; Citation: Proteomics from VerBerkmoes et al. (2003) unpublished;
RPA2962	tig	-2.14988	5.34843e-33	5.34843e-33	32.2718	putative trigger factor; observed by proteomics; Citation: Proteomics from VerBerkmoes et al. (2003) unpublished;
RPA0303		-2.14789	2.06781e-24	2.06781e-24	23.6845	conserved unknown protein; observed by proteomics; Citation: Proteomics from VerBerkmoes et al. (2003) unpublished;
RPA4179		-2.14506	3.54666e-13	3.54666e-13	12.4502	conserved unknown protein; observed by proteomics; Citation: Proteomics from VerBerkmoes et al. (2003) unpublished;
RPA4598		-2.14419	4.08547e-10	4.08547e-10	9.38876	possible acyl-CoA dehydrogenase; observed by proteomics; Citation: Proteomics from VerBerkmoes et al. (2003) unpublished;
RPA2763		-2.14396	2.40886e-32	2.40886e-32	31.6182	putative O-acetylhomoserine sulfhydrylase; observed by proteomics; Citation: Proteomics from VerBerkmoes et al. (2003) unpublished;
RPA3491	hflK	-2.14302	5.08696e-29	5.08696e-29	28.2935	putative protease subunit hflK; observed by proteomics; Citation: Proteomics from VerBerkmoes et al. (2003) unpublished;
RPA3771		-2.14065	7.31625e-16	7.31625e-16	15.1357	unknown protein; observed by proteomics; Citation: Proteomics from VerBerkmoes et al. (2003) unpublished;
RPA0039	rpmI	-2.13894	2.66802e-15	2.66802e-15	14.5738	50S ribosomal protein L35; observed by proteomics; Citation: Proteomics from VerBerkmoes et al. (2003) unpublished;
RPA1374	vnfA	-2.13726	3.3361e-15	3.3361e-15	14.4768	Sigma-54 dependent, Vanadium nitrogenase transcriptional regulator, VnfA;
RPA0508	accA	-2.13674	2.23022e-32	2.23022e-32	31.6517	acetyl-CoA carboxylase carboxyltransferase alpha subunit; observed by proteomics; Citation: Proteomics from VerBerkmoes et al. (2003) unpublished;
RPA4100		-2.13593	1.20287e-21	1.20287e-21	20.9198	hypothetical protein;
RPA0225	sodC	-2.13468	7.91993e-17	7.91993e-17	16.1013	putative superoxide dismutase (Cu/Zn); observed by proteomics; Citation: Proteomics from VerBerkmoes et al. (2003) unpublished;
RPA4156		-2.13441	3.98355e-14	3.98355e-14	13.3997	3-oxoadipate CoA-transferase subunit A; observed by proteomics; Citation: Proteomics from VerBerkmoes et al. (2003) unpublished;
RPA1564		-2.13437	2.46261e-12	2.46261e-12	11.6086	possible urea/short-chain amide transport system substrate-binding protein;
RPA2980		-2.1335	0.0472269	0.0472269	1.32581	integrase;
RPA0420		-2.13031	2.56693e-17	2.56693e-17	16.5906	conserved hypothetical protein;
RPA4017		-2.12898	4.06396e-18	4.06396e-18	17.3911	hypothetical protein;
RPA0023	gstA3	-2.12769	1.25001e-15	1.25001e-15	14.9031	possible glutathione transferase; observed by proteomics; Citation: Proteomics from VerBerkmoes et al. (2003) unpublished;
RPA3237	rpsN	-2.12741	4.12085e-16	4.12085e-16	15.385	30S ribosomal protein S14; observed by proteomics; Citation: Proteomics from VerBerkmoes et al. (2003) unpublished;
RPA0610		-2.12509	1.12519e-13	1.12519e-13	12.9488	putative glyoxalase II; observed by proteomics; Citation: Proteomics from VerBerkmoes et al. (2003) unpublished;
RPA2396		-2.12492	0.000164611	0.000164611	3.78354	DUF208;
RPA2449		-2.12352	1.63411e-10	1.63411e-10	9.78672	hypothetical protein;
RPA0604	lysC	-2.1227	1.75586e-28	1.75586e-28	27.7555	putative aspartokinase, alpha and beta subunits; observed by proteomics; Citation: Proteomics from VerBerkmoes et al. (2003) unpublished;
RPA0273	amtB1	-2.12225	5.57399e-20	5.57399e-20	19.2538	ammonium transporter AmtB;
RPA1540		-2.1167	2.43365e-24	2.43365e-24	23.6137	Coenzyme B12-binding;
RPA4744		-2.11562	1.97538e-15	1.97538e-15	14.7043	possible thioredoxin-like protein;
RPA2448	dctA2	-2.1146	1.75482e-20	1.75482e-20	19.7558	C4-dicarboxylic acid transport protein;
RPA0396		-2.11408	5.94871e-28	5.94871e-28	27.2256	Cfr family protein;
RPA2817		-2.1083	8.12227e-08	8.12227e-08	7.09032	unknown protein; observed by proteomics; Citation: Proteomics from VerBerkmoes et al. (2003) unpublished;
RPA4484		-2.10563	6.38592e-16	6.38592e-16	15.1948	putative sensor (PAS) domain for methyl-accepting chemotaxis sensory transducer;
RPA0237		-2.1048	2.73914e-18	2.73914e-18	17.5624	conserved hypothetical protein;
RPA3982		-2.10192	2.87547e-11	2.87547e-11	10.5413	Glycosyl transferase, family 4;
RPA2286		-2.09873	3.0658e-09	3.0658e-09	8.51346	hypothetical protein;
RPA2077		-2.09475	1.40393e-14	1.40393e-14	13.8527	probable transcriptional regulator, Crp/Fnr family;
RPA1976		-2.08718	2.79e-17	2.79e-17	16.5544	possible TrapT family, dctM subunit, glutamate transport;
RPA2536		-2.08316	1.35e-11	1.35e-11	10.8697	putative opgC protein;
RPA0964	hupC	-2.08274	1.17194e-07	1.17194e-07	6.9311	Ni/Fe-hydrogenase 1 B-type cytochrome subunit;
RPA1140	groEL1	-2.08257	1.04193e-32	1.04193e-32	31.9822	chaperonin GroEL1, cpn60; observed by proteomics; Citation: Proteomics from VerBerkmoes et al. (2003) unpublished;
RPA0435	rbfA	-2.08233	3.21921e-12	3.21921e-12	11.4923	putative ribosome-binding factor A;
RPA0235	leuD	-2.08177	3.15951e-12	3.15951e-12	11.5004	3-isopropylmalate dehydratase small subunit; observed by proteomics; Citation: Proteomics from VerBerkmoes et al. (2003) unpublished;
RPA4274		-2.07966	2.5578e-10	2.5578e-10	9.59213	conserved hypothetical protein;
RPA1887		-2.07946	1.73069e-05	1.73069e-05	4.76178	possible phage protease, R. capsulatus GTA orfg4 homologue;
RPA4756		-2.07813	3.13598e-15	3.13598e-15	14.5036	Helix-turn-helix protein, CopG family;
RPA4271	lytB2	-2.07747	2.35062e-24	2.35062e-24	23.6288	penicillin tolerance protein (lytB), control of stringent response; observed by proteomics; Citation: Proteomics from VerBerkmoes et al. (2003) unpublished;
RPA2672		-2.07548	7.25186e-24	7.25186e-24	23.1396	possible phosphatidylcholine synthase; Citation: Sohlenkamp et al. (2000) J. Biol. Chem. 275:18919-18925;
RPA0359		-2.07355	8.73356e-16	8.73356e-16	15.0588	conserved unknown protein; observed by proteomics; Citation: Proteomics from VerBerkmoes et al. (2003) unpublished;
RPA3356		-2.07333	1.1207e-05	1.1207e-05	4.95051	unknown protein;
RPA3784		-2.07012	1.36431e-23	1.36431e-23	22.8651	putative dolichol-phosphate mannosyltransferase; observed by proteomics; Citation: Proteomics from VerBerkmoes et al. (2003) unpublished;
RPA3988		-2.06726	8.01947e-10	8.01947e-10	9.09585	putative phosphatase;
RPA2963		-2.0668	3.41684e-15	3.41684e-15	14.4664	hypothetical protein;
RPA1396		-2.06469	0.000101955	0.000101955	3.99159	possible multiple sugar transport system permease protein;
RPA2848	tatB	-2.06411	4.10604e-30	4.10604e-30	29.3866	possible sec-independent protein secretion pathway component TatB; observed by proteomics; Citation: Proteomics from VerBerkmoes et al. (2003) unpublished;
RPA2579		-2.06329	1.23758e-07	1.23758e-07	6.90743	hypothetical protein;
RPA0052	ptsN1	-2.05859	3.11687e-10	3.11687e-10	9.50628	putative nitrogen regulatory IIA protein;
RPA3139		-2.05511	1.9743e-30	1.9743e-30	29.7046	DUF482;
RPA1705		-2.05411	3.65362e-25	3.65362e-25	24.4373	possible 3-hydroxyacyl-CoA dehydrogenase type II; observed by proteomics; Citation: Proteomics from VerBerkmoes et al. (2003) unpublished;
RPA0309	hisB	-2.05241	1.35721e-23	1.35721e-23	22.8674	imidazoleglycerol-phosphate dehydratase; observed by proteomics; Citation: Proteomics from VerBerkmoes et al. (2003) unpublished;
RPA2812		-2.05225	5.18529e-10	5.18529e-10	9.28523	probable HlyC/CorC family of transporters with 2 CBS domains;
RPA2079		-2.04946	0.000183362	0.000183362	3.73669	hypothetical protein;
RPA4644	cbbP	-2.04622	6.58379e-19	6.58379e-19	18.1815	phosphoribulokinase (phosphopentokinase) (PRK); observed by proteomics; Citation: Proteomics from VerBerkmoes et al. (2003) unpublished;
RPA3703		-2.04339	8.10747e-07	8.10747e-07	6.09111	hypothetical protein;
RPA0822	gshA	-2.04173	3.00917e-26	3.00917e-26	25.5216	gamma-glutamylcysteine synthetase;
RPA4110	mycA	-2.04037	3.62046e-13	3.62046e-13	12.4412	myosin-crossreactive antigen;
RPA4591	metY	-2.03557	8.44237e-29	8.44237e-29	28.0735	homocysteine synthase;
RPA1981	cbbI, rpiA, ppi	-2.03542	1.27746e-18	1.27746e-18	17.8937	ribose 5-phosphate isomerase; observed by proteomics; Citation: Proteomics from VerBerkmoes et al. (2003) unpublished;
RPA3198		-2.03488	5.56615e-21	5.56615e-21	20.2544	conserved hypothetical protein;
RPA2767	rplM, L13	-2.03136	1.17158e-20	1.17158e-20	19.9312	ribosomal protein L13; observed by proteomics; Citation: Proteomics from VerBerkmoes et al. (2003) unpublished;
RPA4213		-2.02813	2.03857e-14	2.03857e-14	13.6907	sulfite reductase hemoprotein subunit; observed by proteomics; Citation: Proteomics from VerBerkmoes et al. (2003) unpublished;
RPA0793		-2.02669	3.82144e-13	3.82144e-13	12.4178	conserved hypothetical protein;
RPA1975		-2.02524	9.3761e-14	9.3761e-14	13.028	periplasmic mannitol-binding protein, SmoM; possible Trap-T transport system, dctP subunit; observed by proteomics; Citation: Proteomics from VerBerkmoes et al. (2003) unpublished;
RPA0566		-2.02363	1.57739e-14	1.57739e-14	13.8021	conserved unknown protein; observed by proteomics; Citation: Proteomics from VerBerkmoes et al. (2003) unpublished;
RPA4275		-2.02099	2.00286e-07	2.00286e-07	6.69835	hypothetical protein;
RPA0507		-2.01605	8.44256e-13	8.44256e-13	12.0735	possible cytochrome b561;
RPA1287	dnaG	-2.01353	1.73737e-25	1.73737e-25	24.7601	putative DNA primase;
RPA1276	carA	-2.01177	1.24259e-25	1.24259e-25	24.9057	carbamoyl-phosphate synthase small subunit; observed by proteomics; Citation: Proteomics from VerBerkmoes et al. (2003) unpublished;
RPA3906		-2.01118	1.18841e-18	1.18841e-18	17.925	unknown protein;
RPA2534		-2.00917	1.67843e-16	1.67843e-16	15.7751	hypothetical protein;
RPA1475		-2.006	2.04127e-20	2.04127e-20	19.6901	hypothetical protein;
RPA1043		-2.0052	8.59686e-19	8.59686e-19	18.0657	possible protease SohB; observed by proteomics; Citation: Proteomics from VerBerkmoes et al. (2003) unpublished;
RPA3031		-2.00338	8.62287e-28	8.62287e-28	27.0643	possible Acetyltransferase (GNAT) family;
RPA3201		-2.00316	2.38316e-10	2.38316e-10	9.62285	formate/nitrate transporter;
RPA3618		-1.99945	8.77725e-19	8.77725e-19	18.0566	AAA ATPase; observed by proteomics; Citation: Proteomics from VerBerkmoes et al. (2003) unpublished;
RPA0681		-1.99938	7.43443e-18	7.43443e-18	17.1288	membrane permeases, predicted cation efflux pump; observed by proteomics; Citation: Proteomics from VerBerkmoes et al. (2003) unpublished;
RPA4437	metX	-1.99664	3.49888e-22	3.49888e-22	21.4561	homoserine O-acetyltransferase;
RPA1696		-1.99638	1.49047e-15	1.49047e-15	14.8267	conserved hypothetical protein;
RPA2770		-1.99263	1.44594e-16	1.44594e-16	15.8398	conserved unknown protein; observed by proteomics; Citation: Proteomics from VerBerkmoes et al. (2003) unpublished;
RPA2880		-1.99258	2.99071e-09	2.99071e-09	8.52423	conserved hypothetical protein;
RPA0927		-1.99143	2.6583e-09	2.6583e-09	8.5754	transcriptional regulator, XRE family;
RPA0040	infC	-1.98945	2.61534e-08	2.61534e-08	7.58247	translation initiation factor IF-3; observed by proteomics; Citation: Proteomics from VerBerkmoes et al. (2003) unpublished;
RPA3153		-1.98822	1.31175e-08	1.31175e-08	7.88215	conserved hypothetical protein;
RPA3222		-1.98805	5.19794e-23	5.19794e-23	22.2842	DUF24, predicted transcriptional regulator, related to MarR family;
RPA3710	nirA	-1.98377	3.41091e-14	3.41091e-14	13.4671	possible ferredoxin-nitrite reductase;
RPA4323		-1.98343	9.28709e-08	9.28709e-08	7.03212	hypothetical protein;
RPA4059		-1.97394	2.18722e-13	2.18722e-13	12.6601	conserved unknown protein;
RPA0904		-1.973	5.7166e-17	5.7166e-17	16.2429	putative Mono-phosphatase; observed by proteomics; Citation: Proteomics from VerBerkmoes et al. (2003) unpublished;
RPA4032	purU	-1.97186	2.80777e-25	2.80777e-25	24.5516	formyltetrahydrofolate deformylase; observed by proteomics; Citation: Proteomics from VerBerkmoes et al. (2003) unpublished;
RPA3835		-1.96979	3.91335e-10	3.91335e-10	9.40745	unknown protein;
RPA0443		-1.96801	1.37944e-08	1.37944e-08	7.8603	possible transcriptional regulator, XRE family; observed by proteomics; Citation: Proteomics from VerBerkmoes et al. (2003) unpublished;
RPA4206		-1.96482	9.65196e-19	9.65196e-19	18.0154	D-beta-hydroxybutyrate dehydrogenase; observed by proteomics; Citation: Proteomics from VerBerkmoes et al. (2003) unpublished;
RPA2526		-1.96425	8.9119e-26	8.9119e-26	25.05	DUF192; observed by proteomics; Citation: Proteomics from VerBerkmoes et al. (2003) unpublished;
RPA1379	vnfG	-1.96087	2.83858e-06	2.83858e-06	5.5469	vanadium dinitrogenase delta subunit;
RPA4558		-1.95997	1.0492e-05	1.0492e-05	4.97914	possible dehydratase, MaoC family;
RPA0153		-1.9572	1.04671e-15	1.04671e-15	14.9802	possible outer membrane receptor for Fe transport;
RPA2047	dctP1	-1.9564	5.52786e-12	5.52786e-12	11.2574	TrapT family, dctP subunit, C4-dicarboxylate periplasmic binding protein; observed by proteomics; Citation: Proteomics from VerBerkmoes et al. (2003) unpublished;
RPA3343	mtfB	-1.94782	4.27453e-09	4.27453e-09	8.36911	possible mannosyltransferase B;
RPA0413		-1.94497	7.8648e-10	7.8648e-10	9.10431	putative methylenetetrahydrofolate dehydrogenase; observed by proteomics; Citation: Proteomics from VerBerkmoes et al. (2003) unpublished;
RPA1958		-1.94396	2.17121e-14	2.17121e-14	13.6633	transcriptional regulator, TetR family;
RPA1474		-1.93966	1.79019e-18	1.79019e-18	17.7471	hypothetical protein;
RPA2519		-1.93707	6.22741e-11	6.22741e-11	10.2057	hypothetical protein;
RPA3274	nusG	-1.93674	3.21894e-14	3.21894e-14	13.4923	transcription antitermination protein, NusG; observed by proteomics; Citation: Proteomics from VerBerkmoes et al. (2003) unpublished;
RPA3346		-1.93371	1.63981e-05	1.63981e-05	4.78521	possible mannosyltransferase; observed by proteomics; Citation: Proteomics from VerBerkmoes et al. (2003) unpublished;
RPA2259	arsH	-1.9329	1.10452e-06	1.10452e-06	5.95682	possible arsH protein;
RPA2174		-1.93123	1.52397e-10	1.52397e-10	9.81702	conserved hypothetical protein;
RPA1252		-1.92861	1.73466e-06	1.73466e-06	5.76079	putative high-affinity branched-chain amino acid transport system permease protein;
RPA3168		-1.92727	9.08398e-08	9.08398e-08	7.04172	possible flgaellar switch protein FliN;
RPA2274		-1.92664	0.000185062	0.000185062	3.73268	hypothetical protein;
RPA0864		-1.92621	2.09387e-09	2.09387e-09	8.67905	hypothetical protein;
RNA_56	tmRNA	-1.92421	4.63166e-07	4.63166e-07	6.33426	tmRNA;
RPA0598		-1.92077	1.03195e-17	1.03195e-17	16.9863	putative glutaredoxin; observed by proteomics; Citation: Proteomics from VerBerkmoes et al. (2003) unpublished;
RPA3251	rpsJ	-1.91654	4.99607e-09	4.99607e-09	8.30137	30S ribosomal protein S10; observed by proteomics; Citation: Proteomics from VerBerkmoes et al. (2003) unpublished;
RPA2523		-1.91592	5.97872e-15	5.97872e-15	14.2234	putative lactoylglutathione lyase; observed by proteomics; Citation: Proteomics from VerBerkmoes et al. (2003) unpublished;
RPA1308		-1.91559	4.12772e-09	4.12772e-09	8.38429	hypothetical protein;
RPA2633		-1.91314	4.09134e-06	4.09134e-06	5.38813	putative ATP-binding protein of ABC transporter, possibly for nitrate;
RPA3416		-1.91112	3.0596e-17	3.0596e-17	16.5143	protein with 2 CBS domains;
RPA2959	lon	-1.91111	1.38654e-16	1.38654e-16	15.8581	ATP-dependent protease Lon; observed by proteomics; Citation: Proteomics from VerBerkmoes et al. (2003) unpublished;
RPA2871		-1.91049	1.38398e-10	1.38398e-10	9.85887	probable RhtB family transporter, amino acid efflux;
RPA3368		-1.90795	2.15299e-12	2.15299e-12	11.667	hypothetical protein;
RPA4194	osmC	-1.9069	2.1346e-11	2.1346e-11	10.6707	osmotically inducible protein OsmC; observed by proteomics; Citation: Proteomics from VerBerkmoes et al. (2003) unpublished;
RPA2887	secG	-1.90323	6.70357e-19	6.70357e-19	18.1737	possible secG: preprotein translocase;
RPA4201		-1.90302	3.87395e-20	3.87395e-20	19.4118	hypothetical protein;
RPA0510	secA	-1.90295	1.09383e-19	1.09383e-19	18.961	preprotein translocase secA; observed by proteomics; Citation: Proteomics from VerBerkmoes et al. (2003) unpublished;
RPA0667	hbaF	-1.90118	1.08381e-07	1.08381e-07	6.96505	putative membrane spanning subunit of ABC transporter;
RPA0569		-1.89816	1.37883e-09	1.37883e-09	8.86049	conserved hypothetical protein;
RPA1192		-1.89442	2.06694e-17	2.06694e-17	16.6847	cytochrome b6-F complex iron-sulfur subunit; observed by proteomics; Citation: Proteomics from VerBerkmoes et al. (2003) unpublished;
RPA4418		-1.8928	3.56617e-09	3.56617e-09	8.4478	conserved unknown protein; observed by proteomics; Citation: Proteomics from VerBerkmoes et al. (2003) unpublished;
RPA1017		-1.89054	0.000743311	0.000743311	3.12883	Nitrogen fixation-related protein;
RPA4659		-1.88949	7.71225e-09	7.71225e-09	8.11282	possible acetyltransferase;
RPA2521		-1.88764	2.45393e-06	2.45393e-06	5.61014	hypothetical protein;
RPA0571	regR	-1.88442	6.20411e-12	6.20411e-12	11.2073	two-component transcriptional regulator RegR, Fis family; observed by proteomics; Citation: Proteomics from VerBerkmoes et al. (2003) unpublished;
RPA0272	glnK1	-1.87973	4.9486e-18	4.9486e-18	17.3055	GlnK, nitrogen regulatory protein P-II; observed by proteomics; Citation: Proteomics from VerBerkmoes et al. (2003) unpublished;
RPA0769		-1.87733	3.32912e-06	3.32912e-06	5.47767	hypothetical protein;
RPA0820	gst2	-1.87372	1.31714e-09	1.31714e-09	8.88037	putative glutathionine S-transferase; observed by proteomics; Citation: Proteomics from VerBerkmoes et al. (2003) unpublished;
RPA1888		-1.87338	1.76468e-16	1.76468e-16	15.7533	putative major capsid protein, R. capsulatus GTA orfg5 homologue; observed by proteomics; Citation: Proteomics from VerBerkmoes et al. (2003) unpublished;
RPA2653	pucAa	-1.87267	2.57556e-07	2.57556e-07	6.58913	light harvesting protein B-800-850, alpha chain A (antenna pigment protein, alpha chain A) (LH II-A alpha); Citation: Tadros and Waterkamp (1989) EMBO J. 8:1303-1308;
RPA0092		-1.87073	4.50259e-07	4.50259e-07	6.34654	conserved hypothetical protein;
RPA2641		-1.86972	5.79852e-06	5.79852e-06	5.23668	putative ABC transporter oligopeptide-binding protein;
RPA1456	norB	-1.86811	2.74433e-05	2.74433e-05	4.56156	nitric-oxide reductase subunit B; observed by proteomics; Citation: Proteomics from VerBerkmoes et al. (2003) unpublished;
RPA3341		-1.86766	7.85092e-10	7.85092e-10	9.10508	putative acetyltransferase;
RPA1562		-1.86652	4.96386e-05	4.96386e-05	4.30418	transcriptional regulator, LysR family;
RPA1091		-1.86593	6.05453e-09	6.05453e-09	8.21792	hypothetical protein;
RPA0345		-1.85883	1.53835e-12	1.53835e-12	11.8129	putative protoporphyrin IX magnesium chelatase bchO;
RPA3097		-1.85874	4.18993e-23	4.18993e-23	22.3778	conserved unknown protein; observed by proteomics; Citation: Proteomics from VerBerkmoes et al. (2003) unpublished;
RPA3822		-1.85873	1.12039e-18	1.12039e-18	17.9506	conserved unknown protein; observed by proteomics; Citation: Proteomics from VerBerkmoes et al. (2003) unpublished;
RPA1578	fpr	-1.85703	1.00159e-15	1.00159e-15	14.9993	ferredoxin--NADP+ reductase;
RPA0373	trxC	-1.85593	3.6989e-10	3.6989e-10	9.43193	thioredoxin;
RPA0707	cutA	-1.85576	6.31759e-09	6.31759e-09	8.19945	putative periplasmic divalent cation resistance protein CutA;
RPA2462		-1.85425	1.229e-10	1.229e-10	9.91045	conserved unknown protein; observed by proteomics; Citation: Proteomics from VerBerkmoes et al. (2003) unpublished;
RPA2159		-1.85394	7.77406e-09	7.77406e-09	8.10935	hypothetical protein;
RPA4177		-1.85313	9.74093e-16	9.74093e-16	15.0114	conserved hypothetical protein;
RPA4600		-1.85167	2.97266e-16	2.97266e-16	15.5269	conserved unknown protein; observed by proteomics; Citation: Proteomics from VerBerkmoes et al. (2003) unpublished;
RPA2005		-1.85166	2.92624e-25	2.92624e-25	24.5337	ABC transporter, fused ATPase and permease domain;
RPA4113		-1.8501	2.16725e-07	2.16725e-07	6.66409	putative conjugal transfer protein trbB;
RPA4494		-1.84959	3.40317e-17	3.40317e-17	16.4681	conserved unknown protein; observed by proteomics; Citation: Proteomics from VerBerkmoes et al. (2003) unpublished;
RPA4321	paaG3	-1.84563	2.5408e-21	2.5408e-21	20.595	putative enoyl-CoA hydratase paaG; observed by proteomics; Citation: Proteomics from VerBerkmoes et al. (2003) unpublished;
RPA2407		-1.84452	3.90669e-05	3.90669e-05	4.40819	hypothetical protein;
RPA2958		-1.84387	1.61292e-11	1.61292e-11	10.7924	putative DNA-binding protein;
RPA1195	fixR1	-1.83961	6.79e-19	6.79e-19	18.1681	short-chain dehydrogenase; observed by proteomics; Citation: Proteomics from VerBerkmoes et al. (2003) unpublished;
RPA1561	cbbX	-1.83874	1.23221e-14	1.23221e-14	13.9093	cbbX protein homolog;
RPA0490		-1.83777	2.46464e-08	2.46464e-08	7.60825	conserved hypothetical protein;
RPA2782	dctP2	-1.83766	1.37199e-20	1.37199e-20	19.8626	TrapT family, dctP subunit, C4-dicarboxylate periplasmic binding protein; observed by proteomics; Citation: Proteomics from VerBerkmoes et al. (2003) unpublished;
RPA0083	ubiE	-1.83608	7.66716e-22	7.66716e-22	21.1154	ubiquinone/menaquinone biosynthesis methlytransferase ubiE; observed by proteomics; Citation: Proteomics from VerBerkmoes et al. (2003) unpublished;
RPA0216	sdhB	-1.83508	2.77769e-10	2.77769e-10	9.55632	succinate dehydrogenase iron-sulfur protein subunit; observed by proteomics; Citation: Proteomics from VerBerkmoes et al. (2003) unpublished;
RPA0227	leuB	-1.83471	1.53955e-24	1.53955e-24	23.8126	beta-isopropylmalate dehydrogenase; observed by proteomics; Citation: Proteomics from VerBerkmoes et al. (2003) unpublished;
RPA0218	sdhD	-1.83453	1.56108e-16	1.56108e-16	15.8066	succinate dehydrogenase cytochrome b small subunit;
RPA1191		-1.83255	7.03821e-09	7.03821e-09	8.15254	putative RNA methyltransferase;
RPA0044	bacA	-1.83199	1.00852e-13	1.00852e-13	12.9963	bacitracin resistance protein;
RPA2035	ilvC	-1.83191	4.25769e-18	4.25769e-18	17.3708	ketol-acid reductoisomerase; observed by proteomics; Citation: Proteomics from VerBerkmoes et al. (2003) unpublished;
RPA4786	rhlG	-1.82787	3.23052e-18	3.23052e-18	17.4907	putative beta-ketoacyl reductase; observed by proteomics; Citation: Proteomics from VerBerkmoes et al. (2003) unpublished;
RPA2111		-1.82714	1.75837e-18	1.75837e-18	17.7549	PAS domain:sigma-54-dependent transcriptional regulator, Fis family;
RPA3960		-1.82636	3.65821e-10	3.65821e-10	9.43673	conserved unknown protein; observed by proteomics; Citation: Proteomics from VerBerkmoes et al. (2003) unpublished;
RPA3432		-1.82564	4.55342e-07	4.55342e-07	6.34166	conserved hypothetical protein;
RPA0289		-1.82543	2.46124e-12	2.46124e-12	11.6088	conserved hypothetical protein;
RPA2889		-1.82167	1.55535e-09	1.55535e-09	8.80817	putative peptidyl-prolyl cis-trans isomerse D; observed by proteomics; Citation: Proteomics from VerBerkmoes et al. (2003) unpublished;
RPA4796		-1.81882	2.93077e-18	2.93077e-18	17.533	ErfK/YbiS/YcfS/YnhG; observed by proteomics; Citation: Proteomics from VerBerkmoes et al. (2003) unpublished;
RPA2490		-1.81827	2.25006e-08	2.25006e-08	7.64781	conserved hypothetical protein; Citation: Honjo et al. (1990) J. Bact. 172:1783-1790.;
RPA4740	pcaC	-1.81124	1.48888e-08	1.48888e-08	7.82714	putative 4-carboxymuconolactone decarboxylase;
RPA2261		-1.81032	0.0445663	0.0445663	1.35099	GMP synthetase: N-terminal fragment;
RPA0629	argB	-1.80955	8.20738e-20	8.20738e-20	19.0858	putative acetylglutamate kinase; observed by proteomics; Citation: Proteomics from VerBerkmoes et al. (2003) unpublished;
RPA3505		-1.80892	5.37132e-08	5.37132e-08	7.26992	conserved hypothetical protein;
RPA2073		-1.80862	5.22726e-10	5.22726e-10	9.28173	putative oxidoreductase;
RPA3944		-1.80664	3.65944e-23	3.65944e-23	22.4366	conserved hypothetical protein;
RPA3350		-1.80614	6.92517e-06	6.92517e-06	5.15957	putative aminotransferase;
RPA0473	PA3602	-1.80287	5.60502e-12	5.60502e-12	11.2514	possible glutamate synthase.;
RPA1310		-1.80249	2.09298e-08	2.09298e-08	7.67923	putative NADH:flavin oxidoreductase;
RPA2557		-1.80242	6.34043e-06	6.34043e-06	5.19788	Glycosyl transferase, family 2; observed by proteomics; Citation: Proteomics from VerBerkmoes et al. (2003) unpublished;
RPA3140		-1.80069	4.55768e-09	4.55768e-09	8.34126	probable Hit-like protein involved in cell-cycle regulation; observed by proteomics; Citation: Proteomics from VerBerkmoes et al. (2003) unpublished;
RPA3124	TopA	-1.79923	3.1401e-15	3.1401e-15	14.5031	DNA topoisomerase I; observed by proteomics; Citation: Proteomics from VerBerkmoes et al. (2003) unpublished;
RPA3150		-1.7968	1.23477e-17	1.23477e-17	16.9084	possible D-alanyl-D-alanine carboxypeptidase;
RPA2512		-1.79523	1.91763e-07	1.91763e-07	6.71723	Diacylglycerol kinase related protein;
RPA3390	his3	-1.78955	1.38746e-17	1.38746e-17	16.8578	phosphoribosyl c-AMP cyclohydrolase;
RPA1623		-1.78537	1.2489e-12	1.2489e-12	11.9035	conserved unknown protein; observed by proteomics; Citation: Proteomics from VerBerkmoes et al. (2003) unpublished;
RPA4197	rpmJ, L36	-1.78516	1.07233e-14	1.07233e-14	13.9697	50S ribosomal protein L36; observed by proteomics; Citation: Proteomics from VerBerkmoes et al. (2003) unpublished;
RPA3693		-1.78485	8.23729e-16	8.23729e-16	15.0842	putative cytochrome c; observed by proteomics; Citation: Proteomics from VerBerkmoes et al. (2003) unpublished;
RPA4526		-1.78402	1.00572e-12	1.00572e-12	11.9975	hypothetical protein;
RPA2967	glnA	-1.78205	2.99378e-09	2.99378e-09	8.52378	glutamine synthetase I; observed by proteomics; Citation: Proteomics from VerBerkmoes et al. (2003) unpublished;
RPA1393		-1.78089	8.94256e-06	8.94256e-06	5.04854	conserved hypothetical protein;
RPA1927		-1.77765	3.73746e-09	3.73746e-09	8.42742	hypothetical protein; observed by proteomics; Citation: Proteomics from VerBerkmoes et al. (2003) unpublished;
RPA1652		-1.77729	1.00648e-08	1.00648e-08	7.9972	possible flagellar basal-body rod protein FlgG;
RPA0594	mutT	-1.77323	0.00882533	0.00882533	2.05427	putative mutator protein mutT;
RPA2060	nosR	-1.76926	5.14175e-08	5.14175e-08	7.28889	regulatory protein NosR;
RPA1394		-1.76766	4.87802e-08	4.87802e-08	7.31176	transcriptional regulator, GntR family with aminotransferase domain;
RPA3310	katE	-1.76505	4.66924e-13	4.66924e-13	12.3308	catalase;
RPA2314		-1.76373	2.16341e-22	2.16341e-22	21.6649	cytochrome c556; observed by proteomics; Citation: Proteomics from VerBerkmoes et al. (2003) unpublished;
RPA1855		-1.76283	2.58822e-13	2.58822e-13	12.587	conserved hypothetical protein;
RPA3402		-1.76264	4.20644e-05	4.20644e-05	4.37609	conserved hypothetical protein;
RPA2882		-1.76127	7.03821e-09	7.03821e-09	8.15254	conserved hypothetical protein;
RPA4690		-1.76024	0.000778154	0.000778154	3.10893	hypothetical protein;
RPA2283		-1.75714	3.66535e-08	3.66535e-08	7.43588	putative proteic killer suppression protein {plasmid Rts1);
RPA1189		-1.75283	0.000102356	0.000102356	3.98989	conserved hypothetical protein;
RPA4047		-1.7509	8.85472e-05	8.85472e-05	4.05283	Haloacid dehalogenase-like hydrolase;
RPA0991		-1.75023	2.50005e-11	2.50005e-11	10.6021	possible transcriptional regulator, Crp/Fnr family;
RPA0296	rho	-1.74003	7.41176e-17	7.41176e-17	16.1301	transcription termination factor rho; observed by proteomics; Citation: Proteomics from VerBerkmoes et al. (2003) unpublished;
RPA3354		-1.73929	1.10714e-09	1.10714e-09	8.9558	hypothetical protein;
RPA1695		-1.73846	1.90606e-12	1.90606e-12	11.7199	CUPIN domain:transcriptional regulator, AraC family;
RPA0291	parB1	-1.7376	1.32662e-13	1.32662e-13	12.8773	chromosome partitioning protein, ParB; observed by proteomics; Citation: Proteomics from VerBerkmoes et al. (2003) unpublished;
RPA3933		-1.73677	6.98046e-13	6.98046e-13	12.1561	sensor histidine kinase with multiple PAS and a response regulator receiver domain; observed by proteomics; Citation: Proteomics from VerBerkmoes et al. (2003) unpublished;
RPA2220		-1.73653	2.89083e-08	2.89083e-08	7.53898	conserved unknown protein;
RPA0335		-1.73628	2.56613e-07	2.56613e-07	6.59072	putative phospholipid N-methyltransferase;
RPA4381		-1.73427	1.12613e-19	1.12613e-19	18.9484	conserved unknown protein; observed by proteomics; Citation: Proteomics from VerBerkmoes et al. (2003) unpublished;
RPA0116	rmlB pseudogene	-1.73237	1.99121e-11	1.99121e-11	10.7009	possible dTDP-D-glucose-4,6-dehydratase; pseudogene, this segment is inverted with respect to the N- and C-terminal ends of the original gene.;
RPA0386		-1.73168	3.36253e-07	3.36253e-07	6.47333	Ku domain;
RPA4502		-1.72651	7.27619e-13	7.27619e-13	12.1381	putative outer membrane protein; observed by proteomics; Citation: Proteomics from VerBerkmoes et al. (2003) unpublished;
RPA3649		-1.72602	1.83591e-09	1.83591e-09	8.73615	conserved hypothetical protein;
RPA2988	yrkN	-1.72557	4.74417e-15	4.74417e-15	14.3238	GCN5-related N-acetyltransferase;
RPA0404	phhB	-1.72367	1.98802e-06	1.98802e-06	5.70158	6-pyruvoyl-tetrahydropterin synthase/dimerization cofactor of hepatocyte nuclear factor 1 alpha (TCF1);
RPA3064		-1.72214	3.50691e-10	3.50691e-10	9.45508	conserved unknown protein; observed by proteomics; Citation: Proteomics from VerBerkmoes et al. (2003) unpublished;
RPA3786		-1.72149	3.09513e-10	3.09513e-10	9.50932	unknown protein; observed by proteomics; Citation: Proteomics from VerBerkmoes et al. (2003) unpublished;
RPA4220		-1.71369	4.52674e-11	4.52674e-11	10.3442	ErfK/YbiS/YcfS/YnhG; observed by proteomics; Citation: Proteomics from VerBerkmoes et al. (2003) unpublished;
RPA3371		-1.71115	6.22542e-15	6.22542e-15	14.2058	putative outer membrane protein;
RPA1124		-1.70658	2.56836e-14	2.56836e-14	13.5903	conserved hypothetical protein;
RPA3055		-1.70489	5.32235e-09	5.32235e-09	8.2739	Integral membrane protein TerC family;
RPA3951	gmd	-1.70462	6.30184e-13	6.30184e-13	12.2005	GDP-mannose 4,6-dehydratase;
RPA0871		-1.70343	6.37749e-09	6.37749e-09	8.19535	conserved hypothetical protein;
RPA0250	dapF	-1.70142	3.4443e-17	3.4443e-17	16.4629	diaminopimelate epimerase; observed by proteomics; Citation: Proteomics from VerBerkmoes et al. (2003) unpublished;
RPA3050		-1.70119	2.89523e-10	2.89523e-10	9.53832	CDP-alcohol phosphatidyltransferase;
RPA0157		-1.69971	6.26546e-10	6.26546e-10	9.20305	conserved unknown protein; observed by proteomics; Citation: Proteomics from VerBerkmoes et al. (2003) unpublished;
RPA2688	SmpB	-1.69801	3.41044e-12	3.41044e-12	11.4672	small protein B;
RPA2798	BenE	-1.69535	7.84146e-10	7.84146e-10	9.1056	probable Benzoate membrane transport protein;
RPA4543		-1.69284	4.64966e-05	4.64966e-05	4.33258	conserved hypothetical protein;
RPA0815		-1.68937	6.72201e-07	6.72201e-07	6.1725	conserved hypothetical protein;
RPA2442		-1.68899	2.2544e-14	2.2544e-14	13.647	putative outer membrane protein; observed by proteomics; Citation: Proteomics from VerBerkmoes et al. (2003) unpublished;
RPA2503		-1.68875	2.53404e-14	2.53404e-14	13.5962	possible aminotransferase; observed by proteomics; Citation: Proteomics from VerBerkmoes et al. (2003) unpublished;
RPA3333	csgG	-1.6878	3.63334e-08	3.63334e-08	7.43969	putative curli production assembly/transport component csgg precursor;
RPA0004	gyrB	-1.68313	1.05794e-21	1.05794e-21	20.9755	DNA gyrase subunit B; observed by proteomics; Citation: Proteomics from VerBerkmoes et al. (2003) unpublished;
RPA3892		-1.6795	1.01682e-08	1.01682e-08	7.99276	hypothetical protein;
RPA2580		-1.67746	7.66582e-13	7.66582e-13	12.1154	possible protein-L-isoaspartate O-methyltransferase; observed by proteomics; Citation: Proteomics from VerBerkmoes et al. (2003) unpublished;
RPA1990		-1.67742	1.63201e-09	1.63201e-09	8.78728	possible sulfatase;
RPA4007		-1.66947	0.000333578	0.000333578	3.4768	hypothetical protein;
RPA4051		-1.66844	3.68864e-07	3.68864e-07	6.43313	possible oxo-acyl acyl carrier protein dehydrogenase;
RPA2477		-1.66795	1.52907e-22	1.52907e-22	21.8156	possible ATP-dependent RNA helicase; observed by proteomics; Citation: Proteomics from VerBerkmoes et al. (2003) unpublished;
RPA4554	dctM2	-1.66772	3.14508e-11	3.14508e-11	10.5024	TrapT family, dctM subunit, C4-dicarboxylate transport;
RPA4818		-1.66686	1.20911e-09	1.20911e-09	8.91753	conserved hypothetical protein;
RPA3395		-1.66656	2.26704e-06	2.26704e-06	5.64454	conserved hypothetical protein;
RPA4395		-1.66625	8.49274e-15	8.49274e-15	14.071	transcriptional regulator, XRE family; observed by proteomics; Citation: Proteomics from VerBerkmoes et al. (2003) unpublished;
RPA3425		-1.66566	7.11667e-11	7.11667e-11	10.1477	Bacterial transferase hexapeptide repeat; observed by proteomics; Citation: Proteomics from VerBerkmoes et al. (2003) unpublished;
RPA2033		-1.665	8.03104e-10	8.03104e-10	9.09523	possible AtsE;
RPA2603		-1.66428	4.32893e-17	4.32893e-17	16.3636	conserved hypothetical protein;
RPA4134		-1.66059	8.50452e-06	8.50452e-06	5.07035	transcriptional regulatorf, XRE family;
RPA3320		-1.65701	4.93501e-07	4.93501e-07	6.30671	hypothetical protein;
RPA2669		-1.65302	1.41055e-06	1.41055e-06	5.85061	conserved hypothetical protein;
RPA1945		-1.65233	3.35952e-11	3.35952e-11	10.4737	putative acyl-CoA transferase; observed by proteomics; Citation: Proteomics from VerBerkmoes et al. (2003) unpublished;
RPA1439	anfA	-1.65078	4.62698e-15	4.62698e-15	14.3347	Sigma-54 dependent, Iron nitrogenase transcriptional regulator, AnfA;
RPA2343		-1.64749	1.28774e-08	1.28774e-08	7.89017	transcriptional regulator, GntR family;
RPA2011		-1.64726	3.86476e-11	3.86476e-11	10.4129	puative potassium uptake protein Kup;
RPA3733		-1.6471	1.5935e-11	1.5935e-11	10.7976	conserved unknown protein; observed by proteomics; Citation: Proteomics from VerBerkmoes et al. (2003) unpublished;
RPA0502		-1.64636	1.18998e-08	1.18998e-08	7.92446	probable HlyC/CorC family of transporters with 2 CBS domains;
RPA0355		-1.64298	3.89806e-13	3.89806e-13	12.4092	PTS system permease (IIAMan), nitrogen regulatory IIA protein; observed by proteomics; Citation: Proteomics from VerBerkmoes et al. (2003) unpublished;
RPA2522		-1.64188	6.24786e-11	6.24786e-11	10.2043	hypothetical protein;
RPA2288		-1.64088	7.39292e-05	7.39292e-05	4.13118	Streptomyces cyclase/dehydrase;
RPA1251		-1.64055	0.00194005	0.00194005	2.71219	putative branched-chain amino acid transport system permease protein;
RPA2156		-1.63863	1.77724e-07	1.77724e-07	6.75025	hypothetical protein; observed by proteomics; Citation: Proteomics from VerBerkmoes et al. (2003) unpublished;
RPA0069	trpB	-1.6381	2.6173e-08	2.6173e-08	7.58215	tryptophan synthase beta chain; observed by proteomics; Citation: Proteomics from VerBerkmoes et al. (2003) unpublished;
RPA1827		-1.63764	5.34275e-07	5.34275e-07	6.27223	hypothetical protein;
RPA0031		-1.63696	2.02621e-10	2.02621e-10	9.69332	conserved hypothetical protein;
RPA0037	pheS	-1.63695	4.1495e-16	4.1495e-16	15.382	phenylalanyl-tRNA synthetase, alpha-subunit; observed by proteomics; Citation: Proteomics from VerBerkmoes et al. (2003) unpublished;
RPA0277		-1.63488	0.00742166	0.00742166	2.1295	conserved hypothetical protein;
RPA2997		-1.63402	0.00525076	0.00525076	2.27978	hypothetical protein;
RPA0068	trpF	-1.63363	1.73577e-13	1.73577e-13	12.7605	putative N-(5'-phosphoribosyl)anthranilate isomerase; observed by proteomics; Citation: Proteomics from VerBerkmoes et al. (2003) unpublished;
RPA2154		-1.63308	1.14213e-09	1.14213e-09	8.94229	putative acyltransferase;
RPA0937		-1.63266	1.15694e-13	1.15694e-13	12.9367	extragenic suppressor protein SuhB; Inositol monophosphatase family; observed by proteomics; Citation: Proteomics from VerBerkmoes et al. (2003) unpublished;
RPA3351		-1.63257	0.000543605	0.000543605	3.26472	possible glycosyl transferase;
RPA0457		-1.63223	5.36824e-06	5.36824e-06	5.27017	possible cabohydrate kinases; observed by proteomics; Citation: Proteomics from VerBerkmoes et al. (2003) unpublished;
RPA2020		-1.62933	1.48278e-13	1.48278e-13	12.8289	3-oxoacyl-acyl carrier protein synthase; observed by proteomics; Citation: Proteomics from VerBerkmoes et al. (2003) unpublished;
RPA4555		-1.62834	0.00026901	0.00026901	3.57023	possible TrapT family, dctQ subunit, C4-dicarboxylate transport;
RPA2241		-1.62556	2.6965e-07	2.6965e-07	6.5692	conserved hypothetical protein;
RPA4292	pucAb	-1.62278	3.53987e-15	3.53987e-15	14.451	light harvesting protein B-800-850, alpha chain B (antenna pigment protein, alpha chain B) (LH II-B alpha);
RPA4779	pstC	-1.62271	4.04079e-11	4.04079e-11	10.3935	phosphate ABC transporter, permease protein, PstC;
RPA4316		-1.6226	3.50961e-08	3.50961e-08	7.45474	conserved hypothetical protein;
RPA3859		-1.62219	8.24836e-08	8.24836e-08	7.08363	hypothetical protein;
RPA4276		-1.62218	6.13062e-05	6.13062e-05	4.2125	hypothetical protein;
RPA2642		-1.62097	0.000339106	0.000339106	3.46966	transcriptional regulator, LysR family;
RPA0800	matE1	-1.61978	6.20162e-09	6.20162e-09	8.20749	putative cation efflux pump, DNA-damage-inducible protein;
RPA1243		-1.61825	4.99351e-10	4.99351e-10	9.30159	hypothetical protein;
RPA0372		-1.61764	1.22967e-12	1.22967e-12	11.9102	transcriptional regulators, AsnC family; CTG start codon;
RPA2255		-1.61745	8.93597e-10	8.93597e-10	9.04886	hypothetical protein;
RPA4131		-1.61706	1.24731e-07	1.24731e-07	6.90402	Helix-turn-helix protein, CopG family;
RPA2037		-1.61458	2.50451e-09	2.50451e-09	8.60128	possible periplasmic binding protein;
RPA3175		-1.61432	8.9305e-20	8.9305e-20	19.0491	propionyl-CoA carboxylase precursor, biotin carrier protein; observed by proteomics; Citation: Proteomics from VerBerkmoes et al. (2003) unpublished;
RPA3609		-1.61289	6.84738e-15	6.84738e-15	14.1645	ABC transporter, ATPase component; observed by proteomics; Citation: Proteomics from VerBerkmoes et al. (2003) unpublished;
RPA3036		-1.60461	0.00138066	0.00138066	2.85991	hypothetical protein;
RPA2517		-1.60446	1.40515e-14	1.40515e-14	13.8523	conserved hypothetical protein;
RPA3748		-1.60438	1.02928e-06	1.02928e-06	5.98746	Elongator protein 3/MiaB/NifB;
RPA0047		-1.60175	7.78075e-16	7.78075e-16	15.109	conserved hypothetical protein;
RPA4701	ligA	-1.60075	0.00229546	0.00229546	2.63913	Protocatechuate 4,5-dioxygenase, alpha chain;
RPA0833	coxE	-1.60068	4.11223e-09	4.11223e-09	8.38592	heme O synthase;
RPA4076		-1.60046	3.27037e-19	3.27037e-19	18.4854	transcriptional regulator, LysR family; observed by proteomics; Citation: Proteomics from VerBerkmoes et al. (2003) unpublished;
RPA2722		-1.59992	2.24196e-06	2.24196e-06	5.64937	possible MutT-like domain;
RPA2978		-1.58903	1.18408e-06	1.18408e-06	5.92662	unknown protein; observed by proteomics; Citation: Proteomics from VerBerkmoes et al. (2003) unpublished;
RPA3521	lpxC	-1.58895	4.45528e-08	4.45528e-08	7.35113	putative UDP-3-O-[3-hydroxymyristoyl] N-acetylglucosmine deacetylase;
RPA2045	bioB	-1.58806	3.62755e-19	3.62755e-19	18.4404	biotin synthetase; observed by proteomics; Citation: Proteomics from VerBerkmoes et al. (2003) unpublished;
RPA4493		-1.58655	1.90993e-11	1.90993e-11	10.719	conserved unknown protein;
RPA4542		-1.5851	0.0158274	0.0158274	1.80059	unknown protein;
RPA0621	def	-1.58445	9.84095e-09	9.84095e-09	8.00696	putative N-formylmethionylaminoacyl-tRNA deformylase; observed by proteomics; Citation: Proteomics from VerBerkmoes et al. (2003) unpublished;
RPA2117		-1.58011	1.43339e-05	1.43339e-05	4.84364	putative flavodoxin; observed by proteomics; Citation: Proteomics from VerBerkmoes et al. (2003) unpublished;
RPA4315		-1.57685	6.73804e-10	6.73804e-10	9.17147	conserved hypothetical protein;
RPA4595		-1.5757	1.15628e-12	1.15628e-12	11.9369	conserved unknown protein; observed by proteomics; Citation: Proteomics from VerBerkmoes et al. (2003) unpublished;
RPA1312		-1.57506	4.89936e-05	4.89936e-05	4.30986	hypothetical protein;
RPA4572	htrA/degQ/degS	-1.5746	5.94153e-12	5.94153e-12	11.2261	putative serine protease htrA/degQ/degS family;
RPA1946		-1.57228	1.31714e-09	1.31714e-09	8.88037	possible transcriptional regulator, GntR family;
RPA0433	rpsO	-1.5721	3.09921e-07	3.09921e-07	6.50875	ribosomal protein S15; observed by proteomics; Citation: Proteomics from VerBerkmoes et al. (2003) unpublished;
RPA0708		-1.57194	2.93218e-07	2.93218e-07	6.53281	hypothetical protein;
RPA4487		-1.56889	1.64729e-12	1.64729e-12	11.7832	DSBA oxidoreductase:Tat pathway signal; observed by proteomics; Citation: Proteomics from VerBerkmoes et al. (2003) unpublished;
RPA0198		-1.56707	1.42019e-09	1.42019e-09	8.84765	possible acetate transporter, stationary-phase anti-death (SAD) family;
RPA4089		-1.56486	7.27768e-09	7.27768e-09	8.13801	Patatin-like phospholipase domain;
RPA2479		-1.56438	2.46726e-09	2.46726e-09	8.60779	methyl-accepting chemotaxis receptor/sensory transducer; observed by proteomics; Citation: Proteomics from VerBerkmoes et al. (2003) unpublished;
RPA3520		-1.56436	5.81273e-11	5.81273e-11	10.2356	Protein of unknown function UPF0169; observed by proteomics; Citation: Proteomics from VerBerkmoes et al. (2003) unpublished;
RPA4222		-1.56367	2.1615e-05	2.1615e-05	4.66524	hypothetical protein;
RPA2162		-1.56297	2.33174e-12	2.33174e-12	11.6323	possible serine protease/outer membrane autotransporter;
RPA0365		-1.56235	1.55378e-08	1.55378e-08	7.80861	Beta-lactamase-like;
RPA0244	rpsP, S16	-1.56183	3.39529e-08	3.39529e-08	7.46912	ribosomal protein S16; observed by proteomics; Citation: Proteomics from VerBerkmoes et al. (2003) unpublished;
RPA1811		-1.5582	6.78348e-20	6.78348e-20	19.1685	enoyl CoA hydratase; observed by proteomics; Citation: Proteomics from VerBerkmoes et al. (2003) unpublished;
RPA2240		-1.5562	1.91258e-06	1.91258e-06	5.71838	possible replication protein A;
RPA2430		-1.55412	2.16008e-11	2.16008e-11	10.6655	conserved hypothetical protein;
RPA4769	opgC	-1.55261	3.7992e-08	3.7992e-08	7.42031	putative opgC protein;
RPA1253		-1.55177	4.46481e-05	4.46481e-05	4.3502	branched-chain amino acid transport system ATP-binding protein;
RPA3701	metF	-1.55131	5.99523e-09	5.99523e-09	8.22219	putative 5,10-methylenetetrahydrofolate reductase; observed by proteomics; Citation: Proteomics from VerBerkmoes et al. (2003) unpublished;
RPA3626		-1.55128	1.64206e-09	1.64206e-09	8.78461	conserved unknown protein; observed by proteomics; Citation: Proteomics from VerBerkmoes et al. (2003) unpublished;
RPA2296		-1.54903	3.99934e-09	3.99934e-09	8.39801	conserved hypothetical protein;
RPA2634	nifB1	-1.54829	0.00190227	0.00190227	2.72073	putative nitrogenase iron-molybdenum cofactor biosynthesis protein NifB;
RPA4391		-1.54812	3.95073e-05	3.95073e-05	4.40332	Metallo-phosphoesterase;
RPA0395		-1.54616	1.16485e-06	1.16485e-06	5.93373	Metal dependent phosphohydrolase;
RPA3724	ilvK	-1.54577	1.86734e-07	1.86734e-07	6.72878	possible high-affinity leucine-isoleucine-valine transport system; periplasmic binding protein; observed by proteomics; Citation: Proteomics from VerBerkmoes et al. (2003) unpublished;
RPA1289		-1.54366	0.000120607	0.000120607	3.91863	hypothetical protein;
RPA1117	TolQ	-1.5414	3.35134e-16	3.35134e-16	15.4748	TolQ protein, inner membrane protein, tolerance to group A colicins; observed by proteomics; Citation: Proteomics from VerBerkmoes et al. (2003) unpublished;
RPA3244	rpsC	-1.54092	1.76319e-14	1.76319e-14	13.7537	30S ribosomal protein S3; observed by proteomics; Citation: Proteomics from VerBerkmoes et al. (2003) unpublished;
RPA0750	sbp	-1.53978	2.68683e-12	2.68683e-12	11.5708	sulfate ABC transporter, periplasmic binding protein component; observed by proteomics; Citation: Proteomics from VerBerkmoes et al. (2003) unpublished;
RPA4309	serC	-1.53925	2.08532e-16	2.08532e-16	15.6808	phosphoserine aminotransferase; observed by proteomics; Citation: Proteomics from VerBerkmoes et al. (2003) unpublished;
RPA4482		-1.53858	2.32974e-06	2.32974e-06	5.63269	putative sensor (PAS) domain for methyl-accepting chemotaxis sensory transducer;
RPA3362		-1.53768	8.47766e-06	8.47766e-06	5.07172	unknown protein; observed by proteomics; Citation: Proteomics from VerBerkmoes et al. (2003) unpublished;
RPA3422		-1.53606	1.39091e-08	1.39091e-08	7.8567	possible transcriptional regulator, MarR family;
RPA0371	metB	-1.53241	1.41061e-16	1.41061e-16	15.8506	putative cystathionine gamma-lyase;
RPA2507		-1.53186	0.00021091	0.00021091	3.6759	possible haloacid dehalogenase;
RPA1601		-1.52974	2.60508e-08	2.60508e-08	7.58418	possible transcriptional regulator, MarR family;
RPA3673		-1.5284	9.85118e-10	9.85118e-10	9.00651	conserved unknown protein; observed by proteomics; Citation: Proteomics from VerBerkmoes et al. (2003) unpublished;
RPA4293		-1.52814	5.4489e-12	5.4489e-12	11.2637	hypothetical protein;
RPA3880		-1.52665	7.06497e-17	7.06497e-17	16.1509	possible glutathione S-transferase P subunit;
RPA3319		-1.52606	1.73897e-05	1.73897e-05	4.75971	hypothetical protein;
RPA0633	rnpA	-1.52596	2.81827e-09	2.81827e-09	8.55002	probable ribonuclease p protein component (protein c5);
RPA3401		-1.52549	0.000628396	0.000628396	3.20177	hypothetical protein;
RPA1120	TolB	-1.52267	1.88617e-10	1.88617e-10	9.72442	putative tolB protein precursor, periplasmic protein involved in the tonb-independent uptake of group A colicins; observed by proteomics; Citation: Proteomics from VerBerkmoes et al. (2003) unpublished;
RPA4232		-1.52212	1.97241e-06	1.97241e-06	5.705	hypothetical protein;
RPA4455		-1.52198	4.72982e-11	4.72982e-11	10.3252	hypothetical protein;
RPA1929		-1.51992	2.16079e-05	2.16079e-05	4.66539	htrA-like serine protease; observed by proteomics; Citation: Proteomics from VerBerkmoes et al. (2003) unpublished;
RPA4375		-1.51475	3.16701e-09	3.16701e-09	8.49935	unknown protein; observed by proteomics; Citation: Proteomics from VerBerkmoes et al. (2003) unpublished;
RPA1586		-1.51419	3.52097e-15	3.52097e-15	14.4533	putative short-chain dehydrogenase/reductase; observed by proteomics; Citation: Proteomics from VerBerkmoes et al. (2003) unpublished;
RPA0622	fmt	-1.51285	1.71833e-07	1.71833e-07	6.76489	putative methionyl-tRNA formyltransferase;
RPA2912		-1.51276	3.22067e-05	3.22067e-05	4.49205	possible (3R)-hydroxymyristoyl-acyl carrier protein dehydratase;
RPA1123		-1.51097	1.96793e-13	1.96793e-13	12.706	omp16 protein; Brucella abortus, contains similarity to peptidoglycan-associated lipoprotein precursor; observed by proteomics;
RPA3651		-1.51052	4.61e-06	4.61e-06	5.3363	Ku domain;
RPA3983		-1.51029	3.02754e-07	3.02754e-07	6.51891	putative nucleotide sugar epimerase/dehydratase; observed by proteomics; Citation: Proteomics from VerBerkmoes et al. (2003) unpublished;
RPA2427		-1.50773	1.72275e-09	1.72275e-09	8.76378	Serine protease, trypsin family;
RPA4170		-1.50765	8.67108e-05	8.67108e-05	4.06193	possible branched-chain amino acid ABC transport system substrate-binding protein; observed by proteomics; Citation: Proteomics from VerBerkmoes et al. (2003) unpublished;
RPA0717	cobO, cobA, btuR	-1.50756	3.94031e-06	3.94031e-06	5.40447	putative cob(I)alamin adenosyltransferase; observed by proteomics; Citation: Proteomics from VerBerkmoes et al. (2003) unpublished;
RPA3236	rpsH	-1.50676	2.76063e-08	2.76063e-08	7.55899	30S ribosomal protein S8; observed by proteomics; Citation: Proteomics from VerBerkmoes et al. (2003) unpublished;
RPA0196		-1.50661	1.06199e-09	1.06199e-09	8.97388	putative ABC transporter, ATP-binding protein; observed by proteomics; Citation: Proteomics from VerBerkmoes et al. (2003) unpublished;
RPA1923	aimE	-1.50616	1.24906e-06	1.24906e-06	5.90342	aliphatic amidase;
RPA2018		-1.50548	9.70726e-13	9.70726e-13	12.0129	alcohol dehydrogenase;
RPA0751	cysH	-1.50373	1.2954e-12	1.2954e-12	11.8876	putative phosphoadenosine phosphosulfate reductase; observed by proteomics; Citation: Proteomics from VerBerkmoes et al. (2003) unpublished;
RPA0214		-1.50347	0.000153408	0.000153408	3.81415	hypothetical protein;
RPA4207		-1.50293	1.51061e-09	1.51061e-09	8.82085	Patatin-like phospholipase domain;
RPA0232		-1.50282	9.78708e-14	9.78708e-14	13.0093	putative carbonic anhydrase; observed by proteomics; Citation: Proteomics from VerBerkmoes et al. (2003) unpublished;
RPA0036		-1.50054	1.25948e-06	1.25948e-06	5.89981	conserved unknown protein;
RPA1995		-1.49957	3.25809e-07	3.25809e-07	6.48704	conserved hypothetical protein;
RPA0180	rlpA1	-1.49918	4.19721e-07	4.19721e-07	6.37704	Rare lipoprotein A;
RPA4402		-1.49899	6.69297e-06	6.69297e-06	5.17438	hypothetical protein;
RPA0614		-1.49677	4.80323e-09	4.80323e-09	8.31847	conserved unknown protein; observed by proteomics; Citation: Proteomics from VerBerkmoes et al. (2003) unpublished;
RPA1963		-1.49512	8.34767e-10	8.34767e-10	9.07843	Patatin-like phospholipase domain;
RPA2875		-1.49433	1.18061e-13	1.18061e-13	12.9279	GTP cyclohydrolase I; observed by proteomics; Citation: Proteomics from VerBerkmoes et al. (2003) unpublished;
RPA4066		-1.49415	0.0122529	0.0122529	1.91176	hypothetical protein;
RPA1816		-1.49414	3.42152e-11	3.42152e-11	10.4658	putative outer membrane receptor for iron transport;
RPA3312		-1.49411	6.32151e-07	6.32151e-07	6.19918	Transglutaminase-like domain;
RPA1556		-1.49254	0.00377514	0.00377514	2.42307	phosphotransfer protein with response regulator receiver and Hpt domains;
RPA0617	recR	-1.49224	3.07755e-17	3.07755e-17	16.5118	putative recombination protein recR;
RPA1476		-1.49175	1.46951e-09	1.46951e-09	8.83283	putative periplasmic solute-binding protein;
RPA1658	ptpS	-1.49164	6.14398e-06	6.14398e-06	5.21155	putative 6-pyruvol tetrahydrobiopterin synthase;
RPA2731		-1.48968	2.64158e-13	2.64158e-13	12.5781	H+ translocating pyrophosphate synthase; observed by proteomics; Citation: Baltscheffsky et al. (1998) Biochim. Biophys. Acta 1364:301-306;
RPA3082	cfa2	-1.48945	9.22628e-12	9.22628e-12	11.035	cyclopropane-fatty-acyl-phospholipid synthase;
RPA3595		-1.48875	4.8498e-07	4.8498e-07	6.31428	conserved hypothetical protein;
RPA2652		-1.48831	5.21658e-07	5.21658e-07	6.28261	unknown protein; observed by proteomics; Citation: Proteomics from VerBerkmoes et al. (2003) unpublished;
RPA3394		-1.48663	6.76036e-06	6.76036e-06	5.17003	DUF37;
RPA1868		-1.48601	0.000108382	0.000108382	3.96504	conserved hypothetical protein;
RPA0699	phnD	-1.48126	5.51407e-06	5.51407e-06	5.25853	putative PhnD protein, phosphonate ABC transporter, periplasmic binding protein precursor;
RPA2386		-1.48063	0.00153604	0.00153604	2.8136	conserved hypothetical protein;
RPA3260		-1.48035	2.3956e-17	2.3956e-17	16.6206	putative cation-transporting P-type ATPase;
RPA4578		-1.47896	1.45091e-08	1.45091e-08	7.83836	Basic membrane lipoprotein; observed by proteomics; Citation: Proteomics from VerBerkmoes et al. (2003) unpublished;
RPA3430		-1.47891	1.86889e-10	1.86889e-10	9.72842	possible hydrolase; observed by proteomics; Citation: Proteomics from VerBerkmoes et al. (2003) unpublished;
RPA3785		-1.47502	8.60746e-11	8.60746e-11	10.0651	DUF72; observed by proteomics; Citation: Proteomics from VerBerkmoes et al. (2003) unpublished;
RPA1615		-1.4736	4.00134e-16	4.00134e-16	15.3978	putative methyltransferase;
RPA3110		-1.47324	2.11029e-07	2.11029e-07	6.67566	hypothetical protein;
RPA1563		-1.47236	0.000229123	0.000229123	3.63993	putative nitrilase;
RPA3373		-1.47119	0.000208911	0.000208911	3.68004	hypothetical protein;
RPA1014		-1.47088	9.94407e-08	9.94407e-08	7.00244	conserved hypothetical protein;
RPA2499		-1.46898	7.66159e-06	7.66159e-06	5.11568	possible ABC transporter, periplasmic protein; observed by proteomics; Citation: Proteomics from VerBerkmoes et al. (2003) unpublished;
RPA0298		-1.46674	1.37916e-07	1.37916e-07	6.86039	DUF299;
RPA2648		-1.46527	7.18242e-07	7.18242e-07	6.14373	unknown protein; observed by proteomics; Citation: Proteomics from VerBerkmoes et al. (2003) unpublished;
RPA4819		-1.46524	3.02593e-09	3.02593e-09	8.51914	hypothetical protein;
RPA3273	rplK	-1.46485	6.8469e-10	6.8469e-10	9.16451	50S ribosomal protein L11; observed by proteomics; Citation: Proteomics from VerBerkmoes et al. (2003) unpublished;
RPA1991		-1.46287	0.000131975	0.000131975	3.87951	conserved hypothetical protein;
RPA3277	exbD	-1.46282	0.00026901	0.00026901	3.57023	putative exbD, uptake of enterochelin; tonB-dependent uptake of B colicins;
RPA4172		-1.46241	3.7068e-13	3.7068e-13	12.431	hypothetical protein;
RPA3577	thiC	-1.46219	2.10627e-07	2.10627e-07	6.67649	thiamin biosynthesis protein thiC; observed by proteomics; Citation: Proteomics from VerBerkmoes et al. (2003) unpublished;
RPA4101		-1.46194	3.72127e-07	3.72127e-07	6.42931	putative organic hydroperoxide resistance protein; observed by proteomics; Citation: Proteomics from VerBerkmoes et al. (2003) unpublished;
RPA3380		-1.46186	1.77068e-16	1.77068e-16	15.7519	response regulator receiver (CheY-like protein);
RPA1070		-1.45785	0.00011834	0.00011834	3.92687	hypothetical protein;
RPA4331	aatA	-1.45436	1.68126e-14	1.68126e-14	13.7744	aspartate aminotransferase A; observed by proteomics; Citation: Proteomics from VerBerkmoes et al. (2003) unpublished;
RPA0627		-1.45431	6.18239e-09	6.18239e-09	8.20884	putative haloacid dehalogenase superfamily hydrolase;
RPA0224		-1.45414	8.29727e-11	8.29727e-11	10.0811	similar to eukaryotic molybdopterin oxidoreductase:Tat pathway signal;
RPA4137		-1.45401	4.04964e-08	4.04964e-08	7.39258	conserved unknown protein; observed by proteomics; Citation: Proteomics from VerBerkmoes et al. (2003) unpublished;
RPA0986		-1.45346	5.08232e-05	5.08232e-05	4.29394	possible urea/short-chain amide transport system permease protein;
RPA4477		-1.45292	2.45781e-05	2.45781e-05	4.60945	Possible membrane protein with ATP/GTP-binding site motif A (P-loop);
RPA2492		-1.45206	3.81026e-05	3.81026e-05	4.41904	Conserved hypothetical protein;
RPA1720		-1.44861	0.00176796	0.00176796	2.75253	conserved hypothetical protein;
RPA3580		-1.44859	0.000510187	0.000510187	3.29227	Integrase, catalytic domain;
RPA1593		-1.44747	1.4284e-12	1.4284e-12	11.8452	Thioesterase superfamily;
RPA0228		-1.44612	9.91563e-10	9.91563e-10	9.00368	unknown protein; observed by proteomics; Citation: Proteomics from VerBerkmoes et al. (2003) unpublished;
RPA0775		-1.44584	2.76048e-12	2.76048e-12	11.559	hypothetical protein;
RPA0772		-1.44457	1.85632e-06	1.85632e-06	5.73135	Pentapeptide repeat;
RPA3699		-1.43913	4.03574e-06	4.03574e-06	5.39408	possible iron-chelator utilization protein;
RPA0028	purH	-1.43813	2.43094e-14	2.43094e-14	13.6142	bifunctional purine biosynthesis protein; observed by proteomics; Citation: Proteomics from VerBerkmoes et al. (2003) unpublished;
RPA3342		-1.4379	8.45925e-06	8.45925e-06	5.07267	possible glycosyl hydrolase; observed by proteomics; Citation: Proteomics from VerBerkmoes et al. (2003) unpublished;
RPA4538		-1.43717	8.44248e-13	8.44248e-13	12.0735	conserved unknown protein;
RPA2400		-1.43594	0.0343584	0.0343584	1.46397	conserved hypothetical protein;
RPA2717		-1.43527	9.79577e-05	9.79577e-05	4.00896	conserved hypothetical protein;
RPA3177		-1.43104	4.65963e-08	4.65963e-08	7.33165	unknown protein; observed by proteomics; Citation: Proteomics from VerBerkmoes et al. (2003) unpublished;
RPA2635	nifH3	-1.43083	0.00357368	0.00357368	2.44688	putative nitrogenase reductase NifH subunit;
RPA4503		-1.42918	5.38593e-13	5.38593e-13	12.2687	conserved hypothetical protein;
RPA2649		-1.42859	1.75118e-07	1.75118e-07	6.75667	conserved unknown protein; observed by proteomics; Citation: Proteomics from VerBerkmoes et al. (2003) unpublished;
RPA3883	flhB	-1.42574	4.50725e-06	4.50725e-06	5.34609	putative flagellar biosynthetic protein flhB;
RPA3427		-1.42512	5.24209e-14	5.24209e-14	13.2805	conserved hypothetical protein;
RPA3242	rpmC	-1.42442	1.72001e-05	1.72001e-05	4.76447	50S ribosomal protein L29; observed by proteomics; Citation: Proteomics from VerBerkmoes et al. (2003) unpublished;
RPA2399		-1.42151	0.000387325	0.000387325	3.41192	CobN/Magnesium chelatase family;
RPA3347		-1.42097	0.00574369	0.00574369	2.24081	putative glycosyltransferase; observed by proteomics; Citation: Proteomics from VerBerkmoes et al. (2003) unpublished;
RPA4741	lysA	-1.41978	2.62422e-13	2.62422e-13	12.581	diaminopimelate decarboxylase;
RPA2900		-1.4169	1.76895e-08	1.76895e-08	7.75228	possible rifampin ADP-ribosyl transferase;
RPA4434		-1.41358	1.77888e-12	1.77888e-12	11.7499	MOSC domain;
RPA4108		-1.4126	7.1121e-07	7.1121e-07	6.148	probable transcriptional regulator, TetR family;
RPA4016	metK	-1.41238	7.51478e-13	7.51478e-13	12.1241	methionine S-adenosyltransferase; observed by proteomics; Citation: Proteomics from VerBerkmoes et al. (2003) unpublished;
RPA4453		-1.41184	1.88611e-10	1.88611e-10	9.72443	Metallo-phosphoesterase:Conserved hypothetical protein 282;
RPA2394	prpC	-1.41133	0.00109143	0.00109143	2.962	putative 2-methylcitrate synthase;
RPA4421		-1.40958	9.59405e-12	9.59405e-12	11.018	putative 4-coumarate:CoA ligase 2; observed by proteomics; Citation: Proteomics from VerBerkmoes et al. (2003) unpublished;
RPA3828		-1.40907	1.60627e-06	1.60627e-06	5.79418	transcriptional regulator, XRE family;
RPA3437		-1.40692	3.31778e-06	3.31778e-06	5.47915	conserved unknown protein;
RPA4370	ilvE	-1.40691	2.77807e-14	2.77807e-14	13.5563	putative branched-chain amino acid aminotransferase; observed by proteomics; Citation: Proteomics from VerBerkmoes et al. (2003) unpublished;
RPA0451	rimI	-1.40428	1.01509e-05	1.01509e-05	4.9935	putative RimI protein, peptide N-acetyltransferase;
RPA0191	sucC	-1.40338	7.40034e-10	7.40034e-10	9.13075	succinyl-coA synthetase beta chain; observed by proteomics; Citation: Proteomics from VerBerkmoes et al. (2003) unpublished;
RPA4597		-1.40235	1.23629e-07	1.23629e-07	6.90788	possible seryl-tRNA synthetase;
RPA3738		-1.4	1.86849e-06	1.86849e-06	5.72851	transcriptional regulator, LysR family;
RPA2113	nrtB	-1.39931	0.00180441	0.00180441	2.74367	possible nitrate transport system permease protein;
RPA3268	rpoB	-1.3954	3.4561e-07	3.4561e-07	6.46141	RNA polymerase beta subunit; observed by proteomics; Citation: Proteomics from VerBerkmoes et al. (2003) unpublished;
RPA3352		-1.39442	0.00405232	0.00405232	2.3923	glycosyltransferase;
RPA3068		-1.39149	9.28676e-07	9.28676e-07	6.03214	conserved hypothetical protein; 28% identity with Bradyrhizobium japonicum Bll4089 protein;
RPA3955		-1.39052	9.69363e-06	9.69363e-06	5.01351	hypothetical protein;
RPA2650		-1.38991	1.77872e-08	1.77872e-08	7.74989	Permeases of the drug/metabolite transporter (DMT) superfamily;
RPA0839	thrC	-1.38935	1.54717e-11	1.54717e-11	10.8105	threonine synthase;
RPA0771		-1.38586	0.0395377	0.0395377	1.40299	possible protein commonly found in insertion elements;
RPA3873		-1.3849	1.2633e-10	1.2633e-10	9.89849	hypothetical protein;
RPA1311		-1.38453	0.0027464	0.0027464	2.56124	possible 4-carboxymuconolactone decarboxylase;
RPA0330	hrcA	-1.382	3.2534e-10	3.2534e-10	9.48766	transcriptional repressor of class I heat shock genes;
RPA2160		-1.37851	0.000324467	0.000324467	3.48883	short chain dehydrogenase;
RPA3996		-1.37814	7.75475e-05	7.75475e-05	4.11043	probable transcriptional regulator, Crp/Fnr family;
RPA2827	gid	-1.37582	8.38637e-15	8.38637e-15	14.0764	putative glucose-inhibited division protein (gid);
RPA0644	flgD	-1.37531	2.77553e-05	2.77553e-05	4.55665	possible basal-body rod modification protein flgD;
RPA1431	draT1	-1.37226	0.00191391	0.00191391	2.71808	putative NAD+ ADP-ribosyltransferase;
RPA2520		-1.36876	2.84396e-05	2.84396e-05	4.54608	hypothetical protein;
RPA1145		-1.36404	1.50583e-11	1.50583e-11	10.8222	ErfK/YbiS/YcfS/YnhG;
RPA3117	pyrB	-1.36327	8.48838e-09	8.48838e-09	8.07117	aspartate carbamoyltransferase; observed by proteomics; Citation: Proteomics from VerBerkmoes et al. (2003) unpublished;
RPA4071	carB	-1.36145	2.96033e-09	2.96033e-09	8.52866	carbamoyl-phosphate synthase large subunit; observed by proteomics; Citation: Proteomics from VerBerkmoes et al. (2003) unpublished;
RPA3489		-1.36105	6.40302e-05	6.40302e-05	4.19361	conserved hypothetical protein;
RPA4312		-1.35935	0.00149104	0.00149104	2.82651	putative sensor (PAS) domain for methyl-accepting chemotaxis sensory transducer;
RPA4111		-1.35714	3.82813e-05	3.82813e-05	4.41701	hypothetical protein;
RPA4216	glcB	-1.35426	1.64432e-13	1.64432e-13	12.784	malate synthase G; observed by proteomics; Citation: Proteomics from VerBerkmoes et al. (2003) unpublished;
RPA4428		-1.3531	0.000276131	0.000276131	3.55888	putative glucosyltransferase I; lipopolysaccharide core biosynthesis;
RPA4219		-1.35154	2.04407e-07	2.04407e-07	6.6895	conserved hypothetical protein;
RPA4189		-1.34852	5.72211e-08	5.72211e-08	7.24244	conserved hypothetical protein;
RPA3695		-1.34582	1.64676e-09	1.64676e-09	8.78337	chorismate mutase/prephenate dehydratase; observed by proteomics; Citation: Proteomics from VerBerkmoes et al. (2003) unpublished;
RPA2253		-1.34309	1.38682e-07	1.38682e-07	6.85798	hypothetical protein;
RPA2496		-1.34194	1.33467e-05	1.33467e-05	4.87463	transcriptional regulator, GntR family;
RPA1785		-1.34019	0.0353537	0.0353537	1.45156	conserved hypothetical protein;
RPA3074	fabG2	-1.33848	7.85233e-07	7.85233e-07	6.105	3-oxoacyl-acyl carrier protein reductase fabG; observed by proteomics; Citation: Proteomics from VerBerkmoes et al. (2003) unpublished;
RPA3935		-1.33782	2.13521e-08	2.13521e-08	7.67056	hypothetical protein;
RPA0730		-1.33724	0.000120308	0.000120308	3.9197	conserved hypothetical protein;
RPA0274	glnK2	-1.33717	1.38794e-06	1.38794e-06	5.85763	GlnK, nitrogen regulatory protein P-II; observed by proteomics; Citation: Proteomics from VerBerkmoes et al. (2003) unpublished;
RPA2100		-1.33692	0.00125306	0.00125306	2.90203	possible hydrolase;
RPA4317		-1.3341	4.63111e-05	4.63111e-05	4.33432	putative fosmidomycin resistance protein;
RPA3569		-1.33304	0.000111178	0.000111178	3.95398	hypothetical protein;
RPA4708		-1.33205	4.96977e-10	4.96977e-10	9.30366	conserved unknown protein; observed by proteomics; Citation: Proteomics from VerBerkmoes et al. (2003) unpublished;
RPA2254		-1.33105	0.000273789	0.000273789	3.56258	hypothetical protein;
RPA0269		-1.32874	3.80947e-06	3.80947e-06	5.41914	DUF343; observed by proteomics; Citation: Proteomics from VerBerkmoes et al. (2003) unpublished;
RPA0958		-1.32772	2.01684e-12	2.01684e-12	11.6953	putative acyl-CoA dehydrogenase; observed by proteomics; Citation: Proteomics from VerBerkmoes et al. (2003) unpublished;
RPA2886	pyrG	-1.32701	1.27238e-09	1.27238e-09	8.89538	CTP synthase; observed by proteomics; Citation: Proteomics from VerBerkmoes et al. (2003) unpublished;
RPA3111	gatC	-1.32694	1.46537e-12	1.46537e-12	11.8341	Glu-tRNA(Gln) amidotransferase subunit C; observed by proteomics; Citation: Proteomics from VerBerkmoes et al. (2003) unpublished;
RPA1089		-1.32628	1.19629e-05	1.19629e-05	4.92216	hypothetical protein;
RPA4088		-1.32554	1.37944e-08	1.37944e-08	7.8603	probable membrane fusion protein (HlyD family of secretion proteins) linked to ABC efflux pumps;
RPA0253		-1.32434	4.69051e-05	4.69051e-05	4.32878	DUF589; observed by proteomics; Citation: Proteomics from VerBerkmoes et al. (2003) unpublished;
RPA4771		-1.32063	1.75449e-07	1.75449e-07	6.75585	possible heat shock protein HSP33; observed by proteomics; Citation: Proteomics from VerBerkmoes et al. (2003) unpublished;
RPA3155	panC	-1.32028	1.25821e-08	1.25821e-08	7.90025	putative pantoate-beta-alanine ligase; observed by proteomics; Citation: Proteomics from VerBerkmoes et al. (2003) unpublished;
RPA0329	rph	-1.31849	2.8125e-08	2.8125e-08	7.55091	ribonuclease PH; observed by proteomics; Citation: Proteomics from VerBerkmoes et al. (2003) unpublished;
RPA1282		-1.31835	0.00044044	0.00044044	3.35611	possible transcriptional regulator, ArsR family;
RPA0021		-1.31828	3.69112e-08	3.69112e-08	7.43284	possible short chain dehydrogenase;
RPA3782		-1.31606	2.11348e-10	2.11348e-10	9.675	putative rubredoxin reductase; observed by proteomics; Citation: Proteomics from VerBerkmoes et al. (2003) unpublished;
RPA3515		-1.31149	1.9086e-07	1.9086e-07	6.71929	aminopeptidase P;
RPA2153		-1.31038	1.4799e-14	1.4799e-14	13.8298	aldehyde dehydrogenase; observed by proteomics; Citation: Proteomics from VerBerkmoes et al. (2003) unpublished;
RPA0792		-1.30987	1.57428e-09	1.57428e-09	8.80292	conserved unknown protein;
RPA4362	ribP	-1.30928	5.51556e-12	5.51556e-12	11.2584	ribose-phosphate pyrophosphokinase; observed by proteomics; Citation: Proteomics from VerBerkmoes et al. (2003) unpublished;
RPA4296		-1.30923	3.87285e-05	3.87285e-05	4.41197	unknown protein; observed by proteomics; Citation: Proteomics from VerBerkmoes et al. (2003) unpublished;
RPA1894		-1.30536	3.95494e-06	3.95494e-06	5.40286	hypothetical protein;
RPA1112		-1.30416	5.26023e-06	5.26023e-06	5.27899	DGPF domain;
RPA4831		-1.30318	1.19818e-08	1.19818e-08	7.92148	conserved hypothetical protein;
RPA1130	glcD	-1.2985	2.686e-10	2.686e-10	9.57089	glycolate oxidase subunit GlcD;
RPA4569		-1.29848	0.00037799	0.00037799	3.42252	DUF344; observed by proteomics; Citation: Proteomics from VerBerkmoes et al. (2003) unpublished;
RPA4599		-1.29594	1.07192e-05	1.07192e-05	4.96984	conserved hypothetical protein;
RPA3404		-1.29536	0.0104578	0.0104578	1.98056	putative O-methyltransferase;
RPA1294		-1.29399	0.000222653	0.000222653	3.65237	hypothetical protein;
RPA1244		-1.2939	5.9522e-09	5.9522e-09	8.22532	conserved unknown protein;
RPA4738		-1.29106	5.98374e-07	5.98374e-07	6.22303	response regulator receiver (CheY-like protein); observed by proteomics; Citation: Proteomics from VerBerkmoes et al. (2003) unpublished;
RPA1704		-1.29015	0.000190904	0.000190904	3.71918	probable transcriptional regulator, TetR family;
RPA2552		-1.28971	0.00110864	0.00110864	2.95521	unknown protein; observed by proteomics; Citation: Proteomics from VerBerkmoes et al. (2003) unpublished;
RPA3510		-1.28771	4.81675e-08	4.81675e-08	7.31725	conserved unknown protein; observed by proteomics; Citation: Proteomics from VerBerkmoes et al. (2003) unpublished;
RPA2061	nosZ	-1.2874	3.7142e-05	3.7142e-05	4.43014	nitrous-oxide reductase precursor NosZ; observed by proteomics; Citation: Proteomics from VerBerkmoes et al. (2003) unpublished;
RPA4374		-1.28544	3.75941e-10	3.75941e-10	9.42488	putative protease; observed by proteomics; Citation: Proteomics from VerBerkmoes et al. (2003) unpublished;
RPA2032	ilvH	-1.28473	2.35655e-06	2.35655e-06	5.62772	acetolactate synthase (small subunit); observed by proteomics; Citation: Proteomics from VerBerkmoes et al. (2003) unpublished;
RPA3009	pucBc	-1.28256	9.38448e-06	9.38448e-06	5.02759	light harvesting protein B-800-850, beta chain C (antenna pigment protein, beta chain C) (LH II-C beta);
RPA0795		-1.28114	1.93475e-09	1.93475e-09	8.71337	Peptidase family S24; observed by proteomics; Citation: Proteomics from VerBerkmoes et al. (2003) unpublished;
RPA1760		-1.28045	0.0242934	0.0242934	1.61451	conserved unknown protein; observed by proteomics; Citation: Proteomics from VerBerkmoes et al. (2003) unpublished;
RPA1862		-1.28011	7.13444e-12	7.13444e-12	11.1466	possible polysaccharide deacetylase; observed by proteomics; Citation: Proteomics from VerBerkmoes et al. (2003) unpublished;
RPA2738		-1.27935	9.56946e-09	9.56946e-09	8.01911	conserved hypothetical protein;
RPA3893		-1.2779	1.11974e-05	1.11974e-05	4.95088	putative carboxylesterase;
RPA1012		-1.27716	0.000103614	0.000103614	3.98458	possible integral membrane protein;
RPA4468		-1.27385	2.13229e-07	2.13229e-07	6.67115	conserved unknown protein; observed by proteomics; Citation: Proteomics from VerBerkmoes et al. (2003) unpublished;
RPA1635		-1.27081	4.83164e-08	4.83164e-08	7.31591	RNA polymerase ECF-type sigma factor;
RPA0653	badI	-1.27048	0.000591004	0.000591004	3.22841	2-ketocyclohexanecarboxyl-CoA hydrolase; observed by proteomics; Citation: Proteomics from VerBerkmoes et al. (2003) unpublished;
RPA3126		-1.26518	4.13653e-05	4.13653e-05	4.38336	conserved hypothetical protein;
RPA0450		-1.26417	1.30488e-05	1.30488e-05	4.88443	transcriptional regulator, FUR family; probable FUR protein; observed by proteomics; Citation: Proteomics from VerBerkmoes et al. (2003) unpublished;
RPA3979		-1.26139	8.55412e-08	8.55412e-08	7.06782	putative NADH-dependent dehydrogenase; observed by proteomics; Citation: Proteomics from VerBerkmoes et al. (2003) unpublished;
RPA0266		-1.25941	7.4572e-06	7.4572e-06	5.12742	putative alginate o-acetyltransferase AlgI;
RPA1541	bchF	-1.25898	3.03887e-06	3.03887e-06	5.51729	possible 2-vinyl bacteriochlorophillide hydratase BchF subunit (AB034704);
RPA4686		-1.25851	2.86556e-09	2.86556e-09	8.54279	possible ABC transporter, periplasmic amino acid-binding protein;
RPA0701		-1.25746	0.000256202	0.000256202	3.59142	putative acetyltransferase (virginiamycin, streptogramin A, chloramphenicol);
RPA0442		-1.25656	1.43573e-08	1.43573e-08	7.84293	Putative methyltransferase;
RPA4195		-1.25638	1.82613e-09	1.82613e-09	8.73847	putative hydrolase;
RPA0879	kpsF	-1.25588	6.24833e-11	6.24833e-11	10.2042	CBS domain:Sugar isomerase (SIS):KpsF/GutQ family protein; observed by proteomics; Citation: Proteomics from VerBerkmoes et al. (2003) unpublished;
RPA0226		-1.25264	2.29174e-06	2.29174e-06	5.63984	Major Facilitator Family (MFS) transporter;
RPA4132	traG1	-1.25188	5.90234e-09	5.90234e-09	8.22898	plasmid transfer factor, traG;
RPA3043	aspS	-1.25141	3.27427e-12	3.27427e-12	11.4849	aspartate-tRNA ligase; observed by proteomics; Citation: Proteomics from VerBerkmoes et al. (2003) unpublished;
RPA2901		-1.24978	0.0022586	0.0022586	2.64616	hypothetical protein;
RPA2075		-1.24915	1.43027e-07	1.43027e-07	6.84458	putative signal transduction histidine kinase with GAF and PAS/PAC domains;
RPA1373	vnfE	-1.24829	3.1177e-06	3.1177e-06	5.50617	putative nitrogenase cofactor synthesis protein;
RPA1245		-1.2477	8.47052e-05	8.47052e-05	4.07209	conserved hypothetical protein;
RPA1497	mexC1	-1.24643	4.20634e-05	4.20634e-05	4.3761	putative RND multidrug efflux membrane fusion protein MexC precursor; observed by proteomics; Citation: Proteomics from VerBerkmoes et al. (2003) unpublished;
RPA3434		-1.24581	9.11726e-07	9.11726e-07	6.04014	Universal stress protein (Usp);
RPA0305		-1.24376	0.000974536	0.000974536	3.0112	possible DNA mismatch repair protein (MutS);
RPA4329		-1.2427	4.13129e-09	4.13129e-09	8.38391	conserved unknown protein; observed by proteomics; Citation: Proteomics from VerBerkmoes et al. (2003) unpublished;
RPA0173		-1.24222	4.6895e-07	4.6895e-07	6.32887	putative sugar nucleotide dehydratase;
RPA2813		-1.23747	0.00182673	0.00182673	2.73832	hypothetical protein;
RPA4178		-1.23571	5.72601e-06	5.72601e-06	5.24215	conserved unknown protein; observed by proteomics; Citation: Proteomics from VerBerkmoes et al. (2003) unpublished;
RPA2954	pepT	-1.23561	2.10217e-06	2.10217e-06	5.67733	putative peptidase T (aminotripeptidase) (tripeptidase);
RPA0479	fabG1	-1.23545	8.63063e-12	8.63063e-12	11.064	possible 3-oxoacyl-acyl carrier protein reductase; observed by proteomics; Citation: Proteomics from VerBerkmoes et al. (2003) unpublished;
RNA_60	ffs	-1.23508	1.62028e-06	1.62028e-06	5.79041	signal recognition particle 4.5 S RNA;
RPA2675		-1.23286	1.66462e-10	1.66462e-10	9.77868	Protein of unknown function UPF0004:Elongator protein 3/MiaB/NifB; observed by proteomics; Citation: Proteomics from VerBerkmoes et al. (2003) unpublished;
RPA4547		-1.23221	0.000175443	0.000175443	3.75586	hypothetical protein;
RPA1673		-1.23166	5.39334e-07	5.39334e-07	6.26814	D-xylulose 5-phosphate/D-fructose 6-phosphate phosphoketolase; observed by proteomics; Citation: Proteomics from VerBerkmoes et al. (2003) unpublished;
RPA3816		-1.22744	5.32235e-09	5.32235e-09	8.2739	hypothetical protein;
RPA2031	ilvI	-1.22739	6.53187e-09	6.53187e-09	8.18496	acetolactate synthase (large subunit); observed by proteomics; Citation: Proteomics from VerBerkmoes et al. (2003) unpublished;
RPA2048	dctQ1	-1.22574	0.000114984	0.000114984	3.93936	possible TrapT family, dctQ subunit, C4-dicarboxylate transport;
RPA3137		-1.22357	1.63769e-10	1.63769e-10	9.78577	Endoribonuclease L-PSP; observed by proteomics; Citation: Proteomics from VerBerkmoes et al. (2003) unpublished;
RPA3202		-1.22308	0.00010031	0.00010031	3.99866	conserved hypothetical protein;
RPA3017	rphyB	-1.22299	0.00543106	0.00543106	2.26512	response regulator receiver (CheY-like protein);
RPA3518		-1.22071	0.00303384	0.00303384	2.51801	Excinuclease ABC, C subunit, N-terminal;
RPA1163		-1.2191	2.10674e-06	2.10674e-06	5.67639	possible epoxide hydrolase;
RPA4228		-1.21809	0.00237386	0.00237386	2.62455	hypothetical protein;
RPA3280	hasR	-1.21697	2.58463e-06	2.58463e-06	5.5876	possible heme receptor;
RPA2568		-1.21598	2.97724e-08	2.97724e-08	7.52619	O-acetylserine (thiol) lyase; observed by proteomics; Citation: Proteomics from VerBerkmoes et al. (2003) unpublished;
RPA3325		-1.21575	0.0041506	0.0041506	2.38189	hypothetical protein;
RPA3348		-1.21388	0.00174473	0.00174473	2.75827	possible polysaccharide export protein (AF040104);
RPA2614		-1.21372	0.00252743	0.00252743	2.59732	conserved hypothetical protein;
RPA4488		-1.21238	0.00754341	0.00754341	2.12243	Excinuclease ABC, C subunit, N-terminal;
RPA2181		-1.21115	1.01401e-06	1.01401e-06	5.99396	possible metE (5-methyltetrahydropteroyltriglutamate-homocysteine methyltransferase); observed by proteomics; Citation: Proteomics from VerBerkmoes et al. (2003) unpublished;
RPA2724	glyA1	-1.2102	6.08098e-11	6.08098e-11	10.216	glycine hydroxymethyltransferase; observed by proteomics; Citation: Rossbach and Hennecke (1991) Mol. Microbiol. 5:39-47;
RPA0046		-1.20818	1.56078e-07	1.56078e-07	6.80666	3'-5' exonuclease; observed by proteomics; Citation: Proteomics from VerBerkmoes et al. (2003) unpublished;
RPA3997		-1.20666	0.0150162	0.0150162	1.82344	unknown protein;
RPA0832	coxA	-1.20664	3.96892e-05	3.96892e-05	4.40133	cytochrome c oxidase subunit I;
RPA2757		-1.2054	1.97678e-05	1.97678e-05	4.70404	conserved hypothetical protein;
RPA0062		-1.20309	2.34505e-06	2.34505e-06	5.62985	conserved unknown protein; observed by proteomics; Citation: Proteomics from VerBerkmoes et al. (2003) unpublished;
RPA0426	fabB	-1.20237	7.93602e-12	7.93602e-12	11.1004	beta-ketoacyl-ACP synthase I; observed by proteomics; Citation: Proteomics from VerBerkmoes et al. (2003) unpublished;
RPA0945	cbbT2	-1.20205	7.38668e-13	7.38668e-13	12.1316	transketolase; observed by proteomics; Citation: Proteomics from VerBerkmoes et al. (2003) unpublished;
RPA2491	argC	-1.20188	0.000248091	0.000248091	3.60539	N-acetylglutamate semialdehyde dehydrogenase; observed by proteomics; Citation: Proteomics from VerBerkmoes et al. (2003) unpublished;
RPA3576	thiE	-1.19952	0.000275905	0.000275905	3.55924	thiamin phosphate pyrophosphorylase; observed by proteomics; Citation: Proteomics from VerBerkmoes et al. (2003) unpublished;
RPA0500		-1.19791	3.25504e-06	3.25504e-06	5.48744	Heat shock protein DnaJ, N-terminal;
RPA3876	fumA	-1.19754	5.44417e-12	5.44417e-12	11.2641	fumarate hydratase, class I; observed by proteomics; Citation: Proteomics from VerBerkmoes et al. (2003) unpublished;
RPA3987	lpcA	-1.197	1.03246e-05	1.03246e-05	4.98613	possible phosphoheptose isomerase;
RPA0110		-1.19648	7.79736e-06	7.79736e-06	5.10805	probable transcriptional regulator, TetR family;
RPA0360	pckA	-1.19621	7.16723e-06	7.16723e-06	5.14465	phosphoenolpyruvate carboxykinase; observed by proteomics; Citation: Proteomics from VerBerkmoes et al. (2003) unpublished;
RPA1954		-1.19591	0.000943398	0.000943398	3.0253	probable transcriptional regulator, TetR family;
RPA0361		-1.19139	9.15049e-05	9.15049e-05	4.03856	unknown protein; observed by proteomics; Citation: Proteomics from VerBerkmoes et al. (2003) unpublished;
RPA2183		-1.19127	0.000341696	0.000341696	3.46636	DSBA oxidoreductase;
RPA1713		-1.18952	4.32479e-06	4.32479e-06	5.36403	possible cyclic nucleotide-binding domain;
RPA2248		-1.1892	3.3058e-08	3.3058e-08	7.48072	conserved hypothetical protein;
RPA2332		-1.18813	3.74956e-08	3.74956e-08	7.42602	Rare lipoprotein A:Staphylococcus nuclease (SNase-like);
RPA0590	prc	-1.18785	2.98571e-08	2.98571e-08	7.52495	putative carboxyl-terminal protease; observed by proteomics; Citation: Proteomics from VerBerkmoes et al. (2003) unpublished;
RPA3669		-1.18755	4.67817e-05	4.67817e-05	4.32992	putative urea short-chain amide or branched-chain amino acid uptake ABC transporter periplasmic solute-binding protein precursor; Citation: O'Hara et al. (1999) EMBO J. 18:5175-86 and Wilson et al. EMBO J. (1993) 12:3637-42; observed by proteomics; Citation: Proteomics from VerBerkmoes et al. (2003) unpublished;
RPA2588		-1.18715	3.80525e-05	3.80525e-05	4.41962	Protein of unknown function UPF0083;
RPA1943	panE	-1.18665	4.69704e-06	4.69704e-06	5.32818	putative ketopantoate reductase; observed by proteomics; Citation: Proteomics from VerBerkmoes et al. (2003) unpublished;
RPA3006		-1.186	0.0238243	0.0238243	1.62298	hypothetical protein;
RPA4426		-1.18565	4.37349e-07	4.37349e-07	6.35917	Glutathione S-transferase, N-terminal;
RPA2998	dapA1	-1.18456	0.00989091	0.00989091	2.00476	putative dihydrodipicolinate synthase;
RPA0117	rmlB pseudogene	-1.18395	0.00015468	0.00015468	3.81057	dTDP-D-glucose 4,6-dehydratase; pseudogene, C-terminal portion of gene disrupted by an inversion;
RPA1955		-1.18202	3.66363e-10	3.66363e-10	9.43609	glutathione dependent formaldehyde dehydrogenase; observed by proteomics; Citation: Proteomics from VerBerkmoes et al. (2003) unpublished;
RPA1891		-1.18073	0.00275027	0.00275027	2.56063	conserved hypothetical protein;
RPA0697	phnE1	-1.18062	6.09078e-05	6.09078e-05	4.21533	putative PhnE protein, phosphonate ABC transporter, permease component;
RPA1370		-1.17912	0.0231232	0.0231232	1.63595	Nitrogen-fixing NifU, C-terminal;
RPA0192	mdh	-1.17891	1.64904e-11	1.64904e-11	10.7828	malate dehydrogenase; observed by proteomics; Citation: Proteomics from VerBerkmoes et al. (2003) unpublished;
RPA2397	metE	-1.17634	1.22218e-06	1.22218e-06	5.91286	5-methyltetrahydropteroyltriglutamate- homocysteine methyltransferase;
RPA4344		-1.17631	0.000810287	0.000810287	3.09136	hypothetical protein;
RPA0599		-1.17482	8.73398e-08	8.73398e-08	7.05879	possible nitrilase; observed by proteomics; Citation: Proteomics from VerBerkmoes et al. (2003) unpublished;
RPA1126	ftsH	-1.1738	3.47208e-05	3.47208e-05	4.45941	metalloprotease (cell division protein) FtsH; observed by proteomics; Citation: Proteomics from VerBerkmoes et al. (2003) unpublished;
RPA0354		-1.17373	2.95415e-05	2.95415e-05	4.52957	PTS system phosphocarrier protein HPr, nitrogen regulation;
RPA0448	miaB	-1.17288	1.49357e-09	1.49357e-09	8.82577	tRNA-i(6)A37 modification enzyme MiaB;
RPA1422		-1.17093	0.00779584	0.00779584	2.10814	unknown protein; observed by proteomics; Citation: Proteomics from VerBerkmoes et al. (2003) unpublished;
RPA2489		-1.16953	4.91578e-10	4.91578e-10	9.30841	hypothetical protein;
RPA0202	acnA	-1.1691	0.000394766	0.000394766	3.40366	aconitate hydratase; observed by proteomics; Citation: Proteomics from VerBerkmoes et al. (2003) unpublished;
RPA1110		-1.16833	1.30932e-07	1.30932e-07	6.88295	putative 3-oxoacyl-acyl carrier protein reductase;
RPA3741		-1.16781	8.58134e-08	8.58134e-08	7.06645	putative oxidoreductase; observed by proteomics; Citation: Proteomics from VerBerkmoes et al. (2003) unpublished;
RPA4024		-1.16645	1.68017e-05	1.68017e-05	4.77465	Methionine synthase, vitamin-B12 independent; observed by proteomics; Citation: Proteomics from VerBerkmoes et al. (2003) unpublished;
RPA4119		-1.165	0.00786633	0.00786633	2.10423	hypothetical protein, possible TrbK;
RPA4624		-1.16456	0.00492322	0.00492322	2.30775	hypothetical protein; observed by proteomics; Citation: Proteomics from VerBerkmoes et al. (2003) unpublished;
RPA4332	gstA1	-1.16307	1.34899e-06	1.34899e-06	5.86999	possible glutathione S-transferase;
RPA2384		-1.16306	0.00837016	0.00837016	2.07727	putative ironIII transport permease protein;
RPA3991		-1.16178	1.0147e-07	1.0147e-07	6.99366	putative ABC transporter ATP-binding protein; observed by proteomics; Citation: Proteomics from VerBerkmoes et al. (2003) unpublished;
RPA1996		-1.15996	0.00032238	0.00032238	3.49163	hypothetical protein;
RPA3852		-1.15979	0.00329099	0.00329099	2.48267	hypothetical protein;
RPA3870		-1.15921	0.0188963	0.0188963	1.72362	hypothetical protein;
RPA2636	NifD2	-1.15865	4.89936e-05	4.89936e-05	4.30986	possible nitrogenase molybdenum-iron protein alpha chain (nitrogenase component I) (dinitrogenase);
RPA0842		-1.15801	3.07785e-09	3.07785e-09	8.51175	conserved unknown protein; observed by proteomics; Citation: Proteomics from VerBerkmoes et al. (2003) unpublished;
RPA1499		-1.15645	0.00525908	0.00525908	2.27909	hypothetical protein;
RPA0156		-1.15444	0.0001488	0.0001488	3.8274	tonB like protein;
RPA3220		-1.1533	0.00107035	0.00107035	2.97047	AAA ATPase;
RPA0544		-1.15223	0.000793557	0.000793557	3.10042	LrgA family holin protein;
RPA2741	fabH	-1.15054	2.92596e-11	2.92596e-11	10.5337	3-oxoacyl-acyl carrier protein synthase III; observed by proteomics; Citation: Proteomics from VerBerkmoes et al. (2003) unpublished;
RPA0146		-1.15036	6.70863e-05	6.70863e-05	4.17337	hypothetical protein;
RPA1965		-1.14966	4.67712e-05	4.67712e-05	4.33002	putative Adenylate/Guanylate cyclase;
RPA4251	oahs	-1.14944	7.4644e-06	7.4644e-06	5.12701	O-acetylhomoserine sulfhydrylase; observed by proteomics; Citation: Proteomics from VerBerkmoes et al. (2003) unpublished;
RPA2618		-1.14724	0.000232152	0.000232152	3.63423	putative sulfonate transport system substrate-binding protein;
RPA0320		-1.14554	0.0418377	0.0418377	1.37843	autoinducer (acylhomoserine lactone) synthase;
RPA4054		-1.14258	0.000394137	0.000394137	3.40435	possible acetolactate synthase large subunit; observed by proteomics; Citation: Proteomics from VerBerkmoes et al. (2003) unpublished;
RPA2919	rrf	-1.13897	1.43573e-08	1.43573e-08	7.84293	ribosome releasing factor; observed by proteomics; Citation: Proteomics from VerBerkmoes et al. (2003) unpublished;
RPA1273		-1.13673	8.2605e-06	8.2605e-06	5.08299	possible deoxyribonuclease;
RPA4097		-1.13564	9.22619e-06	9.22619e-06	5.03498	transcriptional regulator, TetR family;
RPA1964		-1.13514	0.000936261	0.000936261	3.0286	hypothetical protein;
RPA0847	atpI	-1.13363	0.00198408	0.00198408	2.70244	FoF1 ATP synthase, subunit I;
RPA0241	rplS, L19	-1.13081	4.47837e-10	4.47837e-10	9.34888	50s ribosomal protein L19; observed by proteomics; Citation: Proteomics from VerBerkmoes et al. (2003) unpublished;
RPA1405		-1.12973	7.72998e-05	7.72998e-05	4.11182	putative urea amidolyase;
RPA2723		-1.12948	0.0100564	0.0100564	1.99756	conserved hypothetical protein;
RPA1092		-1.12601	1.29697e-06	1.29697e-06	5.88707	Carboxymuconolactone decarboxylase; observed by proteomics; Citation: Proteomics from VerBerkmoes et al. (2003) unpublished;
RPA4225		-1.126	0.000909267	0.000909267	3.04131	RNA polymerase ECF-type sigma factor; observed by proteomics; Citation: Proteomics from VerBerkmoes et al. (2003) unpublished;
RPA3947		-1.12269	2.88194e-07	2.88194e-07	6.54032	conserved unknown protein; observed by proteomics; Citation: Proteomics from VerBerkmoes et al. (2003) unpublished;
RPA4476		-1.12074	0.000284995	0.000284995	3.54516	conserved unknown protein; observed by proteomics; Citation: Proteomics from VerBerkmoes et al. (2003) unpublished;
RPA1912		-1.11873	0.00150527	0.00150527	2.82238	homologue of Rhodobacter capsulatus gene transfer agent (GTA) orfg15;
RPA4250	fixK2	-1.1171	8.26555e-08	8.26555e-08	7.08273	nitrogen fixation transcriptional regulator fixK2, Crp/Fnr family;
RPA2960	clpX	-1.11499	8.29097e-05	8.29097e-05	4.08139	ATP-dependent Clp protease ATP binding subunit ClpX; observed by proteomics; Citation: Proteomics from VerBerkmoes et al. (2003) unpublished;
RPA4621		-1.11481	0.00102949	0.00102949	2.98738	conserved hypothetical protein;
RPA0578		-1.11469	1.38203e-05	1.38203e-05	4.85948	unknown protein; observed by proteomics; Citation: Proteomics from VerBerkmoes et al. (2003) unpublished;
RPA4657	kduD	-1.11325	0.00099431	0.00099431	3.00248	putative 2-keto-3-deoxygluconate dehydrogenase;
RPA0596		-1.1128	8.19473e-06	8.19473e-06	5.08647	conserved hypothetical protein;
RPA0603	ubiG	-1.11239	4.15295e-10	4.15295e-10	9.38164	putative 3-demethylubiquinone-9 3-methyltransferase; observed by proteomics; Citation: Proteomics from VerBerkmoes et al. (2003) unpublished;
RPA3070		-1.11075	8.18594e-08	8.18594e-08	7.08693	conserved unknown protein; observed by proteomics; Citation: Proteomics from VerBerkmoes et al. (2003) unpublished;
RPA3493	thyA	-1.11024	5.32623e-09	5.32623e-09	8.27358	thymidylate synthase;
RPA0998		-1.10951	0.00214114	0.00214114	2.66936	conserved hypothetical protein;
RPA1566		-1.10872	0.00194613	0.00194613	2.71083	possible branched-chain amino acid transport system ATP-binding protein;
RPA0631		-1.10748	0.00384045	0.00384045	2.41562	possible GTPases;
RPA4832	clcD	-1.10725	0.000100219	0.000100219	3.99905	putative dienelactone hydrolase;
RPA4737		-1.10532	4.26342e-06	4.26342e-06	5.37024	conserved hypothetical protein;
RPA0857		-1.10527	2.21678e-06	2.21678e-06	5.65428	possible outer membrane protein; observed by proteomics; Citation: Proteomics from VerBerkmoes et al. (2003) unpublished;
RPA1018		-1.10478	0.013064	0.013064	1.88393	conserved hypothetical protein;
RPA2810		-1.10178	1.26972e-09	1.26972e-09	8.89629	possible exsB protein;
RPA0010		-1.10051	1.28806e-07	1.28806e-07	6.89006	possible glutamate uptake transcriptional regulator, AsnC family; observed by proteomics; Citation: Proteomics from VerBerkmoes et al. (2003) unpublished;
RPA3131		-1.10011	0.00177074	0.00177074	2.75185	conserved hypothetical protein;
RPA4093		-1.09873	0.0145256	0.0145256	1.83787	hypothetical protein;
RPA4295	purA	-1.09712	7.90425e-08	7.90425e-08	7.10214	adenylosuccinate synthetase; observed by proteomics; Citation: Proteomics from VerBerkmoes et al. (2003) unpublished;
RPA3259		-1.0956	0.0289687	0.0289687	1.53807	conserved hypothetical protein;
RPA1742	yeaU	-1.09308	0.00017993	0.00017993	3.7449	putative tartrate dehydrogenase; observed by proteomics; Citation: Proteomics from VerBerkmoes et al. (2003) unpublished;
RPA3147	clpA	-1.08985	3.63597e-06	3.63597e-06	5.43938	endopeptidase Clp: ATP-binding chain A; observed by proteomics; Citation: Proteomics from VerBerkmoes et al. (2003) unpublished;
RPA3004	kdpA	-1.08939	0.0011872	0.0011872	2.92548	potassium-transporting ATPase, A chain, KdpA;
RPA3358		-1.08916	0.00347138	0.00347138	2.4595	conserved hypothetical protein;
RPA0762		-1.08879	0.000943565	0.000943565	3.02523	possible oligopeptide ABC transporter, periplasmic binding protein component;
RPA4821		-1.08782	6.37503e-07	6.37503e-07	6.19552	putative 5'-methylthioadenosine phosphorylase; observed by proteomics; Citation: Proteomics from VerBerkmoes et al. (2003) unpublished;
RPA2868		-1.08451	2.06402e-08	2.06402e-08	7.68529	Septum formation initiator;
RPA2227	trbL	-1.08213	0.00018906	0.00018906	3.7234	putative CONJUGAL TRANSFER protein trbL;
RPA1942		-1.07999	0.00735469	0.00735469	2.13344	putative 2-hydroxyhepta-2,4-diene-1,7-dioate isomerase;
RPA2676		-1.07983	0.000556299	0.000556299	3.25469	transcriptional regulator, LysR family;
RPA0423		-1.07977	5.99722e-07	5.99722e-07	6.22205	conserved hypothetical protein;
RPA2611		-1.07896	0.0131275	0.0131275	1.88182	putative aliphatic sulfonate transport membrane component. Permease subunit of an ABC transporter; Citation: Van Der Ploeg et al. (1999) J. Biol. Chem. 274:29358-29365;
RPA0285		-1.07762	0.00169808	0.00169808	2.77004	Protein of unknown function UPF0001;
RPA2051		-1.07636	3.63188e-07	3.63188e-07	6.43987	putative ornithine decarboxylase;
RPA2204		-1.07518	0.000661572	0.000661572	3.17942	integrase;
RPA4144		-1.07373	0.0499683	0.0499683	1.30131	conserved hypothetical protein;
RPA3417		-1.07266	0.00198054	0.00198054	2.70322	Lipocalin-related protein and Bos/Can/Equ allergen:Rhomboid-like protein;
RPA3313		-1.07115	8.9546e-05	8.9546e-05	4.04795	hypothetical protein;
RPA1059		-1.07056	1.69541e-06	1.69541e-06	5.77073	probable outer membrane protein, TonB-dependent receptor;
RPA1694	crcB	-1.06575	0.000792646	0.000792646	3.10092	Camphor resistance CrcB protein;
RPA3152		-1.06509	0.00134543	0.00134543	2.87114	hypothetical protein;
RPA2161		-1.06481	5.06101e-05	5.06101e-05	4.29576	possible transcriptional regulator, arsR family;
RPA1812		-1.06332	8.81104e-05	8.81104e-05	4.05497	conserved hypothetical protein;
RPA4192		-1.06071	4.10515e-07	4.10515e-07	6.38667	conserved hypothetical protein;
RPA2831	secD	-1.06031	2.54315e-08	2.54315e-08	7.59463	protein-export membrane protein secD; observed by proteomics; Citation: Proteomics from VerBerkmoes et al. (2003) unpublished;
RPA4092		-1.05958	1.8941e-07	1.8941e-07	6.7226	unknown protein; observed by proteomics; Citation: Proteomics from VerBerkmoes et al. (2003) unpublished;
RPA0336		-1.05615	1.82884e-05	1.82884e-05	4.73783	NADPH-dependent FMN reductase;
RPA1442		-1.05521	0.000592219	0.000592219	3.22752	possible uridine monophosphate kinase; observed by proteomics; Citation: Proteomics from VerBerkmoes et al. (2003) unpublished;
RPA2214		-1.05457	2.71538e-05	2.71538e-05	4.56617	possible helicase;
RPA1833		-1.05446	0.0282176	0.0282176	1.54948	PilT protein, N-terminal;
RPA1281		-1.05356	7.16101e-05	7.16101e-05	4.14503	conserved hypothetical protein;
RPA0803		-1.05337	0.00702363	0.00702363	2.15344	hypothetical protein;
RPA3740	sqhC	-1.05188	6.5433e-09	6.5433e-09	8.1842	squalene-hopene-cyclase; observed by proteomics; Citation: Proteomics from VerBerkmoes et al. (2003) unpublished;
RPA0049		-1.04682	2.24196e-06	2.24196e-06	5.64937	possible ABC transporter ATP-binding protein (in rpoN upstream); observed by proteomics; Citation: Proteomics from VerBerkmoes et al. (2003) unpublished;
RPA3353		-1.04653	0.00605448	0.00605448	2.21792	putative serine/threonine protein phosphatase;
RPA4781	phoR	-1.04176	7.87124e-07	7.87124e-07	6.10396	two component sensor histidine kinase phoR;
RPA0246		-1.04054	0.000997088	0.000997088	3.00127	PilT protein, N-terminal;
RPA2991		-1.03974	0.00419074	0.00419074	2.37771	hypothetical protein;
RPA2710		-1.03878	0.000169549	0.000169549	3.7707	Arginine-tRNA-protein transferase, N terminus;
RPA3980	wbnF	-1.03729	5.59607e-06	5.59607e-06	5.25212	nucleotide sugar epimerase;
RPA2282		-1.03523	0.000706497	0.000706497	3.15089	conserved hypothetical protein;
RPA1626		-1.03338	0.000177251	0.000177251	3.75141	conserved unknown protein; observed by proteomics; Citation: Proteomics from VerBerkmoes et al. (2003) unpublished;
RPA0392	argG	-1.03273	6.68635e-06	6.68635e-06	5.17481	argininosuccinate synthase; observed by proteomics; Citation: Proteomics from VerBerkmoes et al. (2003) unpublished;
RPA1491	pucBe	-1.03213	0.00816499	0.00816499	2.08804	light harvesting protein B-800-850, beta chain E (antenna pigment protein, beta chain E) (LH II-E beta);
RPA4112		-1.03198	0.000147084	0.000147084	3.83243	putative diguanylate cyclase (GGDEF);
RPA1118	TolR	-1.03189	0.000213242	0.000213242	3.67113	putative tolR protein, uptake of enterochelin; tonB-dependent uptake of B colicins;
RPA0802		-1.03121	2.02607e-06	2.02607e-06	5.69335	possible DNA ligase;
RPA0518		-1.02822	2.29743e-06	2.29743e-06	5.63876	Permeases of the drug/metabolite transporter (DMT) superfamily;
RPA1186		-1.02362	1.30932e-07	1.30932e-07	6.88295	conserved hypothetical protein;
RPA1047	sygB	-1.02238	8.00098e-06	8.00098e-06	5.09686	putative glycyl-tRNA synthetase, beta chain; observed by proteomics; Citation: Proteomics from VerBerkmoes et al. (2003) unpublished;
RPA4320	lldA	-1.02191	4.63815e-05	4.63815e-05	4.33365	L-lactate dehydrogenase; observed by proteomics; Citation: Proteomics from VerBerkmoes et al. (2003) unpublished;
RPA0682		-1.01945	1.39556e-06	1.39556e-06	5.85525	possible ABC transporter ATP-binding component, membrane bound;
RPA1071		-1.01696	3.8199e-05	3.8199e-05	4.41795	conserved hypothetical protein;
RPA3246	rpsS	-1.01622	0.00396541	0.00396541	2.40171	30S ribosomal protein S19; observed by proteomics; Citation: Proteomics from VerBerkmoes et al. (2003) unpublished;
RPA4655	fucA	-1.01612	0.000788378	0.000788378	3.10327	L-fuculose phosphate aldolase;
RPA1150		-1.01392	0.0024564	0.0024564	2.6097	putative histidyl-tRNA synthetase; observed by proteomics; Citation: Proteomics from VerBerkmoes et al. (2003) unpublished;
RPA0332		-1.0125	2.13281e-08	2.13281e-08	7.67105	conserved unknown protein; observed by proteomics; Citation: Proteomics from VerBerkmoes et al. (2003) unpublished;
RPA4348		-1.01209	0.00860286	0.00860286	2.06536	conserved hypothetical protein;
RPA4135		-1.01067	8.4866e-06	8.4866e-06	5.07127	GCN5-related N-acetyltransferase;
RPA3019	mexF pseudogene	-1.01062	4.92333e-07	4.92333e-07	6.30774	pseudogene of RND multidrug efflux transporter MexF; AcrB/AcrD/AcrF family;
RPA0794	acaP	-1.00976	2.19324e-07	2.19324e-07	6.65891	a-type carbonic anhydrase; observed by proteomics; Citation: Proteomics from VerBerkmoes et al. (2003) unpublished;
RPA3367		-1.00955	0.000563655	0.000563655	3.24899	possible activator of photopigment and puc with BLUF domain;
RPA0635		-1.00872	4.13129e-09	4.13129e-09	8.38391	sensor histidine kinase;
RPA1255	fmdA	-1.00632	0.000299411	0.000299411	3.52373	formamide amidohydrolase;
RPA3452		-1.00422	0.0323686	0.0323686	1.48988	Phenylacetic acid degradation-related protein;
RPA3383		-1.00344	0.0287817	0.0287817	1.54088	possible taurine transport system permease protein;
RPA3258		-1.00047	0.0121094	0.0121094	1.91688	conserved hypothetical protein;
RPA3567		-0.999945	2.9134e-07	2.9134e-07	6.5356	conserved hypothetical protein;
RPA3910		-0.999845	0.0133024	0.0133024	1.87607	conserved hypothetical protein;
RPA3144		-0.998243	0.0352321	0.0352321	1.45306	conserved hypothetical protein;
RPA2872		-0.997697	5.58002e-05	5.58002e-05	4.25336	unknown protein; observed by proteomics; Citation: Proteomics from VerBerkmoes et al. (2003) unpublished;
RPA4751		-0.996757	3.06018e-05	3.06018e-05	4.51425	DUF80; observed by proteomics; Citation: Proteomics from VerBerkmoes et al. (2003) unpublished;
RPA3953		-0.995409	0.00159439	0.00159439	2.7974	putative chloride channel protein;
RPA2235	traG2	-0.991619	0.000157979	0.000157979	3.8014	plasmid transfer factor, traG protein;
RPA4658		-0.991554	0.000736565	0.000736565	3.13279	zinc-binding dehydrogenases (related to alcohol dehydrogenase, NADPH quinone oxidoreductase); observed by proteomics; Citation: Proteomics from VerBerkmoes et al. (2003) unpublished;
RPA4086		-0.990979	0.0129801	0.0129801	1.88672	probable permease of ABC transporter;
RPA0983		-0.990935	5.59607e-06	5.59607e-06	5.25212	possible phthalate dioxygenase; observed by proteomics; Citation: Proteomics from VerBerkmoes et al. (2003) unpublished;
RPA1049		-0.988956	0.00520691	0.00520691	2.28342	conserved hypothetical protein;
RPA4096		-0.986778	6.87005e-05	6.87005e-05	4.16304	possible multidrug efflux membrane fusion protein mexE;
RPA0050	rpoN	-0.986577	7.13658e-06	7.13658e-06	5.14651	RNA polymerase sigma 54 subunit, RpoN; observed by proteomics; Citation: Proteomics from VerBerkmoes et al. (2003) unpublished;
RPA0797	uraI	-0.986389	0.00867708	0.00867708	2.06163	dihydroorotate dehydrogenase; observed by proteomics; Citation: Proteomics from VerBerkmoes et al. (2003) unpublished;
RPA2953	hupA	-0.985048	0.000236886	0.000236886	3.62546	possible DNA-binding protein hu-alpha (NS2) (HU-2); observed by proteomics; Citation: Proteomics from VerBerkmoes et al. (2003) unpublished;
RPA1295		-0.984309	0.0279374	0.0279374	1.55381	putative signal transduction histidine kinase;
RPA0193		-0.982542	0.00124096	0.00124096	2.90624	AFG1-like ATPase; observed by proteomics; Citation: Proteomics from VerBerkmoes et al. (2003) unpublished;
RPA1595		-0.982446	0.00365457	0.00365457	2.43716	conserved unknown protein;
RPA2493		-0.981827	0.000833852	0.000833852	3.07891	possible P-methylase;
RPA2494		-0.981554	1.30488e-05	1.30488e-05	4.88443	hypothetical protein;
RPA2990		-0.981192	0.000563655	0.000563655	3.24899	conserved hypothetical protein;
RPA2860		-0.980092	9.30798e-05	9.30798e-05	4.03114	hypothetical protein;
RPA1430		-0.980031	0.00154493	0.00154493	2.81109	putative outer membrane protein; observed by proteomics; Citation: Proteomics from VerBerkmoes et al. (2003) unpublished;
RPA1764		-0.978774	1.71761e-07	1.71761e-07	6.76507	putative 2, 4-dienoyl-CoA reductase (NADPH); observed by proteomics; Citation: Proteomics from VerBerkmoes et al. (2003) unpublished;
RPA2656		-0.978291	1.11719e-06	1.11719e-06	5.95187	hypothetical protein; observed by proteomics; Citation: Proteomics from VerBerkmoes et al. (2003) unpublished;
RPA0906		-0.978078	8.50607e-06	8.50607e-06	5.07027	putative N-formylglutamate amidohydrolase;
RPA2930		-0.975617	0.000720632	0.000720632	3.14229	conserved unknown protein;
RPA3848	gcvT2	-0.974545	2.56896e-05	2.56896e-05	4.59024	glycine cleavage system protein T2; observed by proteomics; Citation: Proteomics from VerBerkmoes et al. (2003) unpublished;
RPA1624		-0.972297	2.90631e-05	2.90631e-05	4.53666	conserved hypothetical protein;
RPA4582	galE2	-0.972101	6.85935e-05	6.85935e-05	4.16372	UDP-galactose 4-epimerase;
RPA4234	aadR	-0.970404	0.00196654	0.00196654	2.7063	anaerobic aromatic degradation regulator aadR, Crp/Fnr family;
RPA2849	tatAE	-0.967337	0.000957682	0.000957682	3.01878	putative sec-independent protein translocase protein tatA/E;
RPA0312	hisA	-0.962219	0.000288073	0.000288073	3.5405	phosphoribosylformimino-5-aminoimidazole carboxamide ribotide isomerase; observed by proteomics; Citation: Proteomics from VerBerkmoes et al. (2003) unpublished;
RPA2415		-0.9608	0.0214272	0.0214272	1.66903	Acetamidase/Formamidase;
RPA4304		-0.957191	0.000592056	0.000592056	3.22764	conserved hypothetical protein;
RPA1854		-0.955675	0.00360815	0.00360815	2.44272	possible transcriptional regulator, TetR family;
RPA3864		-0.95539	2.26715e-06	2.26715e-06	5.64452	unknown protein; observed by proteomics; Citation: Proteomics from VerBerkmoes et al. (2003) unpublished;
RPA1157		-0.954486	0.000608465	0.000608465	3.21576	conserved unknown protein; observed by proteomics; Citation: Proteomics from VerBerkmoes et al. (2003) unpublished;
RPA3949	wbpX	-0.954196	2.00752e-06	2.00752e-06	5.69734	possible glycosyltransferase WbpX; observed by proteomics; Citation: Proteomics from VerBerkmoes et al. (2003) unpublished;
RPA0108		-0.95237	0.000208608	0.000208608	3.68067	Possible benzaldehyde lyase; observed by proteomics; Citation: Proteomics from VerBerkmoes et al. (2003) unpublished;
RPA4433	clpB	-0.951483	1.00324e-05	1.00324e-05	4.9986	endopeptidase Clp: ATP-binding subunit B, clpB; observed by proteomics; Citation: Proteomics from VerBerkmoes et al. (2003) unpublished;
RPA3407		-0.950419	0.0354196	0.0354196	1.45076	hypothetical protein;
RPA0459		-0.948318	1.46212e-05	1.46212e-05	4.83502	possible fatty acid-CoA ligases;
RPA2847	tatC	-0.947395	0.000153443	0.000153443	3.81405	putative sec-independent protein translocase component TatC;
RPA2506		-0.946986	0.00110085	0.00110085	2.95827	possible acetyltransferase;
RPA0916		-0.946763	0.0045748	0.0045748	2.33963	conserved unknown protein; observed by proteomics; Citation: Proteomics from VerBerkmoes et al. (2003) unpublished;
RPA1983	gor	-0.946612	4.81558e-06	4.81558e-06	5.31735	putative glutathione reductase; observed by proteomics; Citation: Proteomics from VerBerkmoes et al. (2003) unpublished;
RPA4290		-0.94611	0.00109042	0.00109042	2.96241	conserved hypothetical protein;
RPA3879		-0.9443	0.0124944	0.0124944	1.90328	conserved hypothetical protein;
RPA0414		-0.941716	0.0262414	0.0262414	1.58101	DUF167;
RPA0300	coaE	-0.940805	0.000113688	0.000113688	3.94429	putative dephospho-CoA kinase CoaE; observed by proteomics; Citation: Proteomics from VerBerkmoes et al. (2003) unpublished;
RPA3245	rplV	-0.940443	0.00119297	0.00119297	2.92337	50S ribosomal protein L22; observed by proteomics; Citation: Proteomics from VerBerkmoes et al. (2003) unpublished;
RPA2785		-0.940328	0.00142666	0.00142666	2.84568	possible flavodoxin oxidoreductase;
RPA0957		-0.940165	8.08663e-05	8.08663e-05	4.09223	putative enoyl-CoA hydratase;
RPA1084	csgB	-0.9391	0.0337595	0.0337595	1.4716	curlin subunit CsgB
RPA1882		-0.936938	0.00577351	0.00577351	2.23856	Flp/Fap pilin component;
RPA3076		-0.936286	4.67817e-05	4.67817e-05	4.32992	putative diguanylate cyclase (GGDEF);
RPA0476		-0.935713	0.000184795	0.000184795	3.73331	conserved hypothetical protein;
RPA1401	glnAIII	-0.934878	0.00256802	0.00256802	2.5904	putative glutamine synthetase III;
RPA3183		-0.932577	2.37767e-05	2.37767e-05	4.62385	unknown protein;
RPA0829	ohr	-0.930156	0.00725492	0.00725492	2.13937	organic hydroperoxide resistance protein;
RPA3827		-0.926247	0.000272807	0.000272807	3.56415	conserved hypothetical protein;
RPA3080	RPL9	-0.924084	0.0119478	0.0119478	1.92271	putative 50S ribosomal protein L9, cultivar specific nodulation protein Csn1; observed by proteomics; Citation: Proteomics from VerBerkmoes et al. (2003) unpublished;
RPA2925		-0.921122	2.82242e-06	2.82242e-06	5.54938	hypothetical protein;
RPA2787		-0.91977	0.00378905	0.00378905	2.42147	putative signal transduction histidine kinase with PAS/PAC domain;
RPA2867		-0.91723	0.0035169	0.0035169	2.45384	pyruvate dehydrogenase E1 alpha subunit; observed by proteomics; Citation: Proteomics from VerBerkmoes et al. (2003) unpublished;
RPA4691		-0.917198	0.000800387	0.000800387	3.0967	methyl-accepting chemotaxis receptor/sensory transducer; observed by proteomics; Citation: Proteomics from VerBerkmoes et al. (2003) unpublished;
RPA3736	pstS2	-0.916398	0.00299858	0.00299858	2.52308	putative phosphate transport system substrate-binding protein;
RPA2376		-0.914626	0.00321014	0.00321014	2.49348	conserved hypothetical protein;
RPA1771		-0.914552	0.000317609	0.000317609	3.49811	hypothetical protein;
RPA3805		-0.913167	0.00494917	0.00494917	2.30547	hypothetical protein;
RPA0615	dnaX	-0.910652	0.000386627	0.000386627	3.41271	possible DNA polymerase III tau subunit; E. coli subunit tau gene contains subunit gamma; observed by proteomics;
RPA4646		-0.908339	0.000620314	0.000620314	3.20739	putative carboxylesterase; observed by proteomics; Citation: Proteomics from VerBerkmoes et al. (2003) unpublished;
RPA3020	mexE	-0.908271	7.23552e-05	7.23552e-05	4.14053	RND multidrug efflux membrane fusion protein MexE precursor; observed by proteomics; Citation: Proteomics from VerBerkmoes et al. (2003) unpublished;
RPA3098	panB	-0.907437	7.12473e-07	7.12473e-07	6.14723	3-methyl-2-oxobutanoate hydroxymethyltransferase; observed by proteomics; Citation: Proteomics from VerBerkmoes et al. (2003) unpublished;
RPA2209		-0.906685	0.00369233	0.00369233	2.4327	ParB-like nuclease;
RPA0082	ubiB	-0.904847	0.000294963	0.000294963	3.53023	ubiquinone biosynthesis protein AarF, a gene required for the first monooxygenase step in CoQ biosynthesis, recently renamed ubiB; observed by proteomics; Citation: Proteomics from VerBerkmoes et al. (2003) unpublished;
RPA0888		-0.904411	4.73516e-06	4.73516e-06	5.32467	putative lysophospholipase L2; observed by proteomics; Citation: Proteomics from VerBerkmoes et al. (2003) unpublished;
RPA2670		-0.9021	0.000157832	0.000157832	3.8018	probable transporter;
RPA1979		-0.901736	0.00254151	0.00254151	2.59491	unknown protein; observed by proteomics; Citation: Proteomics from VerBerkmoes et al. (2003) unpublished;
RPA4654		-0.900822	0.0164982	0.0164982	1.78256	conserved unknown protein; observed by proteomics; Citation: Proteomics from VerBerkmoes et al. (2003) unpublished;
RPA0275	amtB2	-0.896339	0.000371616	0.000371616	3.42991	putative ammonium transporter AmtB; observed by proteomics; Citation: Proteomics from VerBerkmoes et al. (2003) unpublished;
RPA4070	msrA1	-0.896162	0.000160731	0.000160731	3.7939	possible peptide methionine sulfoxide reductase;
RPA1498	mexD2	-0.896084	2.93653e-07	2.93653e-07	6.53217	RND multidrug efflux transporter MexD;
RPA1956		-0.894162	1.51713e-06	1.51713e-06	5.81898	conserved hypothetical protein;
RPA0236		-0.892413	5.70832e-05	5.70832e-05	4.24349	conserved unknown protein; observed by proteomics; Citation: Proteomics from VerBerkmoes et al. (2003) unpublished;
RPA3221		-0.892304	2.10991e-05	2.10991e-05	4.67574	heat shock protein HtrA like; observed by proteomics; Citation: Proteomics from VerBerkmoes et al. (2003) unpublished;
RPA1275		-0.890118	0.0167488	0.0167488	1.77602	conserved hypothetical protein;
RPA0942		-0.888931	2.77553e-05	2.77553e-05	4.55665	conserved hypothetical protein;
RPA1765		-0.888873	0.000827667	0.000827667	3.08214	putative enoyl-CoA hydratase; observed by proteomics; Citation: Proteomics from VerBerkmoes et al. (2003) unpublished;
RPA4713		-0.888347	0.00271341	0.00271341	2.56648	hypothetical protein;
RPA0022		-0.887193	0.00196041	0.00196041	2.70765	DSBA oxidoreductase;
RPA1250		-0.88584	0.03958	0.03958	1.40252	amide-urea binding protein;
RPA2447		-0.884869	0.00636453	0.00636453	2.19623	possible biotin synthase;
RPA2014		-0.884101	0.0137669	0.0137669	1.86116	ABC transporter, polyamine transport protein; observed by proteomics; Citation: Proteomics from VerBerkmoes et al. (2003) unpublished;
RPA2149		-0.882389	0.000330113	0.000330113	3.48134	putative hydroxyquinol 1,2-dioxygenase; observed by proteomics; Citation: Proteomics from VerBerkmoes et al. (2003) unpublished;
RPA3694	kdsB	-0.881912	0.00960941	0.00960941	2.0173	3-deoxy-manno-octulosonate cytidylyltransferase;
RPA1632	ctrA	-0.881534	0.00201537	0.00201537	2.69564	two-component cell cycle transcriptional regulator ctrA, winged helix family; observed by proteomics; Citation: Proteomics from VerBerkmoes et al. (2003) unpublished;
RPA4210		-0.878557	0.000283992	0.000283992	3.54669	hypothetical protein;
RPA4133		-0.87625	0.00039624	0.00039624	3.40204	conserved hypothetical protein;
RPA3853		-0.875972	0.000203327	0.000203327	3.6918	hypothetical protein;
RPA4512		-0.875543	0.000185793	0.000185793	3.73097	possible response regulator receiver;
RPA3484		-0.874745	0.00574508	0.00574508	2.2407	PilT protein, N-terminal;
RPA2518		-0.874744	0.0168442	0.0168442	1.77355	hypothetical protein;
RPA4014		-0.874715	0.00780061	0.00780061	2.10787	hypothetical protein;
RPA0728		-0.874124	0.0278803	0.0278803	1.5547	conserved unknown protein; observed by proteomics; Citation: Proteomics from VerBerkmoes et al. (2003) unpublished;
RPA1332		-0.872616	0.013106	0.013106	1.88253	possible phage integrase/recombinase;
RPA2624		-0.871843	0.0207526	0.0207526	1.68293	putative sulfonate transport system substrate-binding protein; observed by proteomics; Citation: Proteomics from VerBerkmoes et al. (2003) unpublished;
RPA3871	mes-4	-0.869145	0.00414459	0.00414459	2.38252	Nuclear protein SET; observed by proteomics; Citation: Proteomics from VerBerkmoes et al. (2003) unpublished;
RPA2533		-0.867682	0.0195639	0.0195639	1.70854	unknown protein; observed by proteomics; Citation: Proteomics from VerBerkmoes et al. (2003) unpublished;
RPA1076		-0.865773	0.000571081	0.000571081	3.2433	putative oxidoreductase; observed by proteomics; Citation: Proteomics from VerBerkmoes et al. (2003) unpublished;
RPA4812		-0.865183	0.0128704	0.0128704	1.89041	possible glutathione S-transferase;
RPA0965	hupD	-0.8638	0.00139139	0.00139139	2.85655	hydrogenase maturation protein hupD;
RPA1706		-0.860029	0.000190141	0.000190141	3.72092	putative enoyl-CoA hydratase;
RPA2689		-0.85967	0.0102617	0.0102617	1.98878	possible thiol-specific antioxidant related protein; observed by proteomics; Citation: Proteomics from VerBerkmoes et al. (2003) unpublished;
RPA1461		-0.858964	0.0244022	0.0244022	1.61257	conserved hypothetical protein;
RPA0913		-0.85848	0.000398905	0.000398905	3.39913	DUF179;
RPA4579		-0.858026	0.00020475	0.00020475	3.68878	possible serine protease, htrA-like;
RPA3941		-0.857074	5.36824e-06	5.36824e-06	5.27017	hypothetical protein;
RPA0745		-0.856879	0.0252204	0.0252204	1.59825	possible outer membrane protein precursor;
RPA4419	ggt3	-0.856137	3.81026e-05	3.81026e-05	4.41904	putative gamma-glutamyltranspeptidase; observed by proteomics; Citation: Proteomics from VerBerkmoes et al. (2003) unpublished;
RPA1783		-0.856039	0.0360978	0.0360978	1.44252	possible TrapT family, dctQ subunit, C4-dicarboxylate transport;
RPA1072		-0.855427	1.42647e-05	1.42647e-05	4.84574	conserved hypothetical protein;
RPA0606	prfA	-0.854986	0.00716346	0.00716346	2.14488	peptide chain release factor 1; observed by proteomics; Citation: Proteomics from VerBerkmoes et al. (2003) unpublished;
RPA0149		-0.853877	0.0322024	0.0322024	1.49211	possible ABC-type iron-siderophore transport system ATP-binding protein;
RPA3778		-0.853101	0.00191934	0.00191934	2.71685	putative cytochrome p450-like enzyme;
RPA0162		-0.852472	1.86098e-05	1.86098e-05	4.73026	possible GTP-binding proteins; observed by proteomics; Citation: Proteomics from VerBerkmoes et al. (2003) unpublished;
RPA1248		-0.850154	0.0267932	0.0267932	1.57197	two-component transcriptional regulator, LuxR family;
RPA0006		-0.850134	0.00814075	0.00814075	2.08934	transcriptional regulator, AsnC family;
RPA3151		-0.849619	1.31979e-06	1.31979e-06	5.8795	Heat shock protein DnaJ, N-terminal;
RPA3858		-0.849588	0.0414794	0.0414794	1.38217	hypothetical protein;
RPA4783		-0.848569	0.0102263	0.0102263	1.99028	conserved hypothetical protein;
RPA0422		-0.846609	0.000165449	0.000165449	3.78134	possible dehydrogenase; observed by proteomics; Citation: Proteomics from VerBerkmoes et al. (2003) unpublished;
RPA2134		-0.843549	2.03226e-05	2.03226e-05	4.69202	hypothetical protein;
RPA2478		-0.841339	0.00266592	0.00266592	2.57415	probable transcriptional regulator, AraC family;
RPA1600		-0.83944	0.00420999	0.00420999	2.37572	BolA-like protein; observed by proteomics; Citation: Proteomics from VerBerkmoes et al. (2003) unpublished;
RPA3099		-0.839327	9.45694e-06	9.45694e-06	5.02425	conserved hypothetical protein;
RPA4471		-0.836847	0.0363678	0.0363678	1.43928	conserved hypothetical protein;
RPA2006	psd	-0.835068	0.0015481	0.0015481	2.8102	putative phosphatidylserine decarboxylase; observed by proteomics; Citation: Proteomics from VerBerkmoes et al. (2003) unpublished;
RPA2861	xthA2	-0.834727	0.000322157	0.000322157	3.49193	exodeoxyribonuclease III;
RPA4090		-0.833355	0.00888509	0.00888509	2.05134	conserved hypothetical protein;
RPA4180	pntB	-0.831197	2.87045e-05	2.87045e-05	4.54205	nicotinamide nucleotide transhydrogenase, subunit beta; observed by proteomics; Citation: Proteomics from VerBerkmoes et al. (2003) unpublished;
RPA2112	nrtA	-0.830788	0.00311486	0.00311486	2.50656	putative nitrate transporter component, nrtA; observed by proteomics; Citation: Proteomics from VerBerkmoes et al. (2003) unpublished;
RPA0885		-0.830202	0.00474921	0.00474921	2.32338	conserved hypothetical protein;
RPA2628	aapJ-2	-0.829259	0.00581812	0.00581812	2.23522	polar amino acid ABC transport substrate-binding protein, aapJ-2; Citation: Walshaw and Poole (1996) Mol. Microbiol. 21:1239-52;
RPA1079		-0.827525	0.0171764	0.0171764	1.76507	probable 4-methylmuconolactone Major Facilitator Family (MFS) transporter;
RPA4318	mrsA	-0.825173	7.5849e-06	7.5849e-06	5.12005	phosphoglucomutase/phosphomannomutase family protein MrsA;
RPA3457		-0.823221	0.00725492	0.00725492	2.13937	Biotin/lipoyl attachment:Biotin-requiring enzyme, attachment site; observed by proteomics; Citation: Proteomics from VerBerkmoes et al. (2003) unpublished;
RPA4387		-0.822803	0.000489886	0.000489886	3.3099	possible ferrichrome-iron receptor;
RPA3856		-0.822085	0.00133046	0.00133046	2.876	hypothetical protein;
RPA0881		-0.821409	0.00838515	0.00838515	2.07649	hypothetical protein;
RPA1918		-0.821171	1.40742e-05	1.40742e-05	4.85157	unknown protein;
RPA0271	tesB	-0.819979	0.000112262	0.000112262	3.94977	acyl-CoA thioesterase II; Citation: Kuveret et al. (1995) J. Arch. Microbiol. 164:337-345;
RPA0418		-0.819963	0.000637755	0.000637755	3.19535	Glutamine amidotransferase class-I;
RPA0172		-0.816529	0.000603085	0.000603085	3.21962	unknown protein;
RPA3306	nirK1	-0.813207	0.0167787	0.0167787	1.77524	nitrite reductase, major outer membrane copper-containing protein;
RPA3134		-0.813015	0.000505081	0.000505081	3.29664	conserved unknown protein; observed by proteomics; Citation: Proteomics from VerBerkmoes et al. (2003) unpublished;
RPA0574		-0.811196	0.00302335	0.00302335	2.51951	possible ABC transporter;
RPA0556		-0.807723	0.0112034	0.0112034	1.95065	HNH endonuclease:HNH nuclease;
RPA1074		-0.807701	0.00745253	0.00745253	2.1277	conserved hypothetical protein;
RPA1247	rbn2	-0.806071	0.0227944	0.0227944	1.64217	Ribonuclease BN;
RPA4688		-0.805406	0.000614811	0.000614811	3.21126	possible inner mitochondrial membrane protein Sco1p;
RPA1221		-0.805374	0.001136	0.001136	2.94462	hypothetical protein;
RPA2857		-0.80054	0.0343984	0.0343984	1.46346	unknown protein; observed by proteomics; Citation: Proteomics from VerBerkmoes et al. (2003) unpublished;
RPA2055		-0.799069	0.0294945	0.0294945	1.53026	possible RND divalent metal cation efflux membrane fusion protein CzcB precursor;
RPA2601	kdtB	-0.798684	8.02903e-05	8.02903e-05	4.09534	phosphopantetheine adenylyltransferase; observed by proteomics; Citation: Proteomics from VerBerkmoes et al. (2003) unpublished;
RPA0663	badM	-0.797995	0.000704561	0.000704561	3.15208	putative transcriptional regulator, badM;
RPA0217	sdhA	-0.796659	8.04039e-06	8.04039e-06	5.09472	succinate dehydrogenase flavoprotein subunit; observed by proteomics; Citation: Proteomics from VerBerkmoes et al. (2003) unpublished;
RPA2458		-0.796583	8.68992e-06	8.68992e-06	5.06098	putative cytochrome b561;
RPA3860		-0.796041	0.0193318	0.0193318	1.71373	hypothetical protein;
RPA1892		-0.795507	0.047141	0.047141	1.3266	probable large terminase, Rhodobacter capsulatus GTA orfg2 homologue;
RPA2110		-0.795206	0.00291274	0.00291274	2.5357	probable transcriptional regulator, AraC family;
RPA2558		-0.794407	0.00190227	0.00190227	2.72073	conserved hypothetical protein;
RPA4752	rbn1	-0.792836	0.000623261	0.000623261	3.20533	putative ribonuclease RNAse BN (RBN) transmembrane protein;
RPA4703	ligC	-0.79172	0.0143755	0.0143755	1.84238	4-carboxy-2-hydroxymuconate-6-semialdehyde dehydrogenase; observed by proteomics; Citation: Proteomics from VerBerkmoes et al. (2003) unpublished;
RPA1905	GTA orfg13	-0.790277	0.024421	0.024421	1.61224	homologue of Rhodobacter capsulatus gene transfer agent (GTA) orfg13 (37% identity);
RPA4247	fixL	-0.788552	4.74475e-06	4.74475e-06	5.32379	two component low oxygen sensor histidine kinase with PAS domains, fixL; observed by proteomics; Citation: Proteomics from VerBerkmoes et al. (2003) unpublished;
RPA2108		-0.788522	0.0296443	0.0296443	1.52806	response regulator receiver (CheY-like protein);
RPA0573		-0.786006	0.000566137	0.000566137	3.24708	putative ABC transporter (ATP-binding protein); observed by proteomics; Citation: Proteomics from VerBerkmoes et al. (2003) unpublished;
RPA4155		-0.785404	0.00206105	0.00206105	2.68591	3-oxoadipate CoA-transferase subunit B; observed by proteomics; Citation: Proteomics from VerBerkmoes et al. (2003) unpublished;
RPA3051	purM	-0.785145	0.00279243	0.00279243	2.55402	5'-phosphoribosyl-5-aminoimidazole synthetase; observed by proteomics; Citation: Proteomics from VerBerkmoes et al. (2003) unpublished;
RPA2026		-0.785041	0.0102545	0.0102545	1.98909	ferric siderophore receptor;
RPA0147		-0.784931	0.000284593	0.000284593	3.54578	transcriptional regulator, ModE family;
RPA0796		-0.784786	0.000888786	0.000888786	3.0512	conserved unknown protein; observed by proteomics; Citation: Proteomics from VerBerkmoes et al. (2003) unpublished;
RPA3932		-0.78446	0.00697714	0.00697714	2.15632	probable flagellar hook protein flgE; observed by proteomics; Citation: Proteomics from VerBerkmoes et al. (2003) unpublished;
RPA0221	matB	-0.783464	0.000496245	0.000496245	3.3043	malonyl CoA synthetase; observed by proteomics; Citation: Proteomics from VerBerkmoes et al. (2003) unpublished;
RPA0607	hemK	-0.783067	0.00176796	0.00176796	2.75253	putative protoporphyrinogen oxidase, hemK protein;
RPA3623		-0.776451	0.00425391	0.00425391	2.37121	GCN5-related N-acetyltransferase;
RPA0588		-0.77612	0.0265165	0.0265165	1.57648	transcriptional regulator, TetR family;
RPA3734	lytB1	-0.774874	2.17518e-05	2.17518e-05	4.6625	penicillin tolerance protein; observed by proteomics; Citation: Proteomics from VerBerkmoes et al. (2003) unpublished;
RPA4465	soxB	-0.773592	0.000640403	0.000640403	3.19355	sulfur/thiosulfate oxidation protein SoxB;
RPA0491		-0.772859	3.13602e-05	3.13602e-05	4.50362	possible MgpS, ATP-dependent helicase; observed by proteomics; Citation: Proteomics from VerBerkmoes et al. (2003) unpublished;
RPA0231		-0.771836	0.0161284	0.0161284	1.79241	Uncharacterized protein family UPF0114;
RPA0874		-0.770784	0.00337714	0.00337714	2.47145	conserved hypothetical protein;
RPA0444	lnt	-0.769765	0.0040079	0.0040079	2.39708	putative apolipoprotein n-acyltransferase;
RPA3759	hpcD	-0.76888	0.0440886	0.0440886	1.35567	putative 5-carboxymethyl-2-hydroxymuconate isomerase;
RPA3783		-0.768504	0.0262307	0.0262307	1.58119	Glycosyl transferase, family 39;
RPA1286		-0.766585	0.00622486	0.00622486	2.20587	hypothetical protein;
RPA2197		-0.766071	0.00216017	0.00216017	2.66551	cell division protein FtsJ; observed by proteomics; Citation: Proteomics from VerBerkmoes et al. (2003) unpublished;
RPA4506		-0.765957	0.000524792	0.000524792	3.28001	putative short-chain alcohol dehydrogenase;
RPA0962	hupS	-0.76585	0.00242218	0.00242218	2.61579	hydrogenase small chain;
RPA0151		-0.764692	0.0159085	0.0159085	1.79837	possible iron ABC transporter periplasmic binding protein;
RPA2619		-0.76017	0.0146371	0.0146371	1.83454	possible GMC-type oxidoreductase;
RPA0854	hemO	-0.759553	0.00012347	0.00012347	3.90844	5-aminolevulinic acid synthase (ALAS); observed by proteomics; Citation: Proteomics from VerBerkmoes et al. (2003) unpublished;
RPA0353		-0.759233	0.0334539	0.0334539	1.47555	conserved hypothetical protein;
RPA1959		-0.758772	0.0225759	0.0225759	1.64636	putative RND efflux membrane protein;
RPA1703		-0.757834	0.000728263	0.000728263	3.13771	putative acetyl-CoA acyltransferase; observed by proteomics; Citation: Proteomics from VerBerkmoes et al. (2003) unpublished;
RPA4697	ligJ	-0.7574	0.0219247	0.0219247	1.65907	4-oxalomesaconate hydratase;
RPA4211	glsA	-0.755821	0.00447403	0.00447403	2.3493	glutaminase A;
RPA4186		-0.755193	7.85802e-05	7.85802e-05	4.10469	Integral membrane protein TerC family;
RPA2663	Mfd	-0.754214	0.00034203	0.00034203	3.46594	transcription repair coupling factor;
RPA3065	pdxA	-0.753689	0.00695095	0.00695095	2.15796	pyridoxal phosphate biosynthetic protein PdxA; observed by proteomics; Citation: Proteomics from VerBerkmoes et al. (2003) unpublished;
RPA1928		-0.7532	0.0138539	0.0138539	1.85843	ferredoxin-like protein [2Fe-2S]; observed by proteomics; Citation: Proteomics from VerBerkmoes et al. (2003) unpublished;
RPA3845		-0.752612	0.00366896	0.00366896	2.43546	possible membrane transport protein;
RPA0844	atpF2	-0.752356	0.0255878	0.0255878	1.59197	putative FoF1 ATP synthase, subunit B'; observed by proteomics; Citation: Proteomics from VerBerkmoes et al. (2003) unpublished;
RPA0994		-0.751841	0.0296443	0.0296443	1.52806	unknown protein; observed by proteomics; Citation: Proteomics from VerBerkmoes et al. (2003) unpublished;
RPA4410	glpD	-0.750236	0.00119667	0.00119667	2.92202	glycerol-3-phosphate dehydrogenase;
RPA4723	polA	-0.750095	0.000120558	0.000120558	3.9188	DNA polymerase I; observed by proteomics; Citation: Proteomics from VerBerkmoes et al. (2003) unpublished;
RPA0366		-0.748882	0.00166595	0.00166595	2.77834	unknown protein; observed by proteomics; Citation: Proteomics from VerBerkmoes et al. (2003) unpublished;
RPA4719		-0.748015	0.00145208	0.00145208	2.83801	molybdo-pterin binding protein; observed by proteomics; Citation: Proteomics from VerBerkmoes et al. (2003) unpublished;
RPA4775	phoB	-0.746739	0.00636453	0.00636453	2.19623	two-component phosphate transcriptional regulator PhoB;
RPA1088		-0.746288	0.00790584	0.00790584	2.10205	hypothetical protein;
RPA3772		-0.746098	0.00385644	0.00385644	2.41381	conserved hypothetical protein;
RPA3639	cof	-0.744863	0.00472069	0.00472069	2.32599	Cof-subfamily: Cof-like hydrolase;
RPA3138		-0.743359	0.0267789	0.0267789	1.57221	putative glycerophosphoryl diester phosphodiesterase;
RPA3936		-0.74319	0.000931023	0.000931023	3.03104	conserved hypothetical protein;
RPA3021		-0.743165	0.0106384	0.0106384	1.97312	probable transcriptional regulator TetR family; observed by proteomics; Citation: Proteomics from VerBerkmoes et al. (2003) unpublished;
RPA4553		-0.741034	0.00096806	0.00096806	3.0141	putative acyl-CoA dehydrogenase;
RPA4717	modA	-0.739834	0.000326772	0.000326772	3.48576	molybdate transport system substrate-binding protein; observed by proteomics; Citation: Proteomics from VerBerkmoes et al. (2003) unpublished;
RPA3700		-0.738674	0.00536978	0.00536978	2.27004	Bacterial luciferase;
RPA2046	leuI	-0.737274	0.000444106	0.000444106	3.35251	2-isopropylmalate synthase; observed by proteomics; Citation: Proteomics from VerBerkmoes et al. (2003) unpublished;
RPA4299		-0.736566	0.00298401	0.00298401	2.5252	Permeases of the drug/metabolite transporter (DMT) superfamily;
RPA4198		-0.735682	0.0044767	0.0044767	2.34904	Amidohydrolase 2; observed by proteomics; Citation: Proteomics from VerBerkmoes et al. (2003) unpublished;
RPA0497		-0.735394	0.0344109	0.0344109	1.4633	GCN5-related N-acetyltransferase;
RPA3332		-0.731056	0.00256881	0.00256881	2.59027	hypothetical protein;
RPA3376		-0.73094	0.01722	0.01722	1.76397	possible DNA methyltransferase; observed by proteomics; Citation: Proteomics from VerBerkmoes et al. (2003) unpublished;
RPA3492	dyr	-0.730226	0.0196248	0.0196248	1.70719	dihydrofolate reductase;
RPA0088		-0.729676	0.0170027	0.0170027	1.76948	unknown protein; observed by proteomics; Citation: Proteomics from VerBerkmoes et al. (2003) unpublished;
RPA0009	kaiC	-0.728122	0.00703315	0.00703315	2.15285	circadian clock protein; observed by proteomics; Citation: Proteomics from VerBerkmoes et al. (2003) unpublished;
RPA1798		-0.725794	0.00680444	0.00680444	2.16721	putative periplasmic binding protein for ABC transporter for branched chain amino acids; observed by proteomics; Citation: Proteomics from VerBerkmoes et al. (2003) unpublished;
RPA2841	surE	-0.725414	0.00265607	0.00265607	2.57576	survival protein surE; observed by proteomics; Citation: Proteomics from VerBerkmoes et al. (2003) unpublished;
RPA4441	corA	-0.725294	0.00303695	0.00303695	2.51756	putative magnesium/cobalt transport protein; observed by proteomics; Citation: Proteomics from VerBerkmoes et al. (2003) unpublished;
RPA3355		-0.724702	0.0123223	0.0123223	1.90931	putative exopolysaccharide polymerization protein;
RPA3545		-0.724691	0.00669824	0.00669824	2.17404	conserved hypothetical protein;
RPA2025		-0.724182	0.0262414	0.0262414	1.58101	possible MgtC Mg2+ transport protein;
RPA4079		-0.724059	0.00517923	0.00517923	2.28573	hypothetical protein;
RPA2739		-0.723825	0.00128298	0.00128298	2.89178	conserved unknown protein; observed by proteomics; Citation: Proteomics from VerBerkmoes et al. (2003) unpublished;
RPA4018		-0.72311	0.000504049	0.000504049	3.29753	UDP-glucose-6-dehydrogenase; observed by proteomics; Citation: Proteomics from VerBerkmoes et al. (2003) unpublished;
RPA0561		-0.721018	0.0296242	0.0296242	1.52835	hypothetical protein;
RPA4776	phoU	-0.720636	0.00396697	0.00396697	2.40154	phosphate regulon transcriptional regulator, phoU; observed by proteomics; Citation: Proteomics from VerBerkmoes et al. (2003) unpublished;
RPA4661	otsB	-0.718129	0.0106108	0.0106108	1.97425	putative trehalose-6-phosphate phophatase, biosynthetic;
RPA0915		-0.717857	0.000209949	0.000209949	3.67789	putative NADPH quinone oxidoreductase; observed by proteomics; Citation: Proteomics from VerBerkmoes et al. (2003) unpublished;
RPA3121		-0.716932	0.0452663	0.0452663	1.34422	putative alginate o-acetyltransferase AlgI;
RPA3863		-0.71472	0.00425259	0.00425259	2.37135	transcriptional regulator, Crp/Fnr family;
RPA3223		-0.713823	0.0278803	0.0278803	1.5547	putative alginate lyase; observed by proteomics; Citation: Proteomics from VerBerkmoes et al. (2003) unpublished;
RPA4664		-0.713052	0.0395979	0.0395979	1.40233	CUPIN domain:transcriptional regulator, AraC family;
RPA1883		-0.711041	0.0340892	0.0340892	1.46738	hypothetical protein;
RPA0938		-0.710948	0.00178529	0.00178529	2.74829	conserved unknown protein; observed by proteomics; Citation: Proteomics from VerBerkmoes et al. (2003) unpublished;
RPA0421		-0.710919	0.019448	0.019448	1.71112	possible cytochrome P450 hydroxylase superfamily proteins;
RPA3413		-0.709354	0.0395448	0.0395448	1.40291	Uncharacterized iron-regulated membrane protein DUF337;
RPA0509		-0.708605	0.00365309	0.00365309	2.43734	conserved hypothetical protein;
RPA1134		-0.706496	0.0276331	0.0276331	1.55857	conserved hypothetical protein;
RPA2789	phaA	-0.705996	0.000201689	0.000201689	3.69532	pH adaptation potassium efflux system components phaA and phaB; Citation: Putkorny et al. (1998) Mol. Microbiol. 28:1091-1101;
RPA0051		-0.70545	0.000274428	0.000274428	3.56157	putative sigma-54 modulation protein; observed by proteomics; Citation: Proteomics from VerBerkmoes et al. (2003) unpublished;
RPA1155		-0.704096	0.000682179	0.000682179	3.1661	putative pmbA protein, maturation of antibiotic MccB17; observed by proteomics; Citation: Proteomics from VerBerkmoes et al. (2003) unpublished;
RPA3479		-0.702265	0.00104172	0.00104172	2.98225	2OG-Fe(II) oxygenase superfamily:Prolyl 4-hydroxylase, alpha subunit; observed by proteomics; Citation: Proteomics from VerBerkmoes et al. (2003) unpublished;
RPA1131		-0.700939	0.0249215	0.0249215	1.60343	putative glycolate oxidase subunit GlcE; observed by proteomics; Citation: Proteomics from VerBerkmoes et al. (2003) unpublished;
RPA0041		-0.700801	0.00187138	0.00187138	2.72784	conserved unknown protein; observed by proteomics; Citation: Proteomics from VerBerkmoes et al. (2003) unpublished;
RPA0434	truB	-0.699621	0.0106969	0.0106969	1.97074	putative tRNA pseudouridine 55 synthase; observed by proteomics; Citation: Proteomics from VerBerkmoes et al. (2003) unpublished;
RPA4724	pyrE	-0.698409	0.00085387	0.00085387	3.06861	putative uridine 5-monophosphate synthase; observed by proteomics; Citation: Proteomics from VerBerkmoes et al. (2003) unpublished;
RPA2440		-0.698185	0.000320643	0.000320643	3.49398	Cation efflux protein; observed by proteomics; Citation: Proteomics from VerBerkmoes et al. (2003) unpublished;
RPA1302		-0.696673	0.000415601	0.000415601	3.38132	unknown protein;
RPA4459	dhsU2	-0.6936	0.00310108	0.00310108	2.50849	putative flavocytochrome C sulfide dehydrogenase, flavoprotein subunit;
RPA0658	badE	-0.692255	0.022796	0.022796	1.64214	benzoyl-CoA reductase subunit;
RPA1178		-0.691125	0.00563484	0.00563484	2.24912	putative histidyl-tRNA synthetase; observed by proteomics; Citation: Proteomics from VerBerkmoes et al. (2003) unpublished;
RPA0138	cheR1	-0.688969	0.0482896	0.0482896	1.31615	chemotaxis methyltransferase, CheR1;
RPA1961		-0.687447	0.00093682	0.00093682	3.02834	RND efflux transporter;
RPA2934		-0.684636	0.00207283	0.00207283	2.68344	conserved unknown protein; observed by proteomics; Citation: Proteomics from VerBerkmoes et al. (2003) unpublished;
RPA2272		-0.683922	0.0089696	0.0089696	2.04723	conserved unknown protein; observed by proteomics; Citation: Proteomics from VerBerkmoes et al. (2003) unpublished;
RPA0768		-0.683302	0.0203182	0.0203182	1.69211	possible transposase;
RPA4267		-0.682893	0.00540409	0.00540409	2.26728	long-chain-fatty-acid-CoA-ligase; observed by proteomics; Citation: Proteomics from VerBerkmoes et al. (2003) unpublished;
RPA0875	hemZ	-0.682542	0.00163223	0.00163223	2.78722	ferrochelatase; observed by proteomics; Citation: Proteomics from VerBerkmoes et al. (2003) unpublished;
RPA2646		-0.680221	0.00742166	0.00742166	2.1295	putative ABC transporter oligopeptide-binding protein; observed by proteomics; Citation: Proteomics from VerBerkmoes et al. (2003) unpublished;
RPA3560		-0.677965	0.0231078	0.0231078	1.63624	DUF81;
RPA0831	coxB	-0.675936	0.00137323	0.00137323	2.86226	cytochrome c oxidase subunit II; observed by proteomics; Citation: Proteomics from VerBerkmoes et al. (2003) unpublished;
RPA1403		-0.671054	0.0332603	0.0332603	1.47807	possible Glutamine amidotransferase;
RPA0367	rpoH	-0.670213	0.0228055	0.0228055	1.64196	RNA polymerase sigma 32 subunit, RpoH, stress response sigma factor; observed by proteomics; Citation: Proteomics from VerBerkmoes et al. (2003) unpublished;
RPA1997	cysS	-0.669952	0.000136287	0.000136287	3.86554	cysteine-tRNA ligase; observed by proteomics; Citation: Proteomics from VerBerkmoes et al. (2003) unpublished;
RPA1369		-0.669248	0.0290168	0.0290168	1.53735	conserved hypothetical protein;
RPA3345		-0.668995	0.0471042	0.0471042	1.32694	conserved hypothetical protein;
RPA1219		-0.668993	0.021611	0.021611	1.66533	conserved unknown protein; observed by proteomics; Citation: Proteomics from VerBerkmoes et al. (2003) unpublished;
RPA3166		-0.668729	0.0274985	0.0274985	1.56069	conserved hypothetical protein;
RPA3862		-0.667182	0.0337518	0.0337518	1.4717	hypothetical protein;
RPA3436		-0.666836	0.0205285	0.0205285	1.68764	GCN5-related N-acetyltransferase;
RPA4511		-0.666585	0.0495382	0.0495382	1.30506	Major Facilitator Superfamily (MFS) transporter;
RPA0955		-0.665365	0.000644808	0.000644808	3.19057	putative 5`-nucleotidase family protein;
RPA1462		-0.66172	0.0242949	0.0242949	1.61448	conserved hypothetical protein;
RPA1162	garS	-0.660887	0.00685561	0.00685561	2.16395	Phosphoribosylglycinamide synthetase (GARS); observed by proteomics; Citation: Proteomics from VerBerkmoes et al. (2003) unpublished;
RPA1824		-0.660569	0.00152336	0.00152336	2.8172	unknown protein; observed by proteomics; Citation: Proteomics from VerBerkmoes et al. (2003) unpublished;
RPA3986		-0.660365	0.0289613	0.0289613	1.53818	putative ADP-heptose--LPS heptosyltransferase II;
RPA4469		-0.659656	0.0195141	0.0195141	1.70965	conserved unknown protein; observed by proteomics; Citation: Proteomics from VerBerkmoes et al. (2003) unpublished;
RPA0276		-0.658703	0.0364819	0.0364819	1.43792	PAP/25A core domain:DNA polymerase, beta-like region;
RPA4417		-0.657805	0.000390118	0.000390118	3.4088	sensor histidine kinase with PAS/PAC and response regulator receiver domains;
RPA3378		-0.657236	0.0149494	0.0149494	1.82538	hypothetical protein;
RPA2107		-0.655653	0.0028545	0.0028545	2.54447	sensor histidine kinase with a GAF, a Ser/Thr protein kinase, and an unknown domain;
RPA0565		-0.655171	0.000369128	0.000369128	3.43282	putative polyhydroxybutyrate depolymerase;
RPA3196		-0.654506	0.0285214	0.0285214	1.54483	hypothetical protein;
RPA3163	mgtE	-0.653441	0.0137251	0.0137251	1.86248	putative magnesium transporter;
RPA2023		-0.650657	0.000943398	0.000943398	3.0253	conserved hypothetical protein;
RPA1984	aroG2	-0.649685	0.00338288	0.00338288	2.47071	2-dehydro-3-deoxyphosphoheptonate aldolase; observed by proteomics; Citation: Proteomics from VerBerkmoes et al. (2003) unpublished;
RPA0245	ffh/ftsY	-0.644819	0.000284335	0.000284335	3.54617	signal recognition particle protein; observed by proteomics; Citation: Proteomics from VerBerkmoes et al. (2003) unpublished;
RPA2233	trbB1	-0.644532	0.0385402	0.0385402	1.41409	conjugal transfer protein trbB;
RPA0634	rpmH, L34	-0.643737	0.00138491	0.00138491	2.85858	possible ribosomal protein L34;
RPA4567	pta	-0.64222	0.0145293	0.0145293	1.83775	putative phosphate acetyltransferase; observed by proteomics; Citation: Proteomics from VerBerkmoes et al. (2003) unpublished;
RPA4764		-0.639127	0.00601866	0.00601866	2.2205	Metallo-phosphoesterase:Tat pathway signal;
RPA2444		-0.638861	0.0395377	0.0395377	1.40299	unknown protein; observed by proteomics; Citation: Proteomics from VerBerkmoes et al. (2003) unpublished;
RPA1832		-0.638803	0.00665856	0.00665856	2.17662	unknown protein; observed by proteomics; Citation: Proteomics from VerBerkmoes et al. (2003) unpublished;
RPA3200		-0.637182	0.0266204	0.0266204	1.57479	putative dual serine/threonine-protein kinase/phosphatase;
RPA2213		-0.636683	0.0195665	0.0195665	1.70849	hypothetical protein;
RPA2774		-0.634071	0.00366621	0.00366621	2.43578	penicillin binding protein;
RPA4269		-0.632629	0.00062092	0.00062092	3.20696	ribonuclease H;
RPA3992		-0.631539	0.0341607	0.0341607	1.46647	Fumarylacetoacetate (FAA) hydrolase; observed by proteomics; Citation: Proteomics from VerBerkmoes et al. (2003) unpublished;
RPA2950	nuoC	-0.629742	0.0355122	0.0355122	1.44962	NADH-ubiquinone dehydrogenase chain C; observed by proteomics; Citation: Proteomics from VerBerkmoes et al. (2003) unpublished;
RPA0474		-0.627151	0.0336575	0.0336575	1.47292	conserved unknown protein; observed by proteomics; Citation: Proteomics from VerBerkmoes et al. (2003) unpublished;
RPA0314	hisE1	-0.624857	0.0459208	0.0459208	1.33799	putative phosphoribosyl-ATP pyrophosphatase; observed by proteomics; Citation: Proteomics from VerBerkmoes et al. (2003) unpublished;
RPA3976		-0.621581	0.0110288	0.0110288	1.95747	putative nodulation protein; observed by proteomics; Citation: Proteomics from VerBerkmoes et al. (2003) unpublished;
RPA1992		-0.621279	0.0418214	0.0418214	1.3786	possible NtrR protein;
RPA2571		-0.620462	0.0281593	0.0281593	1.55038	possible NADPH-dependent oxidoreductase; observed by proteomics; Citation: Proteomics from VerBerkmoes et al. (2003) unpublished;
RPA3881		-0.620386	0.00271849	0.00271849	2.56567	conserved unknown protein; observed by proteomics; Citation: Proteomics from VerBerkmoes et al. (2003) unpublished;
RPA1365		-0.619764	0.038484	0.038484	1.41472	putative sulfatase;
RPA4389		-0.619577	0.00180441	0.00180441	2.74367	Small Conductance Mechanosensitive (MscS) Ion Channel; observed by proteomics; Citation: Proteomics from VerBerkmoes et al. (2003) unpublished;
RPA1807		-0.617389	0.000762074	0.000762074	3.118	possible heavy metal efflux pump, HlyD family secretion protein;
RPA2131		-0.615103	0.0282176	0.0282176	1.54948	hypothetical protein;
RPA0120	rmlA	-0.613753	0.0457825	0.0457825	1.3393	glucose-1-phosphate thymidylyltransferase;
RPA0823		-0.613093	0.00810678	0.00810678	2.09115	Apple domain:N/apple PAN;
RPA1037		-0.611457	0.0183025	0.0183025	1.73749	possible electron transfer flavoprotein dehydrogenases; observed by proteomics; Citation: Proteomics from VerBerkmoes et al. (2003) unpublished;
RPA0528		-0.606848	0.0394618	0.0394618	1.40382	conserved hypothetical protein;
RPA1539		-0.606461	0.00203386	0.00203386	2.69168	putative heme oxygenase; observed by proteomics; Citation: Proteomics from VerBerkmoes et al. (2003) unpublished;
RPA0352	lepA	-0.606047	0.00882184	0.00882184	2.05444	possible GTP-binding protein LepA; observed by proteomics; Citation: Proteomics from VerBerkmoes et al. (2003) unpublished;
RPA4310		-0.604898	0.0170657	0.0170657	1.76788	hypothetical protein;
RPA3414		-0.604733	0.0237174	0.0237174	1.62493	putative hydroxamate-type ferrisiderophore receptor;
RPA4382		-0.603721	0.0081382	0.0081382	2.08947	conserved hypothetical protein;
RPA3035		-0.603406	0.0207605	0.0207605	1.68276	hypothetical protein;
RPA1152		-0.60302	0.00537671	0.00537671	2.26948	hypothetical protein;
RPA3027	kup1	-0.59926	0.00155718	0.00155718	2.80766	potassium uptake protein Kup;
RPA4706		-0.599164	0.0338915	0.0338915	1.46991	DedA family;
RPA3025		-0.598315	0.027413	0.027413	1.56204	hypothetical protein;
RPA4136		-0.597066	0.00418666	0.00418666	2.37813	possible DNA topoisomerase; observed by proteomics; Citation: Proteomics from VerBerkmoes et al. (2003) unpublished;
RPA2216		-0.593944	0.00465589	0.00465589	2.332	hypothetical protein;
RPA2487		-0.591021	0.0170343	0.0170343	1.76868	possible DedA family. Putative integral membrane protein.;
RPA0816		-0.588855	0.00974363	0.00974363	2.01128	putative acyl-CoA dehydrogenase; observed by proteomics; Citation: Proteomics from VerBerkmoes et al. (2003) unpublished;
RPA4438	aro	-0.586605	0.00731164	0.00731164	2.13599	Chorismate mutase;
RPA1199		-0.586157	0.0158185	0.0158185	1.80083	enoyl-acyl carrier protein reductase; observed by proteomics; Citation: Proteomics from VerBerkmoes et al. (2003) unpublished;
RPA2505	glpX	-0.582517	0.0140262	0.0140262	1.85306	Fructose-1,6-bisphosphatase/sedoheptulose 1,7-bisphosphatase related protein; observed by proteomics; Citation: Proteomics from VerBerkmoes et al. (2003) unpublished;
RPA4592		-0.578117	0.0480066	0.0480066	1.3187	putative fatty acid metabolism AMP-binding protein;
RPA0625		-0.571618	0.0251645	0.0251645	1.59921	conserved hypothetical protein;
RPA0026		-0.569991	0.0168707	0.0168707	1.77287	Major Facilitator Superfamily (MFS) transporter;
RPA4534		-0.566592	0.0415596	0.0415596	1.38133	hypothetical protein;
RPA1058		-0.56302	0.0182192	0.0182192	1.73947	probable transcriptional regulator, AraC family;
RPA2212		-0.560165	0.0264305	0.0264305	1.57789	hypothetical protein;
RPA2524		-0.559937	0.0200481	0.0200481	1.69793	Sir2 family, possible ADP ribosyltransferase;
RPA0043		-0.559411	0.00787467	0.00787467	2.10377	possible glutathione S-transferase;
RPA3054		-0.559039	0.0192387	0.0192387	1.71582	possible transcriptional regulator, Crp/Fnr family; observed by proteomics; Citation: Proteomics from VerBerkmoes et al. (2003) unpublished;
RPA0261		-0.558844	0.0149514	0.0149514	1.82532	unknown protein; observed by proteomics; Citation: Proteomics from VerBerkmoes et al. (2003) unpublished;
RPA0419		-0.558164	0.00228953	0.00228953	2.64025	possible short chain dehydrogenase/reductase family member; observed by proteomics; Citation: Proteomics from VerBerkmoes et al. (2003) unpublished;
RPA1303		-0.5532	0.0233401	0.0233401	1.6319	putative transglycolase; observed by proteomics; Citation: Proteomics from VerBerkmoes et al. (2003) unpublished;
RPA2398		-0.551843	0.032279	0.032279	1.49108	iron siderophore uptake receptor family, probable Mg/Co uptake;
RPA3781	yihV	-0.551084	0.00971123	0.00971123	2.01273	possible sugar kinase; observed by proteomics; Citation: Proteomics from VerBerkmoes et al. (2003) unpublished;
RPA4763		-0.550972	0.0364361	0.0364361	1.43847	possible cation efflux pump;
RPA4174	purE	-0.548994	0.00816891	0.00816891	2.08784	phosphoribosylaminoimidazole carboxylase catalytic subunit; observed by proteomics; Citation: Proteomics from VerBerkmoes et al. (2003) unpublished;
RPA4106	rmrB	-0.545105	0.00949392	0.00949392	2.02255	putative multidrug efflux pump, Major Facilitator Superfamily (MFS); Citation: Gonzalez-Pasayo and Martinez-Romero (2000) Mol. Plant Microbe Interact. 13:572-577;
RPA4397		-0.542541	0.0138883	0.0138883	1.85735	possible substrate binding protein of ABC transporter system; observed by proteomics; Citation: Proteomics from VerBerkmoes et al. (2003) unpublished;
RPA2581		-0.532694	0.00289766	0.00289766	2.53795	putative outer membrane protein; observed by proteomics; Citation: Proteomics from VerBerkmoes et al. (2003) unpublished;
RPA0223		-0.532375	0.0243595	0.0243595	1.61333	conserved hypothetical protein;
RPA2587	lipA2	-0.531255	0.0154618	0.0154618	1.81074	lipoic acid synthetase; Citation: Hayden et al. (1992) J. Biol. Chem. 267:9512-9515;
RPA3250	rplC	-0.527712	0.0455187	0.0455187	1.34181	50S ribosomal protein L3; observed by proteomics; Citation: Proteomics from VerBerkmoes et al. (2003) unpublished;
RPA1605		-0.526786	0.0333718	0.0333718	1.47662	conserved hypothetical protein;
RPA2788		-0.526408	0.0384389	0.0384389	1.41523	possible methyltransferase;
RPA2130		-0.525446	0.0412597	0.0412597	1.38447	DUF81;
RPA3719	ilvG	-0.52492	0.0474727	0.0474727	1.32356	putative high-affinity branched-chain amino acid transport system ATP-binding protein; observed by proteomics; Citation: Proteomics from VerBerkmoes et al. (2003) unpublished;
RPA0058	ugpB1	-0.518944	0.0349568	0.0349568	1.45647	putative sn-glycerol 3-phosphate transport system; periplasmic binding protein; observed by proteomics; Citation: Proteomics from VerBerkmoes et al. (2003) unpublished;
RPA1069	pyrC	-0.517987	0.0129116	0.0129116	1.88902	possible dihydroorotase; observed by proteomics; Citation: Proteomics from VerBerkmoes et al. (2003) unpublished;
RPA3075	fabD	-0.517692	0.0291291	0.0291291	1.53567	putative malonyl CoA-acyl carrier protein transacylase; observed by proteomics; Citation: Proteomics from VerBerkmoes et al. (2003) unpublished;
RPA3806	livH	-0.514055	0.028365	0.028365	1.54722	permease of ABC transporter,putatively for branched chain amino acuds;
RPA0194		-0.513759	0.0057062	0.0057062	2.24365	2'_5' RNA ligase;
RPA4730		-0.512494	0.00851603	0.00851603	2.06976	ATP-binding protein of ABC transporter, duplicated ATPase domains; observed by proteomics; Citation: Proteomics from VerBerkmoes et al. (2003) unpublished;
RPA4750	etfB	-0.511636	0.00377849	0.00377849	2.42268	electron transfer flavoprotein beta chain, (ETFSS); observed by proteomics; Citation: Proteomics from VerBerkmoes et al. (2003) unpublished;
RPA3071		-0.510903	0.0268687	0.0268687	1.57075	DUF175; observed by proteomics; Citation: Proteomics from VerBerkmoes et al. (2003) unpublished;
RPA2660	glmS	-0.510574	0.0110647	0.0110647	1.95606	glucosamine-fructose-6-phosphate aminotransferase; observed by proteomics; Citation: Proteomics from VerBerkmoes et al. (2003) unpublished;
RPA1220		-0.510232	0.0443151	0.0443151	1.35345	CBS domain; observed by proteomics; Citation: Proteomics from VerBerkmoes et al. (2003) unpublished;
RPA2318	gctA	-0.509313	0.0457071	0.0457071	1.34002	possible glutaconate CoA-transferase, subunit A;
RPA0470		-0.508836	0.00811714	0.00811714	2.0906	perplasmic binding protein of ABC transporter;
RPA3849		-0.504704	0.044212	0.044212	1.35446	glycine cleavage system protein H; observed by proteomics; Citation: Proteomics from VerBerkmoes et al. (2003) unpublished;
RPA3149		-0.497288	0.0219408	0.0219408	1.65875	conserved hypothetical protein;
RPA4095		-0.495966	0.0329706	0.0329706	1.48187	putative multidrug-efflux transport protein mexF;
RPA2745		-0.495322	0.0225755	0.0225755	1.64636	possible ferric siderophore receptor protein;
RPA1870		-0.493706	0.0463485	0.0463485	1.33396	possible transcriptional regulator, MarR/EmrR family;
RPA0201		-0.482251	0.0189449	0.0189449	1.72251	conserved hypothetical protein;
RPA1057		-0.4754	0.0396808	0.0396808	1.40142	hypothetical protein;
RPA1931		-0.474342	0.0264747	0.0264747	1.57717	methyl-accepting chemotaxis receptor/sensory transducer; observed by proteomics; Citation: Proteomics from VerBerkmoes et al. (2003) unpublished;
RPA2655		-0.472201	0.0224414	0.0224414	1.64895	beta-(1-3)-glucosyl transferase; Citation: Bhagwat and Keister (1995) Mol. Plant Microbe Interact. 8:366-370;
RPA1570		-0.470519	0.0338372	0.0338372	1.4706	putative aminopeptidase; observed by proteomics; Citation: Proteomics from VerBerkmoes et al. (2003) unpublished;
RPA1926		-0.468313	0.0233868	0.0233868	1.63103	possible transcriptional regulator, XRE family;
RPA0856		-0.465368	0.0418377	0.0418377	1.37843	methyl-accepting chemotaxis receptor/sensory transducer; observed by proteomics; Citation: Proteomics from VerBerkmoes et al. (2003) unpublished;
RPA1594	trpB-1	-0.464966	0.0408031	0.0408031	1.38931	putative tryptophan synthase beta chain; observed by proteomics; Citation: Proteomics from VerBerkmoes et al. (2003) unpublished;
RPA4325	aroE	-0.455088	0.0478916	0.0478916	1.31974	putative shikimate 5-dehydrogenase; observed by proteomics; Citation: Proteomics from VerBerkmoes et al. (2003) unpublished;
RPA1055	nadA	-0.450563	0.0285368	0.0285368	1.54459	quinolinate synthetase A;
RPA0029		-0.449182	0.0395181	0.0395181	1.4032	conserved hypothetical protein;
RPA3176		-0.447377	0.0173381	0.0173381	1.761	hypothetical protein;
RPA4340	ligE	-0.441229	0.0381644	0.0381644	1.41834	putative lignin beta-ether hydrolase;
RPA3477	exbD5	-0.431763	0.043673	0.043673	1.35979	exbD, uptake of enterochelin; tonB-dependent uptake of B colicins; observed by proteomics; Citation: Proteomics from VerBerkmoes et al. (2003) unpublished;
RPA4768		-0.431505	0.0179452	0.0179452	1.74605	conserved hypothetical protein;
RPA1920	cycJ	-0.424767	0.0452203	0.0452203	1.34467	CycJ cytochrome-c biosynthesis protein; observed by proteomics; Citation: Proteomics from VerBerkmoes et al. (2003) unpublished;
RPA0059		-0.417958	0.0374005	0.0374005	1.42712	L-carnitine dehydratase/bile acid-inducible protein F; observed by proteomics; Citation: Proteomics from VerBerkmoes et al. (2003) unpublished;
RPA2285	prfC	-0.417757	0.0206459	0.0206459	1.68517	peptide chain release factor 3; observed by proteomics; Citation: Proteomics from VerBerkmoes et al. (2003) unpublished;
RPA2740	plsX	-0.41755	0.0378606	0.0378606	1.42181	fatty acid/phospholipid synthesis protein; observed by proteomics; Citation: Proteomics from VerBerkmoes et al. (2003) unpublished;
RPA4308	serA2	-0.400025	0.0412494	0.0412494	1.38458	putative phosphoglycerate dehydrogenase; observed by proteomics; Citation: Proteomics from VerBerkmoes et al. (2003) unpublished;
RPA0519	gcpE	-0.395728	0.0404048	0.0404048	1.39357	gcpE, Essential bacterial protein, involved in density-dependent regulation of peptidoglycan biosynthesis; observed by proteomics; Citation: Proteomics from VerBerkmoes et al. (2003) unpublished;
RPA0066	ihfB	-0.384588	0.036192	0.036192	1.44139	integration host factor beta chain; observed by proteomics; Citation: Proteomics from VerBerkmoes et al. (2003) unpublished;
RPA2218		-0.377872	0.0391074	0.0391074	1.40774	possible ATP-dependent RNA helicase; observed by proteomics; Citation: Proteomics from VerBerkmoes et al. (2003) unpublished;
RPA3732	argD1	-0.35937	0.0478916	0.0478916	1.31974	putative N-acetylornithine aminotransferase; observed by proteomics; Citation: Proteomics from VerBerkmoes et al. (2003) unpublished;
RPA4788	ugpB2	0.376511	0.0453371	0.0453371	1.34355	putative sn-glycerol 3-phosphate transport system; periplasmic binding protein;
RPA3061		0.389982	0.0366677	0.0366677	1.43572	possible permease;
RPA2203	guaA	0.397551	0.0390711	0.0390711	1.40814	GMP synthetase;
RPA1170	pgsA	0.397719	0.0347545	0.0347545	1.45899	possible CDP-diacylglycerol-glycerol-3-phosphate 3-phosphatidyltransferase;
RPA4029		0.397817	0.0377472	0.0377472	1.42311	possible branched-chain amino acid ABC transport system substrate-binding protein; observed by proteomics; Citation: Proteomics from VerBerkmoes et al. (2003) unpublished;
RPA2460	tyrS	0.414257	0.0439595	0.0439595	1.35695	tyrosyl-tRNA synthetase; observed by proteomics; Citation: Proteomics from VerBerkmoes et al. (2003) unpublished;
RPA1851		0.419992	0.0479587	0.0479587	1.31913	putative aldolase; observed by proteomics; Citation: Proteomics from VerBerkmoes et al. (2003) unpublished;
RPA2974		0.421982	0.0251654	0.0251654	1.5992	putative 6-aminohexanoate-cyclic-dimer hydrolase; observed by proteomics; Citation: Proteomics from VerBerkmoes et al. (2003) unpublished;
RPA3389		0.426257	0.0424673	0.0424673	1.37195	hypothetical protein;
RPA2843		0.429538	0.0287107	0.0287107	1.54196	pseudo gene of Fe+3 siderophore transport receptor;
RPA0999	PA5115	0.44328	0.0338496	0.0338496	1.47045	conserved hypothetical protein;
RPA1412		0.444856	0.0264828	0.0264828	1.57704	putative fatty-acid--CoA ligase;
RPA1021		0.445823	0.0352065	0.0352065	1.45338	putative transporter, AcrB/D/F family; Cation efflux system protein;
RPA2453	prfB	0.447889	0.0442384	0.0442384	1.3542	translation peptide releasing factor RF-2; observed by proteomics; Citation: Proteomics from VerBerkmoes et al. (2003) unpublished;
RPA3165		0.450018	0.0442384	0.0442384	1.3542	possible polysaccharide deacetylase;
RPA3159		0.45338	0.0391015	0.0391015	1.40781	probable glutathione S-transferase; observed by proteomics; Citation: Proteomics from VerBerkmoes et al. (2003) unpublished;
RPA4678		0.457656	0.0307891	0.0307891	1.5116	possible outer membrane protein OprF (AF117972);
RPA3008	kup2	0.458237	0.0410716	0.0410716	1.38646	potassium uptake protein Kup;
RPA1758		0.462057	0.0330729	0.0330729	1.48053	putative enoyl-CoA hydratase paaG; observed by proteomics; Citation: Proteomics from VerBerkmoes et al. (2003) unpublished;
RPA3157		0.463255	0.0224698	0.0224698	1.6484	hypothetical protein; observed by proteomics; Citation: Proteomics from VerBerkmoes et al. (2003) unpublished;
RPA4787		0.465557	0.026965	0.026965	1.5692	possible Shikimate kinase with a Helix-turn-helix domain;
RPA0923		0.469026	0.0115283	0.0115283	1.93823	conserved hypothetical protein;
RPA1139		0.46972	0.0146597	0.0146597	1.83387	conserved unknown protein; observed by proteomics; Citation: Proteomics from VerBerkmoes et al. (2003) unpublished;
RPA0952	dxs	0.473369	0.011789	0.011789	1.92852	1-D-deoxyxylulose 5-phosphate synthase; observed by proteomics; Citation: Proteomics from VerBerkmoes et al. (2003) unpublished;
RPA3060		0.474901	0.046016	0.046016	1.33709	leucine aminopeptidase; observed by proteomics; Citation: Proteomics from VerBerkmoes et al. (2003) unpublished;
RPA1179		0.475809	0.00690664	0.00690664	2.16073	beta-alanine-pyruvate transaminase; observed by proteomics; Citation: Proteomics from VerBerkmoes et al. (2003) unpublished;
RPA1941		0.479461	0.0167056	0.0167056	1.77714	possible 2-nitropropane dioxygenase; observed by proteomics; Citation: Proteomics from VerBerkmoes et al. (2003) unpublished;
RPA3203	pccB	0.48023	0.0224414	0.0224414	1.64895	propionyl-CoA carboxylase beta chain; observed by proteomics; Citation: Proteomics from VerBerkmoes et al. (2003) unpublished;
RPA1542	bchN	0.48281	0.00726931	0.00726931	2.13851	protochlorophyllide reductase subunit BchN; observed by proteomics; Citation: Proteomics from VerBerkmoes et al. (2003) unpublished;
RPA2466	sufD	0.486898	0.0448342	0.0448342	1.34839	sufD, needed for fhuF Fe-S center production/stability; observed by proteomics; Citation: Proteomics from VerBerkmoes et al. (2003) unpublished;
RPA4498	trpG	0.489526	0.0352432	0.0352432	1.45292	anthranilate synthase; observed by proteomics; Citation: Proteomics from VerBerkmoes et al. (2003) unpublished;
RPA2251		0.490657	0.0330565	0.0330565	1.48074	putative plasmid stabilization protein;
RPA1969	yjbN	0.490685	0.0161284	0.0161284	1.79241	NifR3/Smm1 family protein;
RPA4114		0.499638	0.0271829	0.0271829	1.5657	transcriptional regulator, LysR family;
RPA4568		0.507991	0.0311553	0.0311553	1.50647	putative enoyl-acyl carrier protein reductase;
RPA2435	accC	0.508811	0.0445104	0.0445104	1.35154	biotin carboxylase; observed by proteomics; Citation: Proteomics from VerBerkmoes et al. (2003) unpublished;
RPA0432	pnp	0.510309	0.0206548	0.0206548	1.68498	polyribonucleotide nucleotidyltransferase; observed by proteomics; Citation: Proteomics from VerBerkmoes et al. (2003) unpublished;
RPA1936		0.518592	0.0148602	0.0148602	1.82797	possible serine protease/outer membrane autotransporter;
RPA0436	infB	0.520452	0.0132054	0.0132054	1.87925	putative translation initiation factor if-2; observed by proteomics; Citation: Proteomics from VerBerkmoes et al. (2003) unpublished;
RPA4343	uvrB	0.520816	0.00823313	0.00823313	2.08443	possible excinuclease ABC subunit B; observed by proteomics; Citation: Proteomics from VerBerkmoes et al. (2003) unpublished;
RPA1660		0.521868	0.00761195	0.00761195	2.1185	putative cation transporting P-type ATPase; observed by proteomics; Citation: Proteomics from VerBerkmoes et al. (2003) unpublished;
RPA4726		0.522976	0.0112287	0.0112287	1.94967	conserved hypothetical protein;
RPA2899		0.523572	0.0134707	0.0134707	1.87061	conserved hypothetical protein;
RPA1584		0.535952	0.0472364	0.0472364	1.32572	conserved hypothetical protein;
RPA3634	tal	0.537237	0.0387813	0.0387813	1.41138	putative Transaldolase Phosphoglucose isomerase; observed by proteomics; Citation: Proteomics from VerBerkmoes et al. (2003) unpublished;
RPA2098		0.538387	0.0242059	0.0242059	1.61608	Glutamine amidotransferase class-I;
RPA1699		0.53899	0.0325535	0.0325535	1.4874	putative acyl-CoA dehydrogenase;
RPA3526		0.540341	0.0053751	0.0053751	2.26961	conserved hypothetical protein;
RPA0536		0.542348	0.0207605	0.0207605	1.68276	Acyltransferase 3 family;
RPA3645	glgX	0.543314	0.0328645	0.0328645	1.48327	probable glycosyl hydrolase;
RPA3141		0.544278	0.0325724	0.0325724	1.48715	possible VirR protein;
RPA4424		0.547643	0.00520582	0.00520582	2.28351	Beta-lactamase-like; observed by proteomics; Citation: Proteomics from VerBerkmoes et al. (2003) unpublished;
RPA1641		0.549305	0.027622	0.027622	1.55874	possible transcriptional regulator, AraC family;
RPA0648	flgK1	0.550029	0.027483	0.027483	1.56094	possible flagellar hook-associated protein 1 (HAP1, FlgK protein);
RPA3540		0.554357	0.0464791	0.0464791	1.33274	putative cell filamentation protein;
RPA3851	recA	0.554795	0.0105086	0.0105086	1.97846	recombination protein recA; observed by proteomics; Citation: Proteomics from VerBerkmoes et al. (2003) unpublished;
RPA2560	aapJ-1	0.557345	0.0200465	0.0200465	1.69796	ABC transporter, periplasmic amino acid binding protein aapJ-1; observed by proteomics; Citation: Walshaw and Poole (1996) Mol. Microbiol. 21:1239-52;
RPA4665	leuA	0.558786	0.0354746	0.0354746	1.45008	2-isopropylmalate synthase;
RPA2555		0.559123	0.00291458	0.00291458	2.53542	Glycosyl transferase, family 39;
RPA0531		0.559382	0.0182192	0.0182192	1.73947	beta-ketothiolase, acetoacetyl-CoA thiolase; observed by proteomics; Citation: Proteomics from VerBerkmoes et al. (2003) unpublished;
RPA3524	ftsQ	0.562318	0.0463465	0.0463465	1.33398	putative cell division protein FtsQ;
RPA4586		0.563371	0.0460614	0.0460614	1.33666	possible Glycosyl transferases group 1;
RPA3047		0.565992	0.0291483	0.0291483	1.53539	putative exopolyphosphatase; observed by proteomics; Citation: Proteomics from VerBerkmoes et al. (2003) unpublished;
RPA3503		0.566891	0.0189661	0.0189661	1.72202	putative D-lactate dehydrogenase, oxidoreductase; observed by proteomics; Citation: Proteomics from VerBerkmoes et al. (2003) unpublished;
RPA1611		0.567929	0.0329706	0.0329706	1.48187	putative dehydratase; observed by proteomics; Citation: Proteomics from VerBerkmoes et al. (2003) unpublished;
RPA0805		0.572513	0.00600133	0.00600133	2.22175	possible outer membrane protein; observed by proteomics; Citation: Proteomics from VerBerkmoes et al. (2003) unpublished;
RPA2322		0.57312	0.0324275	0.0324275	1.48909	transcriptional regulator, LysR family;
RPA2171		0.573759	0.00202949	0.00202949	2.69261	unknown protein; observed by proteomics; Citation: Proteomics from VerBerkmoes et al. (2003) unpublished;
RPA4458		0.573824	0.049959	0.049959	1.30139	hypothetical protein;
RPA3971	thiD	0.57547	0.0193202	0.0193202	1.71399	phosphomethylpyrimidine kinase (hmp-phosphate kinase); observed by proteomics; Citation: Proteomics from VerBerkmoes et al. (2003) unpublished;
RPA3824		0.577198	0.0279374	0.0279374	1.55381	conserved hypothetical protein;
RPA1277		0.578411	0.0104665	0.0104665	1.9802	possible beta-ketoadipate enol-lactone hydrolase; observed by proteomics; Citation: Proteomics from VerBerkmoes et al. (2003) unpublished;
RPA2451		0.578596	0.00599317	0.00599317	2.22234	putative N-acetylmuramoyl-L-alanine amidase;
RPA0324		0.580238	0.00849237	0.00849237	2.07097	Uroporphyrin-III C/tetrapyrrole (Corrin/Porphyrin) methyltransferase;
RPA2030	miaA	0.580692	0.0278813	0.0278813	1.55469	tRNA isopentenyltransferase;
RPA0753	cysN	0.580997	0.0475616	0.0475616	1.32274	putative CysN/CysC bifunctional enzyme, ATP-sulfurylase large subunit and adenylyl sulfate kinase; observed by proteomics; Citation: Proteomics from VerBerkmoes et al. (2003) unpublished;
RPA2003		0.584295	0.00604106	0.00604106	2.21889	probable cytochrome c precursor;
RPA4154		0.586579	0.0146263	0.0146263	1.83486	unknown protein;
RPA4341		0.586638	0.0193454	0.0193454	1.71342	Beta-lactamase-like;
RPA1879		0.588077	0.0139191	0.0139191	1.85639	Choloylglycine hydrolase; observed by proteomics; Citation: Proteomics from VerBerkmoes et al. (2003) unpublished;
RPA3624		0.589199	0.0202153	0.0202153	1.69432	possible gluconolactonase precursor; observed by proteomics; Citation: Proteomics from VerBerkmoes et al. (2003) unpublished;
RPA4590		0.590313	0.0345623	0.0345623	1.4614	possible homoserine O-succinyltransferase;
RPA2219		0.592709	0.0090379	0.0090379	2.04393	Possible ATPase;
RPA2249		0.593049	0.0174491	0.0174491	1.75823	putative methylase/helicase;
RPA3208	rluC	0.595312	0.0478916	0.0478916	1.31974	possible ribosomal large subunit pseudouridine synthase C; observed by proteomics; Citation: Proteomics from VerBerkmoes et al. (2003) unpublished;
RPA1003		0.59768	0.00406296	0.00406296	2.39116	putative acyl-CoA synthase;
RPA3915		0.597735	0.00605306	0.00605306	2.21803	conserved unknown protein; observed by proteomics; Citation: Proteomics from VerBerkmoes et al. (2003) unpublished;
RPA2638		0.599802	0.00598388	0.00598388	2.22302	possible oxidoreductase;
RPA4620	nifH4	0.600608	0.0340892	0.0340892	1.46738	nitrogenase iron protein, nifH; observed by proteomics; Citation: Proteomics from VerBerkmoes et al. (2003) unpublished;
RPA0164	proA	0.610234	0.00803075	0.00803075	2.09524	gamma-glutamyl phosphate reductase; observed by proteomics; Citation: Proteomics from VerBerkmoes et al. (2003) unpublished;
RPA2927		0.612926	0.0239253	0.0239253	1.62114	possible ABC type permease; lipoprotein releasing factor; observed by proteomics; Citation: Proteomics from VerBerkmoes et al. (2003) unpublished;
RPA1404		0.613904	0.0466997	0.0466997	1.33069	glutamyl-tRNA(Gln) amidotransferase subunit A;
RPA1732		0.614538	0.016782	0.016782	1.77516	possible cytochrome P450; observed by proteomics; Citation: Proteomics from VerBerkmoes et al. (2003) unpublished;
RPA1822		0.617403	0.0472404	0.0472404	1.32569	methyl-accepting chemotaxis receptor/sensory transducer; observed by proteomics; Citation: Proteomics from VerBerkmoes et al. (2003) unpublished;
RPA1136	ictP	0.617456	0.0238279	0.0238279	1.62291	putative L-lactate permease;
RPA2207		0.618408	0.0407241	0.0407241	1.39015	putative recombinase;
RPA2404		0.622033	0.00550962	0.00550962	2.25888	probable transcriptional regulator, AraC family;
RPA1685		0.624788	0.00237724	0.00237724	2.62393	possible serine protease/outer membrane autotransporter;
RPA1640		0.625018	0.00551205	0.00551205	2.25869	methyl-accepting chemotaxis receptor/sensory transducer; observed by proteomics; Citation: Proteomics from VerBerkmoes et al. (2003) unpublished;
RPA0362	penP, penA	0.625663	0.0095083	0.0095083	2.0219	putative class A beta-lactamase precursor (penicillinase);
RPA1066		0.626448	0.0114827	0.0114827	1.93995	hypothetical protein;
RPA4351		0.627157	0.0265165	0.0265165	1.57648	conserved unknown protein; observed by proteomics; Citation: Proteomics from VerBerkmoes et al. (2003) unpublished;
RPA0096		0.628564	0.00392357	0.00392357	2.40632	putative multidrug-efflux transport protein;
RPA0675		0.629461	0.0249591	0.0249591	1.60277	possible hydrolases (alpha/beta hydrolase superfamily);
RPA1429		0.630553	0.0278855	0.0278855	1.55462	putative coenzyme F390 synthetase;
RPA1986	nadE	0.630668	0.00574369	0.00574369	2.24081	NH3-dependent NAD synthetase; observed by proteomics; Citation: Proteomics from VerBerkmoes et al. (2003) unpublished;
RPA2933		0.630914	0.0264696	0.0264696	1.57725	conserved hypothetical protein;
RPA4820	eIF-2B	0.631473	0.00191662	0.00191662	2.71746	translation initiation factor, aIF-2B alpha subunit; observed by proteomics; Citation: Proteomics from VerBerkmoes et al. (2003) unpublished;
RPA1735		0.632107	0.0180023	0.0180023	1.74467	pseudogene of fused ABC transporter ATPase and permease domains;
RPA3118	pyr	0.632299	0.00787222	0.00787222	2.1039	putative noncatalytic chain of dihydroorotase; observed by proteomics; Citation: Proteomics from VerBerkmoes et al. (2003) unpublished;
RPA0210		0.634927	0.00427318	0.00427318	2.36925	Pseudouridine synthase:Pseudouridine synthase, Rlu;
RPA3127		0.63501	0.00172073	0.00172073	2.76429	NUDIX hydrolase; observed by proteomics; Citation: Proteomics from VerBerkmoes et al. (2003) unpublished;
RPA2293		0.635919	0.0243333	0.0243333	1.6138	hypothetical protein;
RPA1558		0.6361	0.0255739	0.0255739	1.5922	sensor histidine kinase with multiple PAS/PAC and a response regulator receiver domain;
RPA3615		0.638397	0.041213	0.041213	1.38497	conserved unknown protein;
RPA4158	potI	0.638948	0.0157313	0.0157313	1.80324	ABC transporter, polyamine transport protein, permease protein;
RPA3194		0.642276	0.0387813	0.0387813	1.41138	conserved hypothetical protein;
RPA1793		0.64406	0.023473	0.023473	1.62943	branched-chain amino acid transport system permease protein;
RPA4563	exoI2	0.646535	0.0212902	0.0212902	1.67182	Staphylococcus nuclease (SNase-like);
RPA4630	nifB	0.648559	0.0443379	0.0443379	1.35323	nitrogen fixation protein nifB; observed by proteomics; Citation: Proteomics from VerBerkmoes et al. (2003) unpublished;
RPA0872		0.649063	0.00320118	0.00320118	2.49469	putative peptidyl-dipeptidase; observed by proteomics; Citation: Proteomics from VerBerkmoes et al. (2003) unpublished;
RPA1736	bglA	0.651164	0.00809563	0.00809563	2.09175	putative beta-glucosidase; observed by proteomics; Citation: Proteomics from VerBerkmoes et al. (2003) unpublished;
RPA1653		0.652229	0.0296443	0.0296443	1.52806	conserved unknown protein; observed by proteomics; Citation: Proteomics from VerBerkmoes et al. (2003) unpublished;
RPA0774		0.652262	0.0181719	0.0181719	1.7406	conserved hyhpothetical protein;
RPA3908		0.652536	0.0298434	0.0298434	1.52515	conserved unknown protein; observed by proteomics; Citation: Proteomics from VerBerkmoes et al. (2003) unpublished;
RPA4720		0.653996	0.00493174	0.00493174	2.307	conserved hypothetical protein;
RPA1608		0.655111	0.0111975	0.0111975	1.95088	Beta-lactamase; observed by proteomics; Citation: Proteomics from VerBerkmoes et al. (2003) unpublished;
RPA3256		0.65623	0.0340892	0.0340892	1.46738	hypothetical protein;
RPA2200	guaB	0.656655	0.00434047	0.00434047	2.36246	inosine monophosphate dehydrogenase; observed by proteomics; Citation: Proteomics from VerBerkmoes et al. (2003) unpublished;
RPA1038		0.657172	0.000211955	0.000211955	3.67376	TPR repeat; observed by proteomics; Citation: Proteomics from VerBerkmoes et al. (2003) unpublished;
RPA2039		0.658113	0.02618	0.02618	1.58203	possible choline ABC transporter permease and substrate binding protein;
RPA0086	moeB	0.658826	0.0281296	0.0281296	1.55084	putative molybdenum cofactor biosynthesis protein;
RPA1587		0.660577	0.00258014	0.00258014	2.58836	hypothetical protein;
RPA2543		0.660642	0.0150058	0.0150058	1.82374	TrapT family, dctP subunit, C4-dicarboxylate periplasmic binding protein; observed by proteomics; Citation: Proteomics from VerBerkmoes et al. (2003) unpublished;
RPA0583		0.660965	0.00428061	0.00428061	2.36849	sensor histidine kinase with PAS/PAC and Response regulator receiver domains; observed by proteomics; Citation: Proteomics from VerBerkmoes et al. (2003) unpublished;
RPA1039	ispE	0.661962	0.0238915	0.0238915	1.62176	possible isopentenyl monophosphate kinase; observed by proteomics; Citation: Proteomics from VerBerkmoes et al. (2003) unpublished;
RPA0166		0.664026	0.000557075	0.000557075	3.25409	Iojap-related protein;
RPA2818		0.665457	0.0150058	0.0150058	1.82374	conserved hypothetical protein;
RPA1968		0.666773	0.00173968	0.00173968	2.75953	RND efflux transporter;
RPA1980	cbbZ	0.667407	0.009181	0.009181	2.03711	phosphoglycolate phosphatase; observed by proteomics; Citation: Proteomics from VerBerkmoes et al. (2003) unpublished;
RPA3448		0.667424	0.0493849	0.0493849	1.30641	acyl-CoA dehydrogenase;
RPA2317	gctB	0.668962	0.00761195	0.00761195	2.1185	putative CoA transferase, small subunit B;
RPA1820		0.670219	0.0446955	0.0446955	1.34974	hypothetical protein;
RPA0783		0.671055	0.0256154	0.0256154	1.5915	putative diguanylate cyclase (GGDEF)/phosphodiesterase (EAL);
RPA0008	kaiB	0.671342	0.0243205	0.0243205	1.61403	circadian clock protein; observed by proteomics; Citation: Proteomics from VerBerkmoes et al. (2003) unpublished;
RPA2271		0.672218	0.0329706	0.0329706	1.48187	putative Pyruvate kinase;
RPA2735	mexC2	0.673643	0.000872799	0.000872799	3.05909	putative RND multidrug efflux membrane fusion protein MexC precursor;
RPA1881		0.674957	0.00267799	0.00267799	2.57219	hypothetical protein;
RPA2658		0.675714	0.000342139	0.000342139	3.4658	hypothetical protein;
RPA0892	gltD	0.676802	0.00147975	0.00147975	2.82981	glutamate synthase (NADPH) small chain; observed by proteomics; Citation: Proteomics from VerBerkmoes et al. (2003) unpublished;
RPA0440		0.677184	0.0172614	0.0172614	1.76292	conserved hypothetical protein;
RPA1668	bchE	0.677718	0.0295816	0.0295816	1.52898	Mg-protoporphyrin IX monomethyl ester oxidative cyclase 66kD subunit; observed by proteomics; Citation: Proteomics from VerBerkmoes et al. (2003) unpublished;
RPA4281		0.678824	0.0150142	0.0150142	1.8235	conserved hypothetical protein;
RPA2779		0.680677	0.0440264	0.0440264	1.35629	possible hydrolase;
RPA3730		0.681251	0.0157738	0.0157738	1.80206	GMC-type oxidoreductase; observed by proteomics; Citation: Proteomics from VerBerkmoes et al. (2003) unpublished;
RPA3265		0.681446	0.00419491	0.00419491	2.37728	putative ABC transporter; observed by proteomics; Citation: Proteomics from VerBerkmoes et al. (2003) unpublished;
RPA1675		0.681781	0.00950916	0.00950916	2.02186	methyl-accepting chemotaxis receptor/sensory transducer with PAS domain;
RPA2016		0.682007	0.0069353	0.0069353	2.15893	possible methyltransferase related protein;
RPA4561		0.682249	0.00581324	0.00581324	2.23558	GMP reductase;
RPA1915	feuP	0.684893	0.00281608	0.00281608	2.55036	two-component transcriptional regulator FeuP, winged helix family; observed by proteomics; Citation: Proteomics from VerBerkmoes et al. (2003) unpublished;
RPA0932		0.689213	0.00250403	0.00250403	2.60136	conserved unknown protein; observed by proteomics; Citation: Proteomics from VerBerkmoes et al. (2003) unpublished;
RPA3934		0.691126	0.0137669	0.0137669	1.86116	sensor histidine kinase with a PAC motif and a response regulator receiver domain;
RPA4593		0.692793	0.0468842	0.0468842	1.32897	possible branched-chain amino acid aminotransferase;
RPA0563		0.69295	0.0236882	0.0236882	1.62547	conserved hypothetical protein;
RPA2481		0.694614	0.0274985	0.0274985	1.56069	possible transcriptional regulator, XRE family;
RPA1683		0.695156	0.0181494	0.0181494	1.74114	3-oxoacyl-acyl carrier protein reductase; observed by proteomics; Citation: Proteomics from VerBerkmoes et al. (2003) unpublished;
RPA4710		0.695444	0.00303967	0.00303967	2.51717	hypothetical protein;
RPA2595	ntrX	0.695622	0.00112756	0.00112756	2.94786	nitrogen assimilation regulatory protein ntrX-Response regulator; observed by proteomics; Citation: Proteomics from VerBerkmoes et al. (2003) unpublished;
RPA4087		0.696563	0.00190235	0.00190235	2.72071	ABC-2 type transport system permease and double ATP-binding protein fusion;
RPA3453		0.696625	0.047032	0.047032	1.32761	putative enoyl-CoA hydratase; observed by proteomics; Citation: Proteomics from VerBerkmoes et al. (2003) unpublished;
RPA0922		0.69727	0.0238814	0.0238814	1.62194	conserved hypothetical protein;
RPA3267	rpoC	0.698111	0.00494779	0.00494779	2.30559	RNA polymerase beta' subunit; observed by proteomics; Citation: Proteomics from VerBerkmoes et al. (2003) unpublished;
RPA0137	cheB1	0.69872	0.0460211	0.0460211	1.33704	chemotaxis methylesterase, CheB1; observed by proteomics; Citation: Proteomics from VerBerkmoes et al. (2003) unpublished;
RPA1127		0.699442	0.00584827	0.00584827	2.23297	probable branched-chain amino acid transport protein AzlC;
RPA3658	ureF	0.699919	0.0216078	0.0216078	1.66539	possible urease accessory protein UreF;
RPA0317		0.700099	0.00387602	0.00387602	2.41161	sensor histidine kinase with a response regulator receiver domain;
RPA2140		0.700354	0.00079491	0.00079491	3.09968	probable transcriptional regulator, AraC family;
RPA3289		0.70091	0.0022605	0.0022605	2.6458	acyl-CoA dehydrogenase; observed by proteomics; Citation: Proteomics from VerBerkmoes et al. (2003) unpublished;
RPA2625		0.704782	0.00429356	0.00429356	2.36718	putative cystathionine or methionine gamma-lyase;
RPA4167		0.709478	0.00736752	0.00736752	2.13268	putative diguanylate cyclase (GGDEF)/phosphodiesterase (EAL) with PAS domains;
RPA0788		0.710162	0.00694992	0.00694992	2.15802	possible Major Facilitator Superfamily (MFS) efflux pump;
RPA1867		0.711197	0.000238118	0.000238118	3.62321	putative penicillin-binding protein;
RPA2977	nrd	0.712224	0.000220574	0.000220574	3.65645	ribonucleotide reductase; observed by proteomics; Citation: Proteomics from VerBerkmoes et al. (2003) unpublished;
RPA0265	algJ	0.71484	0.0139042	0.0139042	1.85686	possible AlgJ protein, required for O-acetylation of alginate in Pseudomonas aeruginosa.;
RPA2657		0.719576	0.000171022	0.000171022	3.76695	putative beta (1-6) glucans synthase; observed by proteomics; Citation: Bhagwat et al. (1996) J. Bact. 178:4635-4642;
RPA0684		0.720414	0.0150656	0.0150656	1.82201	hypothetical protein;
RPA4836	rpsT	0.721052	0.027071	0.027071	1.5675	30S ribosomal protein S20; observed by proteomics; Citation: Proteomics from VerBerkmoes et al. (2003) unpublished;
RPA3406	thrS	0.72124	0.00207239	0.00207239	2.68353	threonyl-tRNA synthetase; observed by proteomics; Citation: Proteomics from VerBerkmoes et al. (2003) unpublished;
RPA0105		0.721261	0.046786	0.046786	1.32988	transcriptional regulator, GntR family with aminotransferase domain;
RPA2049	dctM1	0.722366	0.0020636	0.0020636	2.68537	TrapT family, dctM subunit, C4-dicarboxylate transport;
RPA0349	dcm	0.722418	0.0013899	0.0013899	2.85702	possible site-specific DNA-methyltransferase;
RPA1935		0.7225	0.0235221	0.0235221	1.62852	possible transcriptional regulator, AraC family;
RPA4784		0.723371	0.000170592	0.000170592	3.76804	OmpA/MotB domain; observed by proteomics;
RPA4412		0.723813	0.00138066	0.00138066	2.85991	conserved unknown protein;
RPA3814		0.724178	0.0191031	0.0191031	1.7189	Calcium-binding EF-hand; observed by proteomics; Citation: Proteomics from VerBerkmoes et al. (2003) unpublished;
RPA4443		0.724296	0.00905419	0.00905419	2.04315	acyl-CoA synthetase; observed by proteomics; Citation: Proteomics from VerBerkmoes et al. (2003) unpublished;
RPA3855		0.72629	0.000592219	0.000592219	3.22752	conserved hypothetical protein;
RPA1239	exbB1	0.727755	0.0124115	0.0124115	1.90618	putative biopolymer transport protein ExbB;
RPA0873		0.728214	0.00424021	0.00424021	2.37261	conserved hypothetical protein; 68% identity to Bradyrhizobium japonicum bll7755;
RPA2956	mexF	0.729551	0.000189827	0.000189827	3.72164	putative RND multidrug efflux transporter MexF; observed by proteomics; Citation: Proteomics from VerBerkmoes et al. (2003) unpublished;
RPA0858		0.732262	0.0170983	0.0170983	1.76705	ABC transporter, ATP-binding protein;
RPA0552	dctA1	0.73289	0.0486139	0.0486139	1.31324	dicarboxylate transport protein;
RPA3522	ftsZ	0.733689	0.000103535	0.000103535	3.98491	cell division protein FtsZ; observed by proteomics; Citation: Proteomics from VerBerkmoes et al. (2003) unpublished;
RPA0886		0.734015	0.00168171	0.00168171	2.77425	putative diguanylate cyclase (GGDEF);
RPA2556		0.734919	0.024631	0.024631	1.60852	PA-phosphatase related phosphoesterase;
RPA3926		0.735606	0.0255978	0.0255978	1.5918	putative sugar-nucleotide epimerase/dehydratase;
RPA0370		0.73916	0.000221284	0.000221284	3.65505	putative diguanylate cyclase (GGDEF)/phosphodiesterase (EAL) with PAS domains;
RPA3132		0.739724	8.02903e-05	8.02903e-05	4.09534	putative diguanylate cyclase (GGDEF) with response regulator receiver domain;
RPA3281		0.740171	0.00211137	0.00211137	2.67544	probable FecR, iron siderophore sensor protein;
RPA0718	cobQ1, cbiP	0.742954	0.0363678	0.0363678	1.43928	cobyric acid synthase; observed by proteomics; Citation: Proteomics from VerBerkmoes et al. (2003) unpublished;
RPA0397		0.745287	0.000535428	0.000535428	3.2713	conserved unknown protein; observed by proteomics; Citation: Proteomics from VerBerkmoes et al. (2003) unpublished;
RPA2996		0.745801	0.00837932	0.00837932	2.07679	conserved hypothetical protein;
RPA0818		0.747105	0.000904994	0.000904994	3.04335	probable 3-hydroxyacyl-CoA dehydrogenase; observed by proteomics; Citation: Proteomics from VerBerkmoes et al. (2003) unpublished;
RPA1688		0.748054	0.0132862	0.0132862	1.8766	GCN5-related N-acetyltransferase;
RPA4333		0.748583	0.00591301	0.00591301	2.22819	conserved hypothetical protein;
RPA0767		0.74875	0.00167854	0.00167854	2.77507	putative diguanylate cyclase (GGDEF) with PAS/PAC domain;
RPA2469		0.751527	0.00295806	0.00295806	2.52899	putative lactoylglutathione lyase;
RPA0282		0.752098	0.00198748	0.00198748	2.7017	Cyclic nucleotide binding protein;
RPA2572		0.752759	0.0291562	0.0291562	1.53527	possible outer membrane efflux protein.;
RPA0015	fixG, rdxB	0.753124	0.00254151	0.00254151	2.59491	4Fe-4S ferredoxin, iron-sulfur binding domain;
RPA3013	pucBd	0.75467	0.00517373	0.00517373	2.2862	light harvesting protein B-800-850, beta chain D (antenna pigment protein, beta chain D) (LH II-D beta);
RPA3588		0.756378	0.000279708	0.000279708	3.55329	possible FAD-dependent monooxygenase; observed by proteomics; Citation: Proteomics from VerBerkmoes et al. (2003) unpublished;
RPA0407		0.757147	0.000412512	0.000412512	3.38456	possible TonB-dependent receptor (outer membrane siderophore receptor);
RPA1174		0.75827	0.000398905	0.000398905	3.39913	conserved hypothetical protein;
RPA1679		0.759895	0.0495166	0.0495166	1.30525	unknown protein;
RPA2947	nuoE1	0.760503	0.039585	0.039585	1.40247	NADH-ubiquinone dehydrogenase chain E; observed by proteomics; Citation: Proteomics from VerBerkmoes et al. (2003) unpublished;
RPA4725		0.761656	0.040909	0.040909	1.38818	conserved hypothetical protein;
RPA3113		0.76277	0.0306491	0.0306491	1.51358	conserved hypothetical protein;
RPA3994		0.762887	0.0069353	0.0069353	2.15893	putative diguanylate cyclase (GGDEF);
RPA2038		0.764864	0.00236675	0.00236675	2.62585	putative oxidoreductase;
RPA3091	purF	0.765851	0.00738572	0.00738572	2.13161	amidophosphoribosyltransferase; observed by proteomics; Citation: Proteomics from VerBerkmoes et al. (2003) unpublished;
RPA2419		0.766992	0.000563655	0.000563655	3.24899	possible outer membrane protein, possible porin; observed by proteomics; Citation: Proteomics from VerBerkmoes et al. (2003) unpublished;
RPA2456		0.768137	0.000698054	0.000698054	3.15611	possible bacterioferritin co-migratory protein; observed by proteomics; Citation: Proteomics from VerBerkmoes et al. (2003) unpublished;
RPA3170		0.768183	0.00125949	0.00125949	2.89981	putative diguanylate cyclase (GGDEF)/phosphodiesterase (EAL) with PAS and GAF domains;
RPA1036	polN	0.768362	0.0164982	0.0164982	1.78256	possible phage DNA polymerases;
RPA3374		0.775276	0.0366677	0.0366677	1.43572	DUF15 protein;
RPA0741		0.775575	0.0110227	0.0110227	1.95771	conserved unknown protein; observed by proteomics; Citation: Proteomics from VerBerkmoes et al. (2003) unpublished;
RPA2837	lppB	0.777021	0.00365423	0.00365423	2.4372	Peptidoglycan-binding LysM:Peptidase M23/M37; observed by proteomics; Citation: Proteomics from VerBerkmoes et al. (2003) unpublished;
RPA4611	nifQ	0.777396	0.0458732	0.0458732	1.33844	putative nitrogen fixation protein nifQ;
RPA3679		0.777839	0.0100299	0.0100299	1.9987	possible pilus assembly protein cpaD; observed by proteomics; Citation: Proteomics from VerBerkmoes et al. (2003) unpublished;
RPA1782		0.778062	0.000218228	0.000218228	3.66109	TrapT family, dctP subunit, C4-dicarboxylate periplasmic binding protein; observed by proteomics; Citation: Proteomics from VerBerkmoes et al. (2003) unpublished;
RPA3800		0.778076	0.00513634	0.00513634	2.28935	conserved hypothetical protein;
RPA3015	phyB1	0.779213	0.000321856	0.000321856	3.49234	Bacteriophytochrome (light-regulated signal transduction histidine kinase), PhyB1;
RPA0135		0.779911	0.00848021	0.00848021	2.07159	possible oxidoreductase;
RPA3445		0.780251	0.00215465	0.00215465	2.66662	probable acetyl-CoA synthetase; observed by proteomics; Citation: Proteomics from VerBerkmoes et al. (2003) unpublished;
RPA3512		0.7811	0.0122132	0.0122132	1.91317	conserved hypothetical protein;
RPA1973		0.782027	0.00934277	0.00934277	2.02952	3-hydroxyisobutyrate dehydrogenase; observed by proteomics; Citation: Proteomics from VerBerkmoes et al. (2003) unpublished;
RPA2909	lpxB	0.782522	0.0261782	0.0261782	1.58206	lipid-A-disaccharide synthase;
RPA1232		0.782732	0.0293165	0.0293165	1.53289	putative branched-chain amino acid transport system ATP-binding protein;
RPA0018	ccoO, fixO	0.783511	0.0163378	0.0163378	1.78681	cytochrome-c oxidase fixO chain; observed by proteomics; Citation: Proteomics from VerBerkmoes et al. (2003) unpublished;
RPA3931	flgK2	0.784844	0.00142619	0.00142619	2.84582	possible flagellar hook-associated protein 1 FlgK; observed by proteomics; Citation: Proteomics from VerBerkmoes et al. (2003) unpublished;
RPA3460		0.785855	0.0165111	0.0165111	1.78222	hypothetical protein;
RPA2736	mexD2	0.786225	0.000258036	0.000258036	3.58832	RND multidrug efflux transporter MexD;
RPA3990	galE1	0.787121	0.0014838	0.0014838	2.82862	UDP-galactose 4-epimerase;
RPA4829	caiC	0.787971	0.000475995	0.000475995	3.3224	putative crotonobetaine/carnitine-CoA ligase; observed by proteomics; Citation: Proteomics from VerBerkmoes et al. (2003) unpublished;
RPA4081		0.78833	6.53327e-05	6.53327e-05	4.18487	possible pilus assembly protein cpaB;
RPA0679		0.793764	4.78693e-05	4.78693e-05	4.31994	Protein of unknown function UPF0004:Elongator protein 3/MiaB/NifB;
RPA2712	hemB	0.794501	0.00151751	0.00151751	2.81887	delta-aminolevulinic acid dehydratase; observed by proteomics; Citation: Proteomics from VerBerkmoes et al. (2003) unpublished;
RPA4774		0.794619	0.00735979	0.00735979	2.13313	conserved unknown protein; observed by proteomics; Citation: Proteomics from VerBerkmoes et al. (2003) unpublished;
RPA3628		0.795338	0.002584	0.002584	2.58771	possible amidase; observed by proteomics; Citation: Proteomics from VerBerkmoes et al. (2003) unpublished;
RPA2133		0.796098	0.0200654	0.0200654	1.69755	conserved hypothetical protein;
RPA2316		0.796439	0.0144391	0.0144391	1.84046	enoyl-CoA hydratase; observed by proteomics; Citation: Proteomics from VerBerkmoes et al. (2003) unpublished;
RPA1994		0.797715	0.000452718	0.000452718	3.34417	conserved unknown protein; observed by proteomics; Citation: Proteomics from VerBerkmoes et al. (2003) unpublished;
RPA1861		0.799325	0.0387813	0.0387813	1.41138	hypothetical protein;
RPA3398		0.800027	0.0116552	0.0116552	1.93348	possible arsenite permease;
RPA4826	recQ	0.800544	0.00027934	0.00027934	3.55387	DNA helicase;
RPA2975	serA1	0.800938	0.0221613	0.0221613	1.6544	putative phosphoglycerate dehydrogenase; observed by proteomics; Citation: Proteomics from VerBerkmoes et al. (2003) unpublished;
RPA3185		0.801105	0.00264684	0.00264684	2.57727	methyl-accepting chemotaxis receptor/sensory transducer; observed by proteomics; Citation: Proteomics from VerBerkmoes et al. (2003) unpublished;
RPA0538		0.803178	0.00812989	0.00812989	2.08992	putative Omp2b porin; observed by proteomics; Citation: Proteomics from VerBerkmoes et al. (2003) unpublished;
RPA3909	flgI	0.804799	0.00504456	0.00504456	2.29718	flagellar P-ring protein FlgI;
RPA4193	pyk	0.806195	0.000284995	0.000284995	3.54516	pyruvate kinase; observed by proteomics; Citation: Proteomics from VerBerkmoes et al. (2003) unpublished;
RPA0696		0.807519	0.00262364	0.00262364	2.5811	possible transcriptional regulator, GntR family;
RPA4107	oprN	0.807715	5.06549e-05	5.06549e-05	4.29538	putative outer membrane efflux protein OprN precursor;
RPA2238		0.80817	0.00230879	0.00230879	2.63662	conserved hypothetical protein;
RPA4160		0.809442	0.000242572	0.000242572	3.61516	polyamine ABC transporter, ATP-binding protein; observed by proteomics; Citation: Proteomics from VerBerkmoes et al. (2003) unpublished;
RPA3777		0.810108	0.000168865	0.000168865	3.77246	possible transcriptional regulator, TetR family;
RPA1579		0.811566	6.47957e-05	6.47957e-05	4.18845	L-carnitine dehydratase/bile acid-inducible protein F; observed by proteomics; Citation: Proteomics from VerBerkmoes et al. (2003) unpublished;
RPA4148	prsA	0.813117	0.0113442	0.0113442	1.94523	putative ribose-phosphate pyrophosphokinase; observed by proteomics; Citation: Proteomics from VerBerkmoes et al. (2003) unpublished;
RPA0639	sigE	0.813944	0.0171535	0.0171535	1.76565	RNA polymerase ECF-type sigma factor;
RPA3483		0.815666	0.000110278	0.000110278	3.95751	RND efflux transporter;
RPA2559	metC	0.816755	0.000310163	0.000310163	3.50841	cystathionine beta-lyase; observed by proteomics; Citation: Proteomics from VerBerkmoes et al. (2003) unpublished;
RPA2109		0.816838	0.000122742	0.000122742	3.91101	two-component transcriptional regulator, LuxR family;
RPA0997		0.818914	0.00809563	0.00809563	2.09175	possible transcriptional regulator, ArsR family;
RPA1200		0.819981	0.0081014	0.0081014	2.09144	possible phosphoglycerate mutase;
RPA3145		0.820265	0.0221993	0.0221993	1.65366	possible transglycosylase SLT domain;
RPA1614	ivd2	0.820829	1.79193e-05	1.79193e-05	4.74668	isovaleryl-CoA dehydrogenase; observed by proteomics; Citation: Proteomics from VerBerkmoes et al. (2003) unpublished;
RPA3016	phyB2	0.820947	0.00325471	0.00325471	2.48749	Bacteriophytochrome (light-regulated signal transduction histidine kinase), PhyB2;
RPA2701		0.821851	0.00918837	0.00918837	2.03676	conserved hypothetical protein;
RPA1335		0.823311	0.00740299	0.00740299	2.13059	probable FecR, iron siderophore sensor protein;
RPA3714	pimC	0.824196	0.00455498	0.00455498	2.34151	pimeloyl-CoA dehydrogenase (large subunit); observed by proteomics; Citation: Proteomics from VerBerkmoes et al. (2003) unpublished;
RPA1480	cpdA	0.824444	0.00340675	0.00340675	2.46766	putative ICC protein;
RPA1533	tspO	0.824995	0.0181494	0.0181494	1.74114	tryptophan-rich sensory protein;
RPA2821		0.826452	0.000308762	0.000308762	3.51038	possible ion transporter;
RPA0517		0.827831	0.000248675	0.000248675	3.60437	transcriptional regulator, Fur family; probable zinc uptake regulator ZUR;
RPA1666	hemN1	0.828775	3.51007e-05	3.51007e-05	4.45468	putative coproporphyrinogen oxidase III; observed by proteomics; Citation: Proteomics from VerBerkmoes et al. (2003) unpublished;
RPA1761		0.829171	0.0104557	0.0104557	1.98065	putative enoyl-CoA hydratase; observed by proteomics; Citation: Proteomics from VerBerkmoes et al. (2003) unpublished;
RPA0278		0.830004	0.000316372	0.000316372	3.4998	putative N-succinyldiaminopimelate aminotransferase;
RPA3146		0.83034	0.000306055	0.000306055	3.5142	conserved hypothetical protein;
RPA2201		0.831155	0.000903252	0.000903252	3.04419	quinone oxidoreductase; observed by proteomics; Citation: Proteomics from VerBerkmoes et al. (2003) unpublished;
RPA1590		0.831538	0.00919626	0.00919626	2.03639	conserved hypothetical protein;
RPA0464		0.83226	0.00542332	0.00542332	2.26573	putative long-chain fatty-acid-CoA ligase;
RPA4149		0.832662	0.0280146	0.0280146	1.55262	Beta-lactamase-like; observed by proteomics; Citation: Proteomics from VerBerkmoes et al. (2003) unpublished;
RPA3045	rnd	0.836579	9.35037e-05	9.35037e-05	4.02917	ribonuclease D; observed by proteomics; Citation: Proteomics from VerBerkmoes et al. (2003) unpublished;
RPA2372	mexB	0.837382	0.00989091	0.00989091	2.00476	RND multidrug efflux transporter MexB;
RPA1177		0.838179	0.0444894	0.0444894	1.35174	4-oxalocrotonate tautomerase; observed by proteomics; Citation: Proteomics from VerBerkmoes et al. (2003) unpublished;
RPA1350	exbB2	0.838716	0.0279374	0.0279374	1.55381	putative transport protein ExbB2;
RPA1133		0.838765	0.00114456	0.00114456	2.94136	unknown protein; observed by proteomics; Citation: Proteomics from VerBerkmoes et al. (2003) unpublished;
RPA2150		0.839028	0.00695095	0.00695095	2.15796	putative oxidoreductase;
RPA1096		0.840811	0.00273834	0.00273834	2.56251	methyl-accepting chemotaxis sensory transducer;
RPA2697		0.841956	0.0463801	0.0463801	1.33367	putative ribonuclease III; observed by proteomics; Citation: Proteomics from VerBerkmoes et al. (2003) unpublished;
RPA4617	nifE	0.842548	0.00208857	0.00208857	2.68015	nitrogenase molybdenum-cofactor synthesis protein nifE;
RPA2172		0.844421	0.0166867	0.0166867	1.77763	putative oxidoreductase; observed by proteomics; Citation: Proteomics from VerBerkmoes et al. (2003) unpublished;
RPA2941	nuoJ1	0.84502	0.022316	0.022316	1.65138	NADH-ubiquinone dehydrogenase chain J; observed by proteomics; Citation: Proteomics from VerBerkmoes et al. (2003) unpublished;
RPA4550		0.846901	0.00467788	0.00467788	2.32995	conserved hypothetical protein;
RPA2067		0.847243	0.00977667	0.00977667	2.00981	hypothetical protein;
[truncated: 1,265 more rows]

## Sheet: Sheet1
Gene Symbol	Log2FC Rel0-D1 vs Wt-D1	Negative log 10 padj	significant	upregulated	downregulated
groES2	-8.67197	50	-8.67197	#N/A	50
	-6.16165	23.2175	-6.16165	#N/A	23.2175
	-6.16051	50	-6.16051	#N/A	50
rpsG	-5.77939	50	-5.77939	#N/A	50
	-5.72353	50	-5.72353	#N/A	50
	-5.53347	50	-5.53347	#N/A	50
	-5.5023	50	-5.5023	#N/A	50
	-5.42533	50	-5.42533	#N/A	50
	-5.38462	50	-5.38462	#N/A	50
	-5.33723	30.7017	-5.33723	#N/A	30.7017
rpsL	-5.30853	50	-5.30853	#N/A	50
	-5.28959	37.7201	-5.28959	#N/A	37.7201
	-5.2761	50	-5.2761	#N/A	50
	-5.22056	50	-5.22056	#N/A	50
RPS18	-5.21363	50	-5.21363	#N/A	50
	-5.10079	50	-5.10079	#N/A	50
	-5.02708	50	-5.02708	#N/A	50
cbbL	-4.99873	50	-4.99873	#N/A	50
groEL2	-4.92191	50	-4.92191	#N/A	50
	-4.91294	50	-4.91294	#N/A	50
rnk	-4.89186	50	-4.89186	#N/A	50
aroG1	-4.86829	50	-4.86829	#N/A	50
	-4.811	50	-4.811	#N/A	50
	-4.75557	50	-4.75557	#N/A	50
greA	-4.73587	50	-4.73587	#N/A	50
	-4.70604	50	-4.70604	#N/A	50
clpP	-4.69547	50	-4.69547	#N/A	50
	-4.66181	50	-4.66181	#N/A	50
	-4.55235	50	-4.55235	#N/A	50
	-4.52577	16.0815	-4.52577	#N/A	16.0815
	-4.4001	50	-4.4001	#N/A	50
	-4.39051	50	-4.39051	#N/A	50
hslV	-4.35353	44.8539	-4.35353	#N/A	44.8539
	-4.32086	50	-4.32086	#N/A	50
	-4.31122	50	-4.31122	#N/A	50
	-4.29051	29.1509	-4.29051	#N/A	29.1509
GTA orfg9	-4.2792	38.9116	-4.2792	#N/A	38.9116
rnpO	-4.25247	34.6716	-4.25247	#N/A	34.6716
	-4.24082	50	-4.24082	#N/A	50
leuC	-4.24008	50	-4.24008	#N/A	50
	-4.22777	50	-4.22777	#N/A	50
	-4.19464	31.8265	-4.19464	#N/A	31.8265
	-4.18443	6.37704	-4.18443	#N/A	6.37704
groES1	-4.17958	50	-4.17958	#N/A	50
	-4.15843	50	-4.15843	#N/A	50
	-4.14193	6.73656	-4.14193	#N/A	6.73656
	-4.14011	50	-4.14011	#N/A	50
	-4.09328	34.0535	-4.09328	#N/A	34.0535
	-4.08841	50	-4.08841	#N/A	50
	-4.08784	23.4545	-4.08784	#N/A	23.4545
	-4.08498	41.518	-4.08498	#N/A	41.518
rpmB, L28	-4.0822	50	-4.0822	#N/A	50
	-4.07341	50	-4.07341	#N/A	50
rfbF	-4.06612	28.3504	-4.06612	#N/A	28.3504
	-4.0491	50	-4.0491	#N/A	50
	-4.04131	50	-4.04131	#N/A	50
	-4.03589	50	-4.03589	#N/A	50
	-4.01355	40.3026	-4.01355	#N/A	40.3026
	-4.0123	15.8401	-4.0123	#N/A	15.8401
rpsB	-3.99168	44.5528	-3.99168	#N/A	44.5528
	-3.98028	32.0959	-3.98028	#N/A	32.0959
cbbS	-3.97825	50	-3.97825	#N/A	50
	-3.9609	41.178	-3.9609	#N/A	41.178
	-3.95409	36.5858	-3.95409	#N/A	36.5858
	-3.94828	18.6185	-3.94828	#N/A	18.6185
moaA	-3.94451	50	-3.94451	#N/A	50
rplL	-3.94043	34.9367	-3.94043	#N/A	34.9367
rpsD	-3.91176	50	-3.91176	#N/A	50
	-3.90712	18.9823	-3.90712	#N/A	18.9823
	-3.89211	50	-3.89211	#N/A	50
fusA, EF-G	-3.88625	30.9954	-3.88625	#N/A	30.9954
	-3.8846	37.4272	-3.8846	#N/A	37.4272
	-3.87839	4.43504	-3.87839	#N/A	4.43504
	-3.87011	11.2878	-3.87011	#N/A	11.2878
	-3.86812	50	-3.86812	#N/A	50
	-3.86439	23.0556	-3.86439	#N/A	23.0556
	-3.86302	37.6678	-3.86302	#N/A	37.6678
	-3.85805	50	-3.85805	#N/A	50
	-3.84359	5.36029	-3.84359	#N/A	5.36029
rpsU, S21	-3.83636	32.1907	-3.83636	#N/A	32.1907
	-3.82998	6.86463	-3.82998	#N/A	6.86463
ctc, rplY, L25	-3.82035	50	-3.82035	#N/A	50
secB	-3.80563	33.1384	-3.80563	#N/A	33.1384
hspD	-3.79531	35.7941	-3.79531	#N/A	35.7941
	-3.77581	42.2457	-3.77581	#N/A	42.2457
	-3.76397	42.1267	-3.76397	#N/A	42.1267
	-3.73309	50	-3.73309	#N/A	50
	-3.70503	25.784	-3.70503	#N/A	25.784
pfpI	-3.70268	28.9755	-3.70268	#N/A	28.9755
	-3.6865	50	-3.6865	#N/A	50
	-3.68215	21.2026	-3.68215	#N/A	21.2026
	-3.68095	50	-3.68095	#N/A	50
rmlC	-3.66314	28.1055	-3.66314	#N/A	28.1055
rpmD	-3.64971	43.9586	-3.64971	#N/A	43.9586
htpG	-3.63798	31.2738	-3.63798	#N/A	31.2738
	-3.62111	28.5854	-3.62111	#N/A	28.5854
	-3.57748	2.7063	-3.57748	#N/A	2.7063
	-3.5666	50	-3.5666	#N/A	50
	-3.55662	50	-3.55662	#N/A	50
	-3.53005	38.883	-3.53005	#N/A	38.883
	-3.51809	19.604	-3.51809	#N/A	19.604
	-3.51259	42.8794	-3.51259	#N/A	42.8794
trxA	-3.50779	50	-3.50779	#N/A	50
	-3.50419	50	-3.50419	#N/A	50
	-3.50009	37.1331	-3.50009	#N/A	37.1331
	-3.49833	11.0767	-3.49833	#N/A	11.0767
	-3.49593	39.0936	-3.49593	#N/A	39.0936
	-3.4759	50	-3.4759	#N/A	50
	-3.47506	50	-3.47506	#N/A	50
	-3.47211	44.1549	-3.47211	#N/A	44.1549
	-3.46137	22.4728	-3.46137	#N/A	22.4728
	-3.45848	36.8943	-3.45848	#N/A	36.8943
	-3.45845	50	-3.45845	#N/A	50
tuf, EF-Tu	-3.44786	40.649	-3.44786	#N/A	40.649
	-3.43936	28.2564	-3.43936	#N/A	28.2564
	-3.43202	14.6891	-3.43202	#N/A	14.6891
	-3.42947	50	-3.42947	#N/A	50
	-3.42302	23.5447	-3.42302	#N/A	23.5447
exoN	-3.4191	50	-3.4191	#N/A	50
	-3.39792	20.0028	-3.39792	#N/A	20.0028
fabA	-3.39548	50	-3.39548	#N/A	50
	-3.38934	50	-3.38934	#N/A	50
	-3.38497	27.1423	-3.38497	#N/A	27.1423
	-3.38307	50	-3.38307	#N/A	50
atpE	-3.37881	50	-3.37881	#N/A	50
rpmF, L32	-3.37532	37.814	-3.37532	#N/A	37.814
	-3.3746	13.486	-3.3746	#N/A	13.486
	-3.37043	50	-3.37043	#N/A	50
	-3.36572	20.9004	-3.36572	#N/A	20.9004
	-3.36244	50	-3.36244	#N/A	50
	-3.36017	19.2603	-3.36017	#N/A	19.2603
pucBb	-3.35428	18.1681	-3.35428	#N/A	18.1681
efp	-3.34931	18.2288	-3.34931	#N/A	18.2288
	-3.34457	21.5728	-3.34457	#N/A	21.5728
	-3.33567	11.5632	-3.33567	#N/A	11.5632
cycA	-3.33323	30.4738	-3.33323	#N/A	30.4738
	-3.33237	42.7328	-3.33237	#N/A	42.7328
	-3.32457	39.3905	-3.32457	#N/A	39.3905
	-3.32282	50	-3.32282	#N/A	50
rpsK	-3.31961	42.7462	-3.31961	#N/A	42.7462
rnpB	-3.31381	50	-3.31381	#N/A	50
	-3.31152	17.3535	-3.31152	#N/A	17.3535
	-3.30969	23.0551	-3.30969	#N/A	23.0551
atpH	-3.29319	32.9219	-3.29319	#N/A	32.9219
	-3.28741	50	-3.28741	#N/A	50
pstS1	-3.28033	50	-3.28033	#N/A	50
nasT	-3.27491	25.4528	-3.27491	#N/A	25.4528
	-3.26953	50	-3.26953	#N/A	50
	-3.26665	17.6716	-3.26665	#N/A	17.6716
cbbE, rpe, ppe	-3.25958	50	-3.25958	#N/A	50
	-3.25383	33.6719	-3.25383	#N/A	33.6719
	-3.24791	32.4695	-3.24791	#N/A	32.4695
	-3.24507	50	-3.24507	#N/A	50
	-3.24209	30.4345	-3.24209	#N/A	30.4345
	-3.22219	13.9029	-3.22219	#N/A	13.9029
	-3.22022	37.5872	-3.22022	#N/A	37.5872
	-3.21181	37.3309	-3.21181	#N/A	37.3309
	-3.20141	19.8626	-3.20141	#N/A	19.8626
rplU, L21	-3.19921	36.845	-3.19921	#N/A	36.845
pucBa	-3.19506	15.0651	-3.19506	#N/A	15.0651
acpP	-3.19432	26.6	-3.19432	#N/A	26.6
	-3.18689	50	-3.18689	#N/A	50
	-3.18564	21.2034	-3.18564	#N/A	21.2034
	-3.17735	23.322	-3.17735	#N/A	23.322
	-3.1762	4.80574	-3.1762	#N/A	4.80574
	-3.17519	20.5858	-3.17519	#N/A	20.5858
	-3.17144	24.2194	-3.17144	#N/A	24.2194
	-3.16408	19.5217	-3.16408	#N/A	19.5217
	-3.15969	30.9956	-3.15969	#N/A	30.9956
	-3.15778	50	-3.15778	#N/A	50
xseB	-3.15609	35.4348	-3.15609	#N/A	35.4348
	-3.15159	17.5676	-3.15159	#N/A	17.5676
	-3.14324	15.2734	-3.14324	#N/A	15.2734
	-3.13339	29.6126	-3.13339	#N/A	29.6126
pth	-3.13122	50	-3.13122	#N/A	50
	-3.12979	16.47	-3.12979	#N/A	16.47
	-3.12812	22.2897	-3.12812	#N/A	22.2897
	-3.12654	26.5477	-3.12654	#N/A	26.5477
	-3.12648	27.6265	-3.12648	#N/A	27.6265
fumC2	-3.1081	50	-3.1081	#N/A	50
	-3.10752	36.2535	-3.10752	#N/A	36.2535
	-3.09432	6.13677	-3.09432	#N/A	6.13677
	-3.08086	50	-3.08086	#N/A	50
	-3.07971	23.4741	-3.07971	#N/A	23.4741
hslU	-3.05472	50	-3.05472	#N/A	50
tsf	-3.05399	50	-3.05399	#N/A	50
bfr	-3.04984	16.8698	-3.04984	#N/A	16.8698
	-3.04949	17.7549	-3.04949	#N/A	17.7549
	-3.04681	31.2084	-3.04681	#N/A	31.2084
	-3.0451	6.3964	-3.0451	#N/A	6.3964
	-3.04324	36.9919	-3.04324	#N/A	36.9919
	-3.04269	13.2876	-3.04269	#N/A	13.2876
	-3.02942	23.9876	-3.02942	#N/A	23.9876
vnfK	-3.01481	31.7482	-3.01481	#N/A	31.7482
	-3.01321	13.2558	-3.01321	#N/A	13.2558
	-3.00787	11.7747	-3.00787	#N/A	11.7747
gch1	-3.00634	42.7825	-3.00634	#N/A	42.7825
rplN	-3.00532	17.2863	-3.00532	#N/A	17.2863
	-3.00487	29.3519	-3.00487	#N/A	29.3519
	-2.99599	50	-2.99599	#N/A	50
	-2.99565	37.8935	-2.99565	#N/A	37.8935
	-2.99016	21.5884	-2.99016	#N/A	21.5884
rmlB pseudogene	-2.98448	21.2663	-2.98448	#N/A	21.2663
rplQ	-2.9839	27.1893	-2.9839	#N/A	27.1893
	-2.98077	15.039	-2.98077	#N/A	15.039
dksA	-2.97853	20.1402	-2.97853	#N/A	20.1402
	-2.97481	15.8154	-2.97481	#N/A	15.8154
	-2.97269	22.6264	-2.97269	#N/A	22.6264
trx	-2.97014	44.2518	-2.97014	#N/A	44.2518
rpmA, L27	-2.96631	36.3416	-2.96631	#N/A	36.3416
	-2.96064	26.6968	-2.96064	#N/A	26.6968
	-2.95839	44.3768	-2.95839	#N/A	44.3768
	-2.95498	50	-2.95498	#N/A	50
accB	-2.95297	30.6859	-2.95297	#N/A	30.6859
rpsQ	-2.94988	14.3077	-2.94988	#N/A	14.3077
	-2.94659	17.649	-2.94659	#N/A	17.649
	-2.94491	35.9646	-2.94491	#N/A	35.9646
	-2.94233	23.7699	-2.94233	#N/A	23.7699
	-2.94118	16.2687	-2.94118	#N/A	16.2687
	-2.93681	19.6745	-2.93681	#N/A	19.6745
	-2.93636	16.6936	-2.93636	#N/A	16.6936
trpS	-2.93437	18.9521	-2.93437	#N/A	18.9521
	-2.92947	11.7498	-2.92947	#N/A	11.7498
	-2.92818	14.9022	-2.92818	#N/A	14.9022
rpsM	-2.92558	28.3682	-2.92558	#N/A	28.3682
chvI	-2.91536	31.8731	-2.91536	#N/A	31.8731
	-2.91199	50	-2.91199	#N/A	50
	-2.90821	18.6819	-2.90821	#N/A	18.6819
purL	-2.90816	35.1523	-2.90816	#N/A	35.1523
	-2.90669	24.3066	-2.90669	#N/A	24.3066
atpB	-2.90633	24.1974	-2.90633	#N/A	24.1974
rpoA	-2.90318	19.8527	-2.90318	#N/A	19.8527
	-2.90203	28.0427	-2.90203	#N/A	28.0427
	-2.89953	38.4893	-2.89953	#N/A	38.4893
	-2.89762	19.6241	-2.89762	#N/A	19.6241
	-2.8924	50	-2.8924	#N/A	50
	-2.89098	38.2832	-2.89098	#N/A	38.2832
	-2.89095	27.5689	-2.89095	#N/A	27.5689
cysD	-2.88863	25.7979	-2.88863	#N/A	25.7979
rfbG	-2.87521	18.0206	-2.87521	#N/A	18.0206
	-2.87009	43.301	-2.87009	#N/A	43.301
yajC	-2.86687	50	-2.86687	#N/A	50
	-2.86346	18.8032	-2.86346	#N/A	18.8032
	-2.85651	23.2409	-2.85651	#N/A	23.2409
RPS6	-2.85343	25.1743	-2.85343	#N/A	25.1743
	-2.85146	42.1409	-2.85146	#N/A	42.1409
	-2.84908	28.0783	-2.84908	#N/A	28.0783
trxB	-2.84675	38.6981	-2.84675	#N/A	38.6981
	-2.84514	17.3811	-2.84514	#N/A	17.3811
	-2.84344	18.7029	-2.84344	#N/A	18.7029
	-2.84223	23.6295	-2.84223	#N/A	23.6295
gltS	-2.84025	19.2969	-2.84025	#N/A	19.2969
	-2.83387	50	-2.83387	#N/A	50
	-2.83215	39.7477	-2.83215	#N/A	39.7477
	-2.83062	19.9834	-2.83062	#N/A	19.9834
	-2.82778	17.0954	-2.82778	#N/A	17.0954
	-2.82552	10.4458	-2.82552	#N/A	10.4458
	-2.81664	16.6302	-2.81664	#N/A	16.6302
	-2.81383	22.0893	-2.81383	#N/A	22.0893
aceA	-2.80315	19.7715	-2.80315	#N/A	19.7715
pntA beta	-2.79407	33.1554	-2.79407	#N/A	33.1554
	-2.78954	2.27004	-2.78954	#N/A	2.27004
	-2.78392	31.2844	-2.78392	#N/A	31.2844
	-2.78336	22.4888	-2.78336	#N/A	22.4888
	-2.78305	24.7752	-2.78305	#N/A	24.7752
	-2.78123	24.5687	-2.78123	#N/A	24.5687
	-2.77896	33.0449	-2.77896	#N/A	33.0449
metZ	-2.77593	50	-2.77593	#N/A	50
	-2.77064	21.6259	-2.77064	#N/A	21.6259
	-2.76168	18.1639	-2.76168	#N/A	18.1639
	-2.76157	37.065	-2.76157	#N/A	37.065
cbbF	-2.76093	50	-2.76093	#N/A	50
	-2.76003	26.4416	-2.76003	#N/A	26.4416
	-2.75895	17.7883	-2.75895	#N/A	17.7883
	-2.75836	39.3662	-2.75836	#N/A	39.3662
	-2.75316	16.6665	-2.75316	#N/A	16.6665
	-2.75304	4.85157	-2.75304	#N/A	4.85157
	-2.75236	4.53724	-2.75236	#N/A	4.53724
rplX	-2.74946	23.1119	-2.74946	#N/A	23.1119
	-2.73973	31.9025	-2.73973	#N/A	31.9025
uvrA	-2.73685	34.0825	-2.73685	#N/A	34.0825
accD	-2.73651	35.121	-2.73651	#N/A	35.121
xthA3	-2.73465	15.6265	-2.73465	#N/A	15.6265
	-2.73149	13.6004	-2.73149	#N/A	13.6004
rplT	-2.73105	30.4667	-2.73105	#N/A	30.4667
	-2.72332	23.9333	-2.72332	#N/A	23.9333
	-2.72296	27.3273	-2.72296	#N/A	27.3273
	-2.72132	11.8634	-2.72132	#N/A	11.8634
	-2.71522	17.5144	-2.71522	#N/A	17.5144
rpsA	-2.70927	41.2303	-2.70927	#N/A	41.2303
	-2.7053	40.8723	-2.7053	#N/A	40.8723
	-2.70032	39.5231	-2.70032	#N/A	39.5231
tesA	-2.69871	37.3217	-2.69871	#N/A	37.3217
	-2.69239	25.9188	-2.69239	#N/A	25.9188
	-2.69133	20.525	-2.69133	#N/A	20.525
	-2.6893	6.02144	-2.6893	#N/A	6.02144
	-2.68216	7.08524	-2.68216	#N/A	7.08524
	-2.67658	17.1092	-2.67658	#N/A	17.1092
lepB2	-2.67425	32.3084	-2.67425	#N/A	32.3084
sdhC	-2.66617	26.2766	-2.66617	#N/A	26.2766
	-2.66522	26.198	-2.66522	#N/A	26.198
	-2.66335	25.5541	-2.66335	#N/A	25.5541
aroQ2	-2.65978	29.5465	-2.65978	#N/A	29.5465
nuoA1	-2.64529	13.3398	-2.64529	#N/A	13.3398
	-2.64302	7.42818	-2.64302	#N/A	7.42818
	-2.64197	13.9109	-2.64197	#N/A	13.9109
	-2.63958	29.8507	-2.63958	#N/A	29.8507
	-2.63489	11.5794	-2.63489	#N/A	11.5794
	-2.63368	12.735	-2.63368	#N/A	12.735
	-2.62856	11.8733	-2.62856	#N/A	11.8733
sodB	-2.62425	12.5311	-2.62425	#N/A	12.5311
	-2.62204	15.5963	-2.62204	#N/A	15.5963
	-2.61869	2.186	-2.61869	#N/A	2.186
asdB	-2.6181	31.3683	-2.6181	#N/A	31.3683
	-2.61438	13.1516	-2.61438	#N/A	13.1516
	-2.60772	10.1128	-2.60772	#N/A	10.1128
	-2.6029	28.8621	-2.6029	#N/A	28.8621
	-2.59343	25.4092	-2.59343	#N/A	25.4092
	-2.59314	26.0053	-2.59314	#N/A	26.0053
xthA1	-2.59098	19.5899	-2.59098	#N/A	19.5899
sufB	-2.58944	17.9193	-2.58944	#N/A	17.9193
	-2.58815	20.4864	-2.58815	#N/A	20.4864
	-2.58268	21.2223	-2.58268	#N/A	21.2223
	-2.57979	12.7961	-2.57979	#N/A	12.7961
	-2.5795	50	-2.5795	#N/A	50
infA	-2.57735	15.6974	-2.57735	#N/A	15.6974
	-2.57276	20.9181	-2.57276	#N/A	20.9181
	-2.57072	38.229	-2.57072	#N/A	38.229
	-2.57003	15.4065	-2.57003	#N/A	15.4065
pyrH	-2.56523	18.1588	-2.56523	#N/A	18.1588
	-2.55699	32.3731	-2.55699	#N/A	32.3731
secE	-2.55442	14.5178	-2.55442	#N/A	14.5178
	-2.54837	13.7744	-2.54837	#N/A	13.7744
mucR	-2.54565	14.0323	-2.54565	#N/A	14.0323
	-2.54256	25.897	-2.54256	#N/A	25.897
	-2.53818	6.94568	-2.53818	#N/A	6.94568
	-2.53714	14.1775	-2.53714	#N/A	14.1775
rplJ	-2.5371	20.5409	-2.5371	#N/A	20.5409
	-2.53616	17.418	-2.53616	#N/A	17.418
RPL33	-2.53242	12.1705	-2.53242	#N/A	12.1705
	-2.52971	8.87537	-2.52971	#N/A	8.87537
	-2.52941	12.7623	-2.52941	#N/A	12.7623
	-2.52859	39.6505	-2.52859	#N/A	39.6505
	-2.51883	20.9304	-2.51883	#N/A	20.9304
	-2.51588	11.4784	-2.51588	#N/A	11.4784
	-2.51477	12.7468	-2.51477	#N/A	12.7468
	-2.51316	26.6	-2.51316	#N/A	26.6
	-2.50824	22.2197	-2.50824	#N/A	22.2197
	-2.50751	2.40178	-2.50751	#N/A	2.40178
	-2.50547	20.9807	-2.50547	#N/A	20.9807
	-2.5018	16.4157	-2.5018	#N/A	16.4157
rplW	-2.49584	27.5335	-2.49584	#N/A	27.5335
	-2.49309	11.5612	-2.49309	#N/A	11.5612
soxZ2	-2.49086	14.4917	-2.49086	#N/A	14.4917
	-2.4828	22.2699	-2.4828	#N/A	22.2699
	-2.47808	10.957	-2.47808	#N/A	10.957
	-2.47672	10.5928	-2.47672	#N/A	10.5928
	-2.47552	19.0431	-2.47552	#N/A	19.0431
	-2.47483	15.7211	-2.47483	#N/A	15.7211
degP	-2.4743	14.9961	-2.4743	#N/A	14.9961
	-2.46872	5.05573	-2.46872	#N/A	5.05573
	-2.45808	15.7751	-2.45808	#N/A	15.7751
TolA	-2.45647	17.5587	-2.45647	#N/A	17.5587
	-2.45543	6.63546	-2.45543	#N/A	6.63546
cbbG	-2.45314	21.6251	-2.45314	#N/A	21.6251
	-2.45078	11.2578	-2.45078	#N/A	11.2578
	-2.44672	50	-2.44672	#N/A	50
	-2.44067	19.4259	-2.44067	#N/A	19.4259
pdxH	-2.4391	11.9317	-2.4391	#N/A	11.9317
	-2.43905	34.6212	-2.43905	#N/A	34.6212
thrB	-2.42975	15.2159	-2.42975	#N/A	15.2159
glnB	-2.42973	13.7596	-2.42973	#N/A	13.7596
	-2.42564	50	-2.42564	#N/A	50
	-2.41907	24.32	-2.41907	#N/A	24.32
	-2.41854	14.0807	-2.41854	#N/A	14.0807
gidB	-2.41605	10.1813	-2.41605	#N/A	10.1813
	-2.41412	18.1444	-2.41412	#N/A	18.1444
	-2.4137	21.2593	-2.4137	#N/A	21.2593
	-2.41078	24.1137	-2.41078	#N/A	24.1137
msrA2, pms	-2.40772	29.0315	-2.40772	#N/A	29.0315
purC2	-2.40204	15.6974	-2.40204	#N/A	15.6974
	-2.40124	31.325	-2.40124	#N/A	31.325
	-2.39919	14.255	-2.39919	#N/A	14.255
	-2.39525	16.0153	-2.39525	#N/A	16.0153
	-2.39466	11.8092	-2.39466	#N/A	11.8092
	-2.38915	22.8492	-2.38915	#N/A	22.8492
	-2.38906	17.2126	-2.38906	#N/A	17.2126
	-2.38888	11.2043	-2.38888	#N/A	11.2043
	-2.38751	21.3208	-2.38751	#N/A	21.3208
	-2.38384	7.90352	-2.38384	#N/A	7.90352
	-2.38088	28.059	-2.38088	#N/A	28.059
	-2.37864	13.3298	-2.37864	#N/A	13.3298
bipA	-2.37847	31.5262	-2.37847	#N/A	31.5262
GTA orfg11	-2.3784	5.63677	-2.3784	#N/A	5.63677
gabD1	-2.37068	32.2626	-2.37068	#N/A	32.2626
	-2.36935	21.0244	-2.36935	#N/A	21.0244
	-2.36723	8.9121	-2.36723	#N/A	8.9121
	-2.36351	21.8799	-2.36351	#N/A	21.8799
	-2.35838	12.8142	-2.35838	#N/A	12.8142
	-2.35655	18.0233	-2.35655	#N/A	18.0233
	-2.35304	21.0977	-2.35304	#N/A	21.0977
	-2.3528	14.5331	-2.3528	#N/A	14.5331
	-2.35225	18.9721	-2.35225	#N/A	18.9721
	-2.348	40.837	-2.348	#N/A	40.837
ppa	-2.34746	12.0472	-2.34746	#N/A	12.0472
	-2.3465	7.548	-2.3465	#N/A	7.548
tufA, EF-Tu	-2.34532	25.8905	-2.34532	#N/A	25.8905
pntA alpha	-2.34371	37.0011	-2.34371	#N/A	37.0011
	-2.34212	12.7388	-2.34212	#N/A	12.7388
vanA	-2.34	34.1358	-2.34	#N/A	34.1358
	-2.33369	15.5137	-2.33369	#N/A	15.5137
	-2.32965	33.642	-2.32965	#N/A	33.642
	-2.32955	38.72	-2.32955	#N/A	38.72
ureG	-2.32854	22.5302	-2.32854	#N/A	22.5302
cdsA	-2.32834	9.55365	-2.32834	#N/A	9.55365
	-2.32803	34.5984	-2.32803	#N/A	34.5984
	-2.32799	7.97457	-2.32799	#N/A	7.97457
	-2.32508	8.83497	-2.32508	#N/A	8.83497
cobS2	-2.32287	17.8083	-2.32287	#N/A	17.8083
secY	-2.3167	20.1673	-2.3167	#N/A	20.1673
	-2.30859	14.3423	-2.30859	#N/A	14.3423
	-2.30646	14.1072	-2.30646	#N/A	14.1072
	-2.30129	19.3987	-2.30129	#N/A	19.3987
	-2.30079	33.2782	-2.30079	#N/A	33.2782
	-2.29979	8.55054	-2.29979	#N/A	8.55054
	-2.29725	22.6784	-2.29725	#N/A	22.6784
	-2.29509	5.43403	-2.29509	#N/A	5.43403
	-2.29305	20.3664	-2.29305	#N/A	20.3664
	-2.29124	18.9426	-2.29124	#N/A	18.9426
	-2.28771	27.4543	-2.28771	#N/A	27.4543
	-2.27649	21.5196	-2.27649	#N/A	21.5196
	-2.2764	4.74717	-2.2764	#N/A	4.74717
hisC	-2.27188	24.8691	-2.27188	#N/A	24.8691
	-2.27063	24.7348	-2.27063	#N/A	24.7348
	-2.2698	38.8656	-2.2698	#N/A	38.8656
dnaK	-2.26885	15.7079	-2.26885	#N/A	15.7079
	-2.26874	9.1188	-2.26874	#N/A	9.1188
	-2.26773	29.2022	-2.26773	#N/A	29.2022
	-2.26763	16.7779	-2.26763	#N/A	16.7779
	-2.25953	19.3096	-2.25953	#N/A	19.3096
	-2.25521	17.2262	-2.25521	#N/A	17.2262
	-2.2535	25.5221	-2.2535	#N/A	25.5221
	-2.25038	10.1404	-2.25038	#N/A	10.1404
	-2.24808	25.4023	-2.24808	#N/A	25.4023
	-2.24799	12.2573	-2.24799	#N/A	12.2573
	-2.24777	10.8632	-2.24777	#N/A	10.8632
	-2.24436	11.2795	-2.24436	#N/A	11.2795
vnfD	-2.24434	7.59728	-2.24434	#N/A	7.59728
	-2.23713	29.1567	-2.23713	#N/A	29.1567
	-2.23451	9.77882	-2.23451	#N/A	9.77882
	-2.23273	15.3985	-2.23273	#N/A	15.3985
purB	-2.23007	23.0956	-2.23007	#N/A	23.0956
GTA orfg12	-2.22547	10.3454	-2.22547	#N/A	10.3454
	-2.21903	12.559	-2.21903	#N/A	12.559
	-2.21679	17.0229	-2.21679	#N/A	17.0229
	-2.21672	12.4473	-2.21672	#N/A	12.4473
QxtA	-2.21636	14.1904	-2.21636	#N/A	14.1904
	-2.21574	8.13366	-2.21574	#N/A	8.13366
	-2.21444	12.3734	-2.21444	#N/A	12.3734
pgm1	-2.21335	20.1855	-2.21335	#N/A	20.1855
rpoD	-2.21148	20.488	-2.21148	#N/A	20.488
	-2.2107	16.1093	-2.2107	#N/A	16.1093
	-2.20767	15.1613	-2.20767	#N/A	15.1613
	-2.20557	9.38519	-2.20557	#N/A	9.38519
	-2.20509	17.3348	-2.20509	#N/A	17.3348
nusA	-2.20345	27.5698	-2.20345	#N/A	27.5698
	-2.19822	15.7845	-2.19822	#N/A	15.7845
	-2.19626	6.12893	-2.19626	#N/A	6.12893
	-2.19459	10.3937	-2.19459	#N/A	10.3937
	-2.19235	23.7365	-2.19235	#N/A	23.7365
	-2.19051	15.5968	-2.19051	#N/A	15.5968
sufC	-2.18719	11.8876	-2.18719	#N/A	11.8876
	-2.1855	18.5498	-2.1855	#N/A	18.5498
	-2.18469	13.3255	-2.18469	#N/A	13.3255
rplE	-2.18261	22.6809	-2.18261	#N/A	22.6809
	-2.17919	14.2816	-2.17919	#N/A	14.2816
	-2.17806	8.75656	-2.17806	#N/A	8.75656
	-2.17796	12.7789	-2.17796	#N/A	12.7789
	-2.17698	29.112	-2.17698	#N/A	29.112
	-2.17018	11.6769	-2.17018	#N/A	11.6769
phnE2	-2.16942	7.66631	-2.16942	#N/A	7.66631
	-2.15763	13.1835	-2.15763	#N/A	13.1835
sygA	-2.15575	29.3072	-2.15575	#N/A	29.3072
idh	-2.15567	15.06	-2.15567	#N/A	15.06
hisH	-2.15532	14.8148	-2.15532	#N/A	14.8148
	-2.15476	22.3882	-2.15476	#N/A	22.3882
tig	-2.14988	32.2718	-2.14988	#N/A	32.2718
	-2.14789	23.6845	-2.14789	#N/A	23.6845
	-2.14506	12.4502	-2.14506	#N/A	12.4502
	-2.14419	9.38876	-2.14419	#N/A	9.38876
	-2.14396	31.6182	-2.14396	#N/A	31.6182
hflK	-2.14302	28.2935	-2.14302	#N/A	28.2935
	-2.14065	15.1357	-2.14065	#N/A	15.1357
rpmI	-2.13894	14.5738	-2.13894	#N/A	14.5738
vnfA	-2.13726	14.4768	-2.13726	#N/A	14.4768
accA	-2.13674	31.6517	-2.13674	#N/A	31.6517
	-2.13593	20.9198	-2.13593	#N/A	20.9198
sodC	-2.13468	16.1013	-2.13468	#N/A	16.1013
	-2.13441	13.3997	-2.13441	#N/A	13.3997
	-2.13437	11.6086	-2.13437	#N/A	11.6086
	-2.1335	1.32581	-2.1335	#N/A	1.32581
	-2.13031	16.5906	-2.13031	#N/A	16.5906
	-2.12898	17.3911	-2.12898	#N/A	17.3911
gstA3	-2.12769	14.9031	-2.12769	#N/A	14.9031
rpsN	-2.12741	15.385	-2.12741	#N/A	15.385
	-2.12509	12.9488	-2.12509	#N/A	12.9488
	-2.12492	3.78354	-2.12492	#N/A	3.78354
	-2.12352	9.78672	-2.12352	#N/A	9.78672
lysC	-2.1227	27.7555	-2.1227	#N/A	27.7555
amtB1	-2.12225	19.2538	-2.12225	#N/A	19.2538
	-2.1167	23.6137	-2.1167	#N/A	23.6137
	-2.11562	14.7043	-2.11562	#N/A	14.7043
dctA2	-2.1146	19.7558	-2.1146	#N/A	19.7558
	-2.11408	27.2256	-2.11408	#N/A	27.2256
	-2.1083	7.09032	-2.1083	#N/A	7.09032
	-2.10563	15.1948	-2.10563	#N/A	15.1948
	-2.1048	17.5624	-2.1048	#N/A	17.5624
	-2.10192	10.5413	-2.10192	#N/A	10.5413
	-2.09873	8.51346	-2.09873	#N/A	8.51346
	-2.09475	13.8527	-2.09475	#N/A	13.8527
	-2.08718	16.5544	-2.08718	#N/A	16.5544
	-2.08316	10.8697	-2.08316	#N/A	10.8697
hupC	-2.08274	6.9311	-2.08274	#N/A	6.9311
groEL1	-2.08257	31.9822	-2.08257	#N/A	31.9822
rbfA	-2.08233	11.4923	-2.08233	#N/A	11.4923
leuD	-2.08177	11.5004	-2.08177	#N/A	11.5004
	-2.07966	9.59213	-2.07966	#N/A	9.59213
	-2.07946	4.76178	-2.07946	#N/A	4.76178
	-2.07813	14.5036	-2.07813	#N/A	14.5036
lytB2	-2.07747	23.6288	-2.07747	#N/A	23.6288
	-2.07548	23.1396	-2.07548	#N/A	23.1396
	-2.07355	15.0588	-2.07355	#N/A	15.0588
	-2.07333	4.95051	-2.07333	#N/A	4.95051
	-2.07012	22.8651	-2.07012	#N/A	22.8651
	-2.06726	9.09585	-2.06726	#N/A	9.09585
	-2.0668	14.4664	-2.0668	#N/A	14.4664
	-2.06469	3.99159	-2.06469	#N/A	3.99159
tatB	-2.06411	29.3866	-2.06411	#N/A	29.3866
	-2.06329	6.90743	-2.06329	#N/A	6.90743
ptsN1	-2.05859	9.50628	-2.05859	#N/A	9.50628
	-2.05511	29.7046	-2.05511	#N/A	29.7046
	-2.05411	24.4373	-2.05411	#N/A	24.4373
hisB	-2.05241	22.8674	-2.05241	#N/A	22.8674
	-2.05225	9.28523	-2.05225	#N/A	9.28523
	-2.04946	3.73669	-2.04946	#N/A	3.73669
cbbP	-2.04622	18.1815	-2.04622	#N/A	18.1815
	-2.04339	6.09111	-2.04339	#N/A	6.09111
gshA	-2.04173	25.5216	-2.04173	#N/A	25.5216
mycA	-2.04037	12.4412	-2.04037	#N/A	12.4412
metY	-2.03557	28.0735	-2.03557	#N/A	28.0735
cbbI, rpiA, ppi	-2.03542	17.8937	-2.03542	#N/A	17.8937
	-2.03488	20.2544	-2.03488	#N/A	20.2544
rplM, L13	-2.03136	19.9312	-2.03136	#N/A	19.9312
	-2.02813	13.6907	-2.02813	#N/A	13.6907
	-2.02669	12.4178	-2.02669	#N/A	12.4178
	-2.02524	13.028	-2.02524	#N/A	13.028
	-2.02363	13.8021	-2.02363	#N/A	13.8021
	-2.02099	6.69835	-2.02099	#N/A	6.69835
	-2.01605	12.0735	-2.01605	#N/A	12.0735
dnaG	-2.01353	24.7601	-2.01353	#N/A	24.7601
carA	-2.01177	24.9057	-2.01177	#N/A	24.9057
	-2.01118	17.925	-2.01118	#N/A	17.925
	-2.00917	15.7751	-2.00917	#N/A	15.7751
	-2.006	19.6901	-2.006	#N/A	19.6901
	-2.0052	18.0657	-2.0052	#N/A	18.0657
	-2.00338	27.0643	-2.00338	#N/A	27.0643
	-2.00316	9.62285	-2.00316	#N/A	9.62285
	-1.99945	18.0566	#N/A	#N/A	#N/A
	-1.99938	17.1288	#N/A	#N/A	#N/A
metX	-1.99664	21.4561	#N/A	#N/A	#N/A
	-1.99638	14.8267	#N/A	#N/A	#N/A
	-1.99263	15.8398	#N/A	#N/A	#N/A
	-1.99258	8.52423	#N/A	#N/A	#N/A
	-1.99143	8.5754	#N/A	#N/A	#N/A
infC	-1.98945	7.58247	#N/A	#N/A	#N/A
	-1.98822	7.88215	#N/A	#N/A	#N/A
	-1.98805	22.2842	#N/A	#N/A	#N/A
nirA	-1.98377	13.4671	#N/A	#N/A	#N/A
	-1.98343	7.03212	#N/A	#N/A	#N/A
	-1.97394	12.6601	#N/A	#N/A	#N/A
	-1.973	16.2429	#N/A	#N/A	#N/A
purU	-1.97186	24.5516	#N/A	#N/A	#N/A
	-1.96979	9.40745	#N/A	#N/A	#N/A
	-1.96801	7.8603	#N/A	#N/A	#N/A
	-1.96482	18.0154	#N/A	#N/A	#N/A
	-1.96425	25.05	#N/A	#N/A	#N/A
vnfG	-1.96087	5.5469	#N/A	#N/A	#N/A
	-1.95997	4.97914	#N/A	#N/A	#N/A
	-1.9572	14.9802	#N/A	#N/A	#N/A
dctP1	-1.9564	11.2574	#N/A	#N/A	#N/A
mtfB	-1.94782	8.36911	#N/A	#N/A	#N/A
	-1.94497	9.10431	#N/A	#N/A	#N/A
	-1.94396	13.6633	#N/A	#N/A	#N/A
	-1.93966	17.7471	#N/A	#N/A	#N/A
	-1.93707	10.2057	#N/A	#N/A	#N/A
nusG	-1.93674	13.4923	#N/A	#N/A	#N/A
	-1.93371	4.78521	#N/A	#N/A	#N/A
arsH	-1.9329	5.95682	#N/A	#N/A	#N/A
	-1.93123	9.81702	#N/A	#N/A	#N/A
	-1.92861	5.76079	#N/A	#N/A	#N/A
	-1.92727	7.04172	#N/A	#N/A	#N/A
	-1.92664	3.73268	#N/A	#N/A	#N/A
	-1.92621	8.67905	#N/A	#N/A	#N/A
tmRNA	-1.92421	6.33426	#N/A	#N/A	#N/A
	-1.92077	16.9863	#N/A	#N/A	#N/A
rpsJ	-1.91654	8.30137	#N/A	#N/A	#N/A
	-1.91592	14.2234	#N/A	#N/A	#N/A
	-1.91559	8.38429	#N/A	#N/A	#N/A
	-1.91314	5.38813	#N/A	#N/A	#N/A
	-1.91112	16.5143	#N/A	#N/A	#N/A
lon	-1.91111	15.8581	#N/A	#N/A	#N/A
	-1.91049	9.85887	#N/A	#N/A	#N/A
	-1.90795	11.667	#N/A	#N/A	#N/A
osmC	-1.9069	10.6707	#N/A	#N/A	#N/A
secG	-1.90323	18.1737	#N/A	#N/A	#N/A
	-1.90302	19.4118	#N/A	#N/A	#N/A
secA	-1.90295	18.961	#N/A	#N/A	#N/A
hbaF	-1.90118	6.96505	#N/A	#N/A	#N/A
	-1.89816	8.86049	#N/A	#N/A	#N/A
	-1.89442	16.6847	#N/A	#N/A	#N/A
	-1.8928	8.4478	#N/A	#N/A	#N/A
	-1.89054	3.12883	#N/A	#N/A	#N/A
	-1.88949	8.11282	#N/A	#N/A	#N/A
	-1.88764	5.61014	#N/A	#N/A	#N/A
regR	-1.88442	11.2073	#N/A	#N/A	#N/A
glnK1	-1.87973	17.3055	#N/A	#N/A	#N/A
	-1.87733	5.47767	#N/A	#N/A	#N/A
gst2	-1.87372	8.88037	#N/A	#N/A	#N/A
	-1.87338	15.7533	#N/A	#N/A	#N/A
pucAa	-1.87267	6.58913	#N/A	#N/A	#N/A
	-1.87073	6.34654	#N/A	#N/A	#N/A
	-1.86972	5.23668	#N/A	#N/A	#N/A
norB	-1.86811	4.56156	#N/A	#N/A	#N/A
	-1.86766	9.10508	#N/A	#N/A	#N/A
	-1.86652	4.30418	#N/A	#N/A	#N/A
	-1.86593	8.21792	#N/A	#N/A	#N/A
	-1.85883	11.8129	#N/A	#N/A	#N/A
	-1.85874	22.3778	#N/A	#N/A	#N/A
	-1.85873	17.9506	#N/A	#N/A	#N/A
fpr	-1.85703	14.9993	#N/A	#N/A	#N/A
trxC	-1.85593	9.43193	#N/A	#N/A	#N/A
cutA	-1.85576	8.19945	#N/A	#N/A	#N/A
	-1.85425	9.91045	#N/A	#N/A	#N/A
	-1.85394	8.10935	#N/A	#N/A	#N/A
	-1.85313	15.0114	#N/A	#N/A	#N/A
	-1.85167	15.5269	#N/A	#N/A	#N/A
	-1.85166	24.5337	#N/A	#N/A	#N/A
	-1.8501	6.66409	#N/A	#N/A	#N/A
	-1.84959	16.4681	#N/A	#N/A	#N/A
paaG3	-1.84563	20.595	#N/A	#N/A	#N/A
	-1.84452	4.40819	#N/A	#N/A	#N/A
	-1.84387	10.7924	#N/A	#N/A	#N/A
fixR1	-1.83961	18.1681	#N/A	#N/A	#N/A
cbbX	-1.83874	13.9093	#N/A	#N/A	#N/A
	-1.83777	7.60825	#N/A	#N/A	#N/A
dctP2	-1.83766	19.8626	#N/A	#N/A	#N/A
ubiE	-1.83608	21.1154	#N/A	#N/A	#N/A
sdhB	-1.83508	9.55632	#N/A	#N/A	#N/A
leuB	-1.83471	23.8126	#N/A	#N/A	#N/A
sdhD	-1.83453	15.8066	#N/A	#N/A	#N/A
	-1.83255	8.15254	#N/A	#N/A	#N/A
bacA	-1.83199	12.9963	#N/A	#N/A	#N/A
ilvC	-1.83191	17.3708	#N/A	#N/A	#N/A
rhlG	-1.82787	17.4907	#N/A	#N/A	#N/A
	-1.82714	17.7549	#N/A	#N/A	#N/A
	-1.82636	9.43673	#N/A	#N/A	#N/A
	-1.82564	6.34166	#N/A	#N/A	#N/A
	-1.82543	11.6088	#N/A	#N/A	#N/A
	-1.82167	8.80817	#N/A	#N/A	#N/A
	-1.81882	17.533	#N/A	#N/A	#N/A
	-1.81827	7.64781	#N/A	#N/A	#N/A
pcaC	-1.81124	7.82714	#N/A	#N/A	#N/A
	-1.81032	1.35099	#N/A	#N/A	#N/A
argB	-1.80955	19.0858	#N/A	#N/A	#N/A
	-1.80892	7.26992	#N/A	#N/A	#N/A
	-1.80862	9.28173	#N/A	#N/A	#N/A
	-1.80664	22.4366	#N/A	#N/A	#N/A
	-1.80614	5.15957	#N/A	#N/A	#N/A
PA3602	-1.80287	11.2514	#N/A	#N/A	#N/A
	-1.80249	7.67923	#N/A	#N/A	#N/A
	-1.80242	5.19788	#N/A	#N/A	#N/A
	-1.80069	8.34126	#N/A	#N/A	#N/A
TopA	-1.79923	14.5031	#N/A	#N/A	#N/A
	-1.7968	16.9084	#N/A	#N/A	#N/A
	-1.79523	6.71723	#N/A	#N/A	#N/A
his3	-1.78955	16.8578	#N/A	#N/A	#N/A
	-1.78537	11.9035	#N/A	#N/A	#N/A
rpmJ, L36	-1.78516	13.9697	#N/A	#N/A	#N/A
	-1.78485	15.0842	#N/A	#N/A	#N/A
	-1.78402	11.9975	#N/A	#N/A	#N/A
glnA	-1.78205	8.52378	#N/A	#N/A	#N/A
	-1.78089	5.04854	#N/A	#N/A	#N/A
	-1.77765	8.42742	#N/A	#N/A	#N/A
	-1.77729	7.9972	#N/A	#N/A	#N/A
mutT	-1.77323	2.05427	#N/A	#N/A	#N/A
nosR	-1.76926	7.28889	#N/A	#N/A	#N/A
	-1.76766	7.31176	#N/A	#N/A	#N/A
katE	-1.76505	12.3308	#N/A	#N/A	#N/A
	-1.76373	21.6649	#N/A	#N/A	#N/A
	-1.76283	12.587	#N/A	#N/A	#N/A
	-1.76264	4.37609	#N/A	#N/A	#N/A
	-1.76127	8.15254	#N/A	#N/A	#N/A
	-1.76024	3.10893	#N/A	#N/A	#N/A
	-1.75714	7.43588	#N/A	#N/A	#N/A
	-1.75283	3.98989	#N/A	#N/A	#N/A
	-1.7509	4.05283	#N/A	#N/A	#N/A
	-1.75023	10.6021	#N/A	#N/A	#N/A
rho	-1.74003	16.1301	#N/A	#N/A	#N/A
	-1.73929	8.9558	#N/A	#N/A	#N/A
	-1.73846	11.7199	#N/A	#N/A	#N/A
parB1	-1.7376	12.8773	#N/A	#N/A	#N/A
	-1.73677	12.1561	#N/A	#N/A	#N/A
	-1.73653	7.53898	#N/A	#N/A	#N/A
	-1.73628	6.59072	#N/A	#N/A	#N/A
	-1.73427	18.9484	#N/A	#N/A	#N/A
rmlB pseudogene	-1.73237	10.7009	#N/A	#N/A	#N/A
	-1.73168	6.47333	#N/A	#N/A	#N/A
	-1.72651	12.1381	#N/A	#N/A	#N/A
	-1.72602	8.73615	#N/A	#N/A	#N/A
yrkN	-1.72557	14.3238	#N/A	#N/A	#N/A
phhB	-1.72367	5.70158	#N/A	#N/A	#N/A
	-1.72214	9.45508	#N/A	#N/A	#N/A
	-1.72149	9.50932	#N/A	#N/A	#N/A
	-1.71369	10.3442	#N/A	#N/A	#N/A
	-1.71115	14.2058	#N/A	#N/A	#N/A
	-1.70658	13.5903	#N/A	#N/A	#N/A
	-1.70489	8.2739	#N/A	#N/A	#N/A
gmd	-1.70462	12.2005	#N/A	#N/A	#N/A
	-1.70343	8.19535	#N/A	#N/A	#N/A
dapF	-1.70142	16.4629	#N/A	#N/A	#N/A
	-1.70119	9.53832	#N/A	#N/A	#N/A
	-1.69971	9.20305	#N/A	#N/A	#N/A
SmpB	-1.69801	11.4672	#N/A	#N/A	#N/A
BenE	-1.69535	9.1056	#N/A	#N/A	#N/A
	-1.69284	4.33258	#N/A	#N/A	#N/A
	-1.68937	6.1725	#N/A	#N/A	#N/A
	-1.68899	13.647	#N/A	#N/A	#N/A
	-1.68875	13.5962	#N/A	#N/A	#N/A
csgG	-1.6878	7.43969	#N/A	#N/A	#N/A
gyrB	-1.68313	20.9755	#N/A	#N/A	#N/A
	-1.6795	7.99276	#N/A	#N/A	#N/A
	-1.67746	12.1154	#N/A	#N/A	#N/A
	-1.67742	8.78728	#N/A	#N/A	#N/A
	-1.66947	3.4768	#N/A	#N/A	#N/A
	-1.66844	6.43313	#N/A	#N/A	#N/A
	-1.66795	21.8156	#N/A	#N/A	#N/A
dctM2	-1.66772	10.5024	#N/A	#N/A	#N/A
	-1.66686	8.91753	#N/A	#N/A	#N/A
	-1.66656	5.64454	#N/A	#N/A	#N/A
	-1.66625	14.071	#N/A	#N/A	#N/A
	-1.66566	10.1477	#N/A	#N/A	#N/A
	-1.665	9.09523	#N/A	#N/A	#N/A
	-1.66428	16.3636	#N/A	#N/A	#N/A
	-1.66059	5.07035	#N/A	#N/A	#N/A
	-1.65701	6.30671	#N/A	#N/A	#N/A
	-1.65302	5.85061	#N/A	#N/A	#N/A
	-1.65233	10.4737	#N/A	#N/A	#N/A
anfA	-1.65078	14.3347	#N/A	#N/A	#N/A
	-1.64749	7.89017	#N/A	#N/A	#N/A
	-1.64726	10.4129	#N/A	#N/A	#N/A
	-1.6471	10.7976	#N/A	#N/A	#N/A
	-1.64636	7.92446	#N/A	#N/A	#N/A
	-1.64298	12.4092	#N/A	#N/A	#N/A
	-1.64188	10.2043	#N/A	#N/A	#N/A
	-1.64088	4.13118	#N/A	#N/A	#N/A
	-1.64055	2.71219	#N/A	#N/A	#N/A
	-1.63863	6.75025	#N/A	#N/A	#N/A
trpB	-1.6381	7.58215	#N/A	#N/A	#N/A
	-1.63764	6.27223	#N/A	#N/A	#N/A
	-1.63696	9.69332	#N/A	#N/A	#N/A
pheS	-1.63695	15.382	#N/A	#N/A	#N/A
	-1.63488	2.1295	#N/A	#N/A	#N/A
	-1.63402	2.27978	#N/A	#N/A	#N/A
trpF	-1.63363	12.7605	#N/A	#N/A	#N/A
	-1.63308	8.94229	#N/A	#N/A	#N/A
	-1.63266	12.9367	#N/A	#N/A	#N/A
	-1.63257	3.26472	#N/A	#N/A	#N/A
	-1.63223	5.27017	#N/A	#N/A	#N/A
	-1.62933	12.8289	#N/A	#N/A	#N/A
	-1.62834	3.57023	#N/A	#N/A	#N/A
	-1.62556	6.5692	#N/A	#N/A	#N/A
pucAb	-1.62278	14.451	#N/A	#N/A	#N/A
pstC	-1.62271	10.3935	#N/A	#N/A	#N/A
	-1.6226	7.45474	#N/A	#N/A	#N/A
	-1.62219	7.08363	#N/A	#N/A	#N/A
	-1.62218	4.2125	#N/A	#N/A	#N/A
	-1.62097	3.46966	#N/A	#N/A	#N/A
matE1	-1.61978	8.20749	#N/A	#N/A	#N/A
	-1.61825	9.30159	#N/A	#N/A	#N/A
	-1.61764	11.9102	#N/A	#N/A	#N/A
	-1.61745	9.04886	#N/A	#N/A	#N/A
	-1.61706	6.90402	#N/A	#N/A	#N/A
	-1.61458	8.60128	#N/A	#N/A	#N/A
	-1.61432	19.0491	#N/A	#N/A	#N/A
	-1.61289	14.1645	#N/A	#N/A	#N/A
	-1.60461	2.85991	#N/A	#N/A	#N/A
	-1.60446	13.8523	#N/A	#N/A	#N/A
	-1.60438	5.98746	#N/A	#N/A	#N/A
	-1.60175	15.109	#N/A	#N/A	#N/A
ligA	-1.60075	2.63913	#N/A	#N/A	#N/A
coxE	-1.60068	8.38592	#N/A	#N/A	#N/A
	-1.60046	18.4854	#N/A	#N/A	#N/A
	-1.59992	5.64937	#N/A	#N/A	#N/A
	-1.58903	5.92662	#N/A	#N/A	#N/A
lpxC	-1.58895	7.35113	#N/A	#N/A	#N/A
bioB	-1.58806	18.4404	#N/A	#N/A	#N/A
	-1.58655	10.719	#N/A	#N/A	#N/A
	-1.5851	1.80059	#N/A	#N/A	#N/A
def	-1.58445	8.00696	#N/A	#N/A	#N/A
	-1.58011	4.84364	#N/A	#N/A	#N/A
	-1.57685	9.17147	#N/A	#N/A	#N/A
	-1.5757	11.9369	#N/A	#N/A	#N/A
	-1.57506	4.30986	#N/A	#N/A	#N/A
htrA/degQ/degS	-1.5746	11.2261	#N/A	#N/A	#N/A
	-1.57228	8.88037	#N/A	#N/A	#N/A
rpsO	-1.5721	6.50875	#N/A	#N/A	#N/A
	-1.57194	6.53281	#N/A	#N/A	#N/A
	-1.56889	11.7832	#N/A	#N/A	#N/A
	-1.56707	8.84765	#N/A	#N/A	#N/A
	-1.56486	8.13801	#N/A	#N/A	#N/A
	-1.56438	8.60779	#N/A	#N/A	#N/A
	-1.56436	10.2356	#N/A	#N/A	#N/A
	-1.56367	4.66524	#N/A	#N/A	#N/A
	-1.56297	11.6323	#N/A	#N/A	#N/A
	-1.56235	7.80861	#N/A	#N/A	#N/A
rpsP, S16	-1.56183	7.46912	#N/A	#N/A	#N/A
	-1.5582	19.1685	#N/A	#N/A	#N/A
	-1.5562	5.71838	#N/A	#N/A	#N/A
	-1.55412	10.6655	#N/A	#N/A	#N/A
opgC	-1.55261	7.42031	#N/A	#N/A	#N/A
	-1.55177	4.3502	#N/A	#N/A	#N/A
metF	-1.55131	8.22219	#N/A	#N/A	#N/A
	-1.55128	8.78461	#N/A	#N/A	#N/A
	-1.54903	8.39801	#N/A	#N/A	#N/A
nifB1	-1.54829	2.72073	#N/A	#N/A	#N/A
	-1.54812	4.40332	#N/A	#N/A	#N/A
	-1.54616	5.93373	#N/A	#N/A	#N/A
ilvK	-1.54577	6.72878	#N/A	#N/A	#N/A
	-1.54366	3.91863	#N/A	#N/A	#N/A
TolQ	-1.5414	15.4748	#N/A	#N/A	#N/A
rpsC	-1.54092	13.7537	#N/A	#N/A	#N/A
sbp	-1.53978	11.5708	#N/A	#N/A	#N/A
serC	-1.53925	15.6808	#N/A	#N/A	#N/A
	-1.53858	5.63269	#N/A	#N/A	#N/A
	-1.53768	5.07172	#N/A	#N/A	#N/A
	-1.53606	7.8567	#N/A	#N/A	#N/A
metB	-1.53241	15.8506	#N/A	#N/A	#N/A
	-1.53186	3.6759	#N/A	#N/A	#N/A
	-1.52974	7.58418	#N/A	#N/A	#N/A
	-1.5284	9.00651	#N/A	#N/A	#N/A
	-1.52814	11.2637	#N/A	#N/A	#N/A
	-1.52665	16.1509	#N/A	#N/A	#N/A
	-1.52606	4.75971	#N/A	#N/A	#N/A
rnpA	-1.52596	8.55002	#N/A	#N/A	#N/A
	-1.52549	3.20177	#N/A	#N/A	#N/A
TolB	-1.52267	9.72442	#N/A	#N/A	#N/A
	-1.52212	5.705	#N/A	#N/A	#N/A
	-1.52198	10.3252	#N/A	#N/A	#N/A
	-1.51992	4.66539	#N/A	#N/A	#N/A
	-1.51475	8.49935	#N/A	#N/A	#N/A
	-1.51419	14.4533	#N/A	#N/A	#N/A
fmt	-1.51285	6.76489	#N/A	#N/A	#N/A
	-1.51276	4.49205	#N/A	#N/A	#N/A
	-1.51097	12.706	#N/A	#N/A	#N/A
	-1.51052	5.3363	#N/A	#N/A	#N/A
	-1.51029	6.51891	#N/A	#N/A	#N/A
	-1.50773	8.76378	#N/A	#N/A	#N/A
	-1.50765	4.06193	#N/A	#N/A	#N/A
cobO, cobA, btuR	-1.50756	5.40447	#N/A	#N/A	#N/A
rpsH	-1.50676	7.55899	#N/A	#N/A	#N/A
	-1.50661	8.97388	#N/A	#N/A	#N/A
aimE	-1.50616	5.90342	#N/A	#N/A	#N/A
	-1.50548	12.0129	#N/A	#N/A	#N/A
cysH	-1.50373	11.8876	#N/A	#N/A	#N/A
	-1.50347	3.81415	#N/A	#N/A	#N/A
	-1.50293	8.82085	#N/A	#N/A	#N/A
	-1.50282	13.0093	#N/A	#N/A	#N/A
	-1.50054	5.89981	#N/A	#N/A	#N/A
	-1.49957	6.48704	#N/A	#N/A	#N/A
rlpA1	-1.49918	6.37704	#N/A	#N/A	#N/A
	-1.49899	5.17438	#N/A	#N/A	#N/A
	-1.49677	8.31847	#N/A	#N/A	#N/A
	-1.49512	9.07843	#N/A	#N/A	#N/A
	-1.49433	12.9279	#N/A	#N/A	#N/A
	-1.49415	1.91176	#N/A	#N/A	#N/A
	-1.49414	10.4658	#N/A	#N/A	#N/A
	-1.49411	6.19918	#N/A	#N/A	#N/A
	-1.49254	2.42307	#N/A	#N/A	#N/A
recR	-1.49224	16.5118	#N/A	#N/A	#N/A
	-1.49175	8.83283	#N/A	#N/A	#N/A
ptpS	-1.49164	5.21155	#N/A	#N/A	#N/A
	-1.48968	12.5781	#N/A	#N/A	#N/A
cfa2	-1.48945	11.035	#N/A	#N/A	#N/A
	-1.48875	6.31428	#N/A	#N/A	#N/A
	-1.48831	6.28261	#N/A	#N/A	#N/A
	-1.48663	5.17003	#N/A	#N/A	#N/A
	-1.48601	3.96504	#N/A	#N/A	#N/A
phnD	-1.48126	5.25853	#N/A	#N/A	#N/A
	-1.48063	2.8136	#N/A	#N/A	#N/A
	-1.48035	16.6206	#N/A	#N/A	#N/A
	-1.47896	7.83836	#N/A	#N/A	#N/A
	-1.47891	9.72842	#N/A	#N/A	#N/A
	-1.47502	10.0651	#N/A	#N/A	#N/A
	-1.4736	15.3978	#N/A	#N/A	#N/A
	-1.47324	6.67566	#N/A	#N/A	#N/A
	-1.47236	3.63993	#N/A	#N/A	#N/A
	-1.47119	3.68004	#N/A	#N/A	#N/A
	-1.47088	7.00244	#N/A	#N/A	#N/A
	-1.46898	5.11568	#N/A	#N/A	#N/A
	-1.46674	6.86039	#N/A	#N/A	#N/A
	-1.46527	6.14373	#N/A	#N/A	#N/A
	-1.46524	8.51914	#N/A	#N/A	#N/A
rplK	-1.46485	9.16451	#N/A	#N/A	#N/A
	-1.46287	3.87951	#N/A	#N/A	#N/A
exbD	-1.46282	3.57023	#N/A	#N/A	#N/A
	-1.46241	12.431	#N/A	#N/A	#N/A
thiC	-1.46219	6.67649	#N/A	#N/A	#N/A
	-1.46194	6.42931	#N/A	#N/A	#N/A
	-1.46186	15.7519	#N/A	#N/A	#N/A
	-1.45785	3.92687	#N/A	#N/A	#N/A
aatA	-1.45436	13.7744	#N/A	#N/A	#N/A
	-1.45431	8.20884	#N/A	#N/A	#N/A
	-1.45414	10.0811	#N/A	#N/A	#N/A
	-1.45401	7.39258	#N/A	#N/A	#N/A
	-1.45346	4.29394	#N/A	#N/A	#N/A
	-1.45292	4.60945	#N/A	#N/A	#N/A
	-1.45206	4.41904	#N/A	#N/A	#N/A
	-1.44861	2.75253	#N/A	#N/A	#N/A
	-1.44859	3.29227	#N/A	#N/A	#N/A
	-1.44747	11.8452	#N/A	#N/A	#N/A
	-1.44612	9.00368	#N/A	#N/A	#N/A
	-1.44584	11.559	#N/A	#N/A	#N/A
	-1.44457	5.73135	#N/A	#N/A	#N/A
	-1.43913	5.39408	#N/A	#N/A	#N/A
purH	-1.43813	13.6142	#N/A	#N/A	#N/A
	-1.4379	5.07267	#N/A	#N/A	#N/A
	-1.43717	12.0735	#N/A	#N/A	#N/A
	-1.43594	1.46397	#N/A	#N/A	#N/A
	-1.43527	4.00896	#N/A	#N/A	#N/A
	-1.43104	7.33165	#N/A	#N/A	#N/A
nifH3	-1.43083	2.44688	#N/A	#N/A	#N/A
	-1.42918	12.2687	#N/A	#N/A	#N/A
	-1.42859	6.75667	#N/A	#N/A	#N/A
flhB	-1.42574	5.34609	#N/A	#N/A	#N/A
	-1.42512	13.2805	#N/A	#N/A	#N/A
rpmC	-1.42442	4.76447	#N/A	#N/A	#N/A
	-1.42151	3.41192	#N/A	#N/A	#N/A
	-1.42097	2.24081	#N/A	#N/A	#N/A
lysA	-1.41978	12.581	#N/A	#N/A	#N/A
	-1.4169	7.75228	#N/A	#N/A	#N/A
	-1.41358	11.7499	#N/A	#N/A	#N/A
	-1.4126	6.148	#N/A	#N/A	#N/A
metK	-1.41238	12.1241	#N/A	#N/A	#N/A
	-1.41184	9.72443	#N/A	#N/A	#N/A
prpC	-1.41133	2.962	#N/A	#N/A	#N/A
	-1.40958	11.018	#N/A	#N/A	#N/A
	-1.40907	5.79418	#N/A	#N/A	#N/A
	-1.40692	5.47915	#N/A	#N/A	#N/A
ilvE	-1.40691	13.5563	#N/A	#N/A	#N/A
rimI	-1.40428	4.9935	#N/A	#N/A	#N/A
sucC	-1.40338	9.13075	#N/A	#N/A	#N/A
	-1.40235	6.90788	#N/A	#N/A	#N/A
	-1.4	5.72851	#N/A	#N/A	#N/A
nrtB	-1.39931	2.74367	#N/A	#N/A	#N/A
rpoB	-1.3954	6.46141	#N/A	#N/A	#N/A
	-1.39442	2.3923	#N/A	#N/A	#N/A
	-1.39149	6.03214	#N/A	#N/A	#N/A
	-1.39052	5.01351	#N/A	#N/A	#N/A
	-1.38991	7.74989	#N/A	#N/A	#N/A
thrC	-1.38935	10.8105	#N/A	#N/A	#N/A
	-1.38586	1.40299	#N/A	#N/A	#N/A
	-1.3849	9.89849	#N/A	#N/A	#N/A
	-1.38453	2.56124	#N/A	#N/A	#N/A
hrcA	-1.382	9.48766	#N/A	#N/A	#N/A
	-1.37851	3.48883	#N/A	#N/A	#N/A
	-1.37814	4.11043	#N/A	#N/A	#N/A
gid	-1.37582	14.0764	#N/A	#N/A	#N/A
flgD	-1.37531	4.55665	#N/A	#N/A	#N/A
draT1	-1.37226	2.71808	#N/A	#N/A	#N/A
	-1.36876	4.54608	#N/A	#N/A	#N/A
	-1.36404	10.8222	#N/A	#N/A	#N/A
pyrB	-1.36327	8.07117	#N/A	#N/A	#N/A
carB	-1.36145	8.52866	#N/A	#N/A	#N/A
	-1.36105	4.19361	#N/A	#N/A	#N/A
	-1.35935	2.82651	#N/A	#N/A	#N/A
	-1.35714	4.41701	#N/A	#N/A	#N/A
glcB	-1.35426	12.784	#N/A	#N/A	#N/A
	-1.3531	3.55888	#N/A	#N/A	#N/A
	-1.35154	6.6895	#N/A	#N/A	#N/A
	-1.34852	7.24244	#N/A	#N/A	#N/A
	-1.34582	8.78337	#N/A	#N/A	#N/A
	-1.34309	6.85798	#N/A	#N/A	#N/A
	-1.34194	4.87463	#N/A	#N/A	#N/A
	-1.34019	1.45156	#N/A	#N/A	#N/A
fabG2	-1.33848	6.105	#N/A	#N/A	#N/A
	-1.33782	7.67056	#N/A	#N/A	#N/A
	-1.33724	3.9197	#N/A	#N/A	#N/A
glnK2	-1.33717	5.85763	#N/A	#N/A	#N/A
	-1.33692	2.90203	#N/A	#N/A	#N/A
	-1.3341	4.33432	#N/A	#N/A	#N/A
	-1.33304	3.95398	#N/A	#N/A	#N/A
	-1.33205	9.30366	#N/A	#N/A	#N/A
	-1.33105	3.56258	#N/A	#N/A	#N/A
	-1.32874	5.41914	#N/A	#N/A	#N/A
	-1.32772	11.6953	#N/A	#N/A	#N/A
pyrG	-1.32701	8.89538	#N/A	#N/A	#N/A
gatC	-1.32694	11.8341	#N/A	#N/A	#N/A
	-1.32628	4.92216	#N/A	#N/A	#N/A
	-1.32554	7.8603	#N/A	#N/A	#N/A
	-1.32434	4.32878	#N/A	#N/A	#N/A
	-1.32063	6.75585	#N/A	#N/A	#N/A
panC	-1.32028	7.90025	#N/A	#N/A	#N/A
rph	-1.31849	7.55091	#N/A	#N/A	#N/A
	-1.31835	3.35611	#N/A	#N/A	#N/A
	-1.31828	7.43284	#N/A	#N/A	#N/A
	-1.31606	9.675	#N/A	#N/A	#N/A
	-1.31149	6.71929	#N/A	#N/A	#N/A
	-1.31038	13.8298	#N/A	#N/A	#N/A
	-1.30987	8.80292	#N/A	#N/A	#N/A
ribP	-1.30928	11.2584	#N/A	#N/A	#N/A
	-1.30923	4.41197	#N/A	#N/A	#N/A
	-1.30536	5.40286	#N/A	#N/A	#N/A
	-1.30416	5.27899	#N/A	#N/A	#N/A
	-1.30318	7.92148	#N/A	#N/A	#N/A
glcD	-1.2985	9.57089	#N/A	#N/A	#N/A
	-1.29848	3.42252	#N/A	#N/A	#N/A
	-1.29594	4.96984	#N/A	#N/A	#N/A
	-1.29536	1.98056	#N/A	#N/A	#N/A
	-1.29399	3.65237	#N/A	#N/A	#N/A
	-1.2939	8.22532	#N/A	#N/A	#N/A
	-1.29106	6.22303	#N/A	#N/A	#N/A
	-1.29015	3.71918	#N/A	#N/A	#N/A
	-1.28971	2.95521	#N/A	#N/A	#N/A
	-1.28771	7.31725	#N/A	#N/A	#N/A
nosZ	-1.2874	4.43014	#N/A	#N/A	#N/A
	-1.28544	9.42488	#N/A	#N/A	#N/A
ilvH	-1.28473	5.62772	#N/A	#N/A	#N/A
pucBc	-1.28256	5.02759	#N/A	#N/A	#N/A
	-1.28114	8.71337	#N/A	#N/A	#N/A
	-1.28045	1.61451	#N/A	#N/A	#N/A
	-1.28011	11.1466	#N/A	#N/A	#N/A
	-1.27935	8.01911	#N/A	#N/A	#N/A
	-1.2779	4.95088	#N/A	#N/A	#N/A
	-1.27716	3.98458	#N/A	#N/A	#N/A
	-1.27385	6.67115	#N/A	#N/A	#N/A
	-1.27081	7.31591	#N/A	#N/A	#N/A
badI	-1.27048	3.22841	#N/A	#N/A	#N/A
	-1.26518	4.38336	#N/A	#N/A	#N/A
	-1.26417	4.88443	#N/A	#N/A	#N/A
	-1.26139	7.06782	#N/A	#N/A	#N/A
	-1.25941	5.12742	#N/A	#N/A	#N/A
bchF	-1.25898	5.51729	#N/A	#N/A	#N/A
	-1.25851	8.54279	#N/A	#N/A	#N/A
	-1.25746	3.59142	#N/A	#N/A	#N/A
	-1.25656	7.84293	#N/A	#N/A	#N/A
	-1.25638	8.73847	#N/A	#N/A	#N/A
kpsF	-1.25588	10.2042	#N/A	#N/A	#N/A
	-1.25264	5.63984	#N/A	#N/A	#N/A
traG1	-1.25188	8.22898	#N/A	#N/A	#N/A
aspS	-1.25141	11.4849	#N/A	#N/A	#N/A
	-1.24978	2.64616	#N/A	#N/A	#N/A
	-1.24915	6.84458	#N/A	#N/A	#N/A
vnfE	-1.24829	5.50617	#N/A	#N/A	#N/A
	-1.2477	4.07209	#N/A	#N/A	#N/A
mexC1	-1.24643	4.3761	#N/A	#N/A	#N/A
	-1.24581	6.04014	#N/A	#N/A	#N/A
	-1.24376	3.0112	#N/A	#N/A	#N/A
	-1.2427	8.38391	#N/A	#N/A	#N/A
	-1.24222	6.32887	#N/A	#N/A	#N/A
	-1.23747	2.73832	#N/A	#N/A	#N/A
	-1.23571	5.24215	#N/A	#N/A	#N/A
pepT	-1.23561	5.67733	#N/A	#N/A	#N/A
fabG1	-1.23545	11.064	#N/A	#N/A	#N/A
ffs	-1.23508	5.79041	#N/A	#N/A	#N/A
	-1.23286	9.77868	#N/A	#N/A	#N/A
	-1.23221	3.75586	#N/A	#N/A	#N/A
	-1.23166	6.26814	#N/A	#N/A	#N/A
	-1.22744	8.2739	#N/A	#N/A	#N/A
ilvI	-1.22739	8.18496	#N/A	#N/A	#N/A
dctQ1	-1.22574	3.93936	#N/A	#N/A	#N/A
	-1.22357	9.78577	#N/A	#N/A	#N/A
	-1.22308	3.99866	#N/A	#N/A	#N/A
rphyB	-1.22299	2.26512	#N/A	#N/A	#N/A
	-1.22071	2.51801	#N/A	#N/A	#N/A
	-1.2191	5.67639	#N/A	#N/A	#N/A
	-1.21809	2.62455	#N/A	#N/A	#N/A
hasR	-1.21697	5.5876	#N/A	#N/A	#N/A
	-1.21598	7.52619	#N/A	#N/A	#N/A
	-1.21575	2.38189	#N/A	#N/A	#N/A
	-1.21388	2.75827	#N/A	#N/A	#N/A
	-1.21372	2.59732	#N/A	#N/A	#N/A
	-1.21238	2.12243	#N/A	#N/A	#N/A
	-1.21115	5.99396	#N/A	#N/A	#N/A
glyA1	-1.2102	10.216	#N/A	#N/A	#N/A
	-1.20818	6.80666	#N/A	#N/A	#N/A
	-1.20666	1.82344	#N/A	#N/A	#N/A
coxA	-1.20664	4.40133	#N/A	#N/A	#N/A
	-1.2054	4.70404	#N/A	#N/A	#N/A
	-1.20309	5.62985	#N/A	#N/A	#N/A
fabB	-1.20237	11.1004	#N/A	#N/A	#N/A
cbbT2	-1.20205	12.1316	#N/A	#N/A	#N/A
argC	-1.20188	3.60539	#N/A	#N/A	#N/A
thiE	-1.19952	3.55924	#N/A	#N/A	#N/A
	-1.19791	5.48744	#N/A	#N/A	#N/A
fumA	-1.19754	11.2641	#N/A	#N/A	#N/A
lpcA	-1.197	4.98613	#N/A	#N/A	#N/A
	-1.19648	5.10805	#N/A	#N/A	#N/A
pckA	-1.19621	5.14465	#N/A	#N/A	#N/A
	-1.19591	3.0253	#N/A	#N/A	#N/A
	-1.19139	4.03856	#N/A	#N/A	#N/A
	-1.19127	3.46636	#N/A	#N/A	#N/A
	-1.18952	5.36403	#N/A	#N/A	#N/A
	-1.1892	7.48072	#N/A	#N/A	#N/A
	-1.18813	7.42602	#N/A	#N/A	#N/A
prc	-1.18785	7.52495	#N/A	#N/A	#N/A
	-1.18755	4.32992	#N/A	#N/A	#N/A
	-1.18715	4.41962	#N/A	#N/A	#N/A
panE	-1.18665	5.32818	#N/A	#N/A	#N/A
	-1.186	1.62298	#N/A	#N/A	#N/A
	-1.18565	6.35917	#N/A	#N/A	#N/A
dapA1	-1.18456	2.00476	#N/A	#N/A	#N/A
rmlB pseudogene	-1.18395	3.81057	#N/A	#N/A	#N/A
	-1.18202	9.43609	#N/A	#N/A	#N/A
	-1.18073	2.56063	#N/A	#N/A	#N/A
phnE1	-1.18062	4.21533	#N/A	#N/A	#N/A
	-1.17912	1.63595	#N/A	#N/A	#N/A
mdh	-1.17891	10.7828	#N/A	#N/A	#N/A
metE	-1.17634	5.91286	#N/A	#N/A	#N/A
	-1.17631	3.09136	#N/A	#N/A	#N/A
	-1.17482	7.05879	#N/A	#N/A	#N/A
ftsH	-1.1738	4.45941	#N/A	#N/A	#N/A
	-1.17373	4.52957	#N/A	#N/A	#N/A
miaB	-1.17288	8.82577	#N/A	#N/A	#N/A
	-1.17093	2.10814	#N/A	#N/A	#N/A
	-1.16953	9.30841	#N/A	#N/A	#N/A
acnA	-1.1691	3.40366	#N/A	#N/A	#N/A
	-1.16833	6.88295	#N/A	#N/A	#N/A
	-1.16781	7.06645	#N/A	#N/A	#N/A
	-1.16645	4.77465	#N/A	#N/A	#N/A
	-1.165	2.10423	#N/A	#N/A	#N/A
	-1.16456	2.30775	#N/A	#N/A	#N/A
gstA1	-1.16307	5.86999	#N/A	#N/A	#N/A
	-1.16306	2.07727	#N/A	#N/A	#N/A
	-1.16178	6.99366	#N/A	#N/A	#N/A
	-1.15996	3.49163	#N/A	#N/A	#N/A
	-1.15979	2.48267	#N/A	#N/A	#N/A
	-1.15921	1.72362	#N/A	#N/A	#N/A
NifD2	-1.15865	4.30986	#N/A	#N/A	#N/A
	-1.15801	8.51175	#N/A	#N/A	#N/A
	-1.15645	2.27909	#N/A	#N/A	#N/A
	-1.15444	3.8274	#N/A	#N/A	#N/A
	-1.1533	2.97047	#N/A	#N/A	#N/A
	-1.15223	3.10042	#N/A	#N/A	#N/A
fabH	-1.15054	10.5337	#N/A	#N/A	#N/A
	-1.15036	4.17337	#N/A	#N/A	#N/A
	-1.14966	4.33002	#N/A	#N/A	#N/A
oahs	-1.14944	5.12701	#N/A	#N/A	#N/A
	-1.14724	3.63423	#N/A	#N/A	#N/A
	-1.14554	1.37843	#N/A	#N/A	#N/A
	-1.14258	3.40435	#N/A	#N/A	#N/A
rrf	-1.13897	7.84293	#N/A	#N/A	#N/A
	-1.13673	5.08299	#N/A	#N/A	#N/A
	-1.13564	5.03498	#N/A	#N/A	#N/A
	-1.13514	3.0286	#N/A	#N/A	#N/A
atpI	-1.13363	2.70244	#N/A	#N/A	#N/A
rplS, L19	-1.13081	9.34888	#N/A	#N/A	#N/A
	-1.12973	4.11182	#N/A	#N/A	#N/A
	-1.12948	1.99756	#N/A	#N/A	#N/A
	-1.12601	5.88707	#N/A	#N/A	#N/A
	-1.126	3.04131	#N/A	#N/A	#N/A
	-1.12269	6.54032	#N/A	#N/A	#N/A
	-1.12074	3.54516	#N/A	#N/A	#N/A
	-1.11873	2.82238	#N/A	#N/A	#N/A
fixK2	-1.1171	7.08273	#N/A	#N/A	#N/A
clpX	-1.11499	4.08139	#N/A	#N/A	#N/A
	-1.11481	2.98738	#N/A	#N/A	#N/A
	-1.11469	4.85948	#N/A	#N/A	#N/A
kduD	-1.11325	3.00248	#N/A	#N/A	#N/A
	-1.1128	5.08647	#N/A	#N/A	#N/A
ubiG	-1.11239	9.38164	#N/A	#N/A	#N/A
	-1.11075	7.08693	#N/A	#N/A	#N/A
thyA	-1.11024	8.27358	#N/A	#N/A	#N/A
	-1.10951	2.66936	#N/A	#N/A	#N/A
	-1.10872	2.71083	#N/A	#N/A	#N/A
	-1.10748	2.41562	#N/A	#N/A	#N/A
clcD	-1.10725	3.99905	#N/A	#N/A	#N/A
	-1.10532	5.37024	#N/A	#N/A	#N/A
	-1.10527	5.65428	#N/A	#N/A	#N/A
	-1.10478	1.88393	#N/A	#N/A	#N/A
	-1.10178	8.89629	#N/A	#N/A	#N/A
	-1.10051	6.89006	#N/A	#N/A	#N/A
	-1.10011	2.75185	#N/A	#N/A	#N/A
	-1.09873	1.83787	#N/A	#N/A	#N/A
purA	-1.09712	7.10214	#N/A	#N/A	#N/A
	-1.0956	1.53807	#N/A	#N/A	#N/A
yeaU	-1.09308	3.7449	#N/A	#N/A	#N/A
clpA	-1.08985	5.43938	#N/A	#N/A	#N/A
kdpA	-1.08939	2.92548	#N/A	#N/A	#N/A
	-1.08916	2.4595	#N/A	#N/A	#N/A
	-1.08879	3.02523	#N/A	#N/A	#N/A
	-1.08782	6.19552	#N/A	#N/A	#N/A
	-1.08451	7.68529	#N/A	#N/A	#N/A
trbL	-1.08213	3.7234	#N/A	#N/A	#N/A
	-1.07999	2.13344	#N/A	#N/A	#N/A
	-1.07983	3.25469	#N/A	#N/A	#N/A
	-1.07977	6.22205	#N/A	#N/A	#N/A
	-1.07896	1.88182	#N/A	#N/A	#N/A
	-1.07762	2.77004	#N/A	#N/A	#N/A
	-1.07636	6.43987	#N/A	#N/A	#N/A
	-1.07518	3.17942	#N/A	#N/A	#N/A
	-1.07373	1.30131	#N/A	#N/A	#N/A
	-1.07266	2.70322	#N/A	#N/A	#N/A
	-1.07115	4.04795	#N/A	#N/A	#N/A
	-1.07056	5.77073	#N/A	#N/A	#N/A
crcB	-1.06575	3.10092	#N/A	#N/A	#N/A
	-1.06509	2.87114	#N/A	#N/A	#N/A
	-1.06481	4.29576	#N/A	#N/A	#N/A
	-1.06332	4.05497	#N/A	#N/A	#N/A
	-1.06071	6.38667	#N/A	#N/A	#N/A
secD	-1.06031	7.59463	#N/A	#N/A	#N/A
	-1.05958	6.7226	#N/A	#N/A	#N/A
	-1.05615	4.73783	#N/A	#N/A	#N/A
	-1.05521	3.22752	#N/A	#N/A	#N/A
	-1.05457	4.56617	#N/A	#N/A	#N/A
	-1.05446	1.54948	#N/A	#N/A	#N/A
	-1.05356	4.14503	#N/A	#N/A	#N/A
	-1.05337	2.15344	#N/A	#N/A	#N/A
sqhC	-1.05188	8.1842	#N/A	#N/A	#N/A
	-1.04682	5.64937	#N/A	#N/A	#N/A
	-1.04653	2.21792	#N/A	#N/A	#N/A
phoR	-1.04176	6.10396	#N/A	#N/A	#N/A
	-1.04054	3.00127	#N/A	#N/A	#N/A
	-1.03974	2.37771	#N/A	#N/A	#N/A
	-1.03878	3.7707	#N/A	#N/A	#N/A
wbnF	-1.03729	5.25212	#N/A	#N/A	#N/A
	-1.03523	3.15089	#N/A	#N/A	#N/A
	-1.03338	3.75141	#N/A	#N/A	#N/A
argG	-1.03273	5.17481	#N/A	#N/A	#N/A
pucBe	-1.03213	2.08804	#N/A	#N/A	#N/A
	-1.03198	3.83243	#N/A	#N/A	#N/A
TolR	-1.03189	3.67113	#N/A	#N/A	#N/A
	-1.03121	5.69335	#N/A	#N/A	#N/A
	-1.02822	5.63876	#N/A	#N/A	#N/A
	-1.02362	6.88295	#N/A	#N/A	#N/A
sygB	-1.02238	5.09686	#N/A	#N/A	#N/A
lldA	-1.02191	4.33365	#N/A	#N/A	#N/A
	-1.01945	5.85525	#N/A	#N/A	#N/A
	-1.01696	4.41795	#N/A	#N/A	#N/A
rpsS	-1.01622	2.40171	#N/A	#N/A	#N/A
fucA	-1.01612	3.10327	#N/A	#N/A	#N/A
	-1.01392	2.6097	#N/A	#N/A	#N/A
	-1.0125	7.67105	#N/A	#N/A	#N/A
	-1.01209	2.06536	#N/A	#N/A	#N/A
	-1.01067	5.07127	#N/A	#N/A	#N/A
mexF pseudogene	-1.01062	6.30774	#N/A	#N/A	#N/A
acaP	-1.00976	6.65891	#N/A	#N/A	#N/A
	-1.00955	3.24899	#N/A	#N/A	#N/A
	-1.00872	8.38391	#N/A	#N/A	#N/A
fmdA	-1.00632	3.52373	#N/A	#N/A	#N/A
	-1.00422	1.48988	#N/A	#N/A	#N/A
	-1.00344	1.54088	#N/A	#N/A	#N/A
	-1.00047	1.91688	#N/A	#N/A	#N/A
	-0.999945	6.5356	#N/A	#N/A	#N/A
	-0.999845	1.87607	#N/A	#N/A	#N/A
	-0.998243	1.45306	#N/A	#N/A	#N/A
	-0.997697	4.25336	#N/A	#N/A	#N/A
	-0.996757	4.51425	#N/A	#N/A	#N/A
	-0.995409	2.7974	#N/A	#N/A	#N/A
traG2	-0.991619	3.8014	#N/A	#N/A	#N/A
	-0.991554	3.13279	#N/A	#N/A	#N/A
	-0.990979	1.88672	#N/A	#N/A	#N/A
	-0.990935	5.25212	#N/A	#N/A	#N/A
	-0.988956	2.28342	#N/A	#N/A	#N/A
	-0.986778	4.16304	#N/A	#N/A	#N/A
rpoN	-0.986577	5.14651	#N/A	#N/A	#N/A
uraI	-0.986389	2.06163	#N/A	#N/A	#N/A
hupA	-0.985048	3.62546	#N/A	#N/A	#N/A
	-0.984309	1.55381	#N/A	#N/A	#N/A
	-0.982542	2.90624	#N/A	#N/A	#N/A
	-0.982446	2.43716	#N/A	#N/A	#N/A
	-0.981827	3.07891	#N/A	#N/A	#N/A
	-0.981554	4.88443	#N/A	#N/A	#N/A
	-0.981192	3.24899	#N/A	#N/A	#N/A
	-0.980092	4.03114	#N/A	#N/A	#N/A
	-0.980031	2.81109	#N/A	#N/A	#N/A
	-0.978774	6.76507	#N/A	#N/A	#N/A
	-0.978291	5.95187	#N/A	#N/A	#N/A
	-0.978078	5.07027	#N/A	#N/A	#N/A
	-0.975617	3.14229	#N/A	#N/A	#N/A
gcvT2	-0.974545	4.59024	#N/A	#N/A	#N/A
	-0.972297	4.53666	#N/A	#N/A	#N/A
galE2	-0.972101	4.16372	#N/A	#N/A	#N/A
aadR	-0.970404	2.7063	#N/A	#N/A	#N/A
tatAE	-0.967337	3.01878	#N/A	#N/A	#N/A
hisA	-0.962219	3.5405	#N/A	#N/A	#N/A
	-0.9608	1.66903	#N/A	#N/A	#N/A
	-0.957191	3.22764	#N/A	#N/A	#N/A
	-0.955675	2.44272	#N/A	#N/A	#N/A
	-0.95539	5.64452	#N/A	#N/A	#N/A
	-0.954486	3.21576	#N/A	#N/A	#N/A
wbpX	-0.954196	5.69734	#N/A	#N/A	#N/A
	-0.95237	3.68067	#N/A	#N/A	#N/A
clpB	-0.951483	4.9986	#N/A	#N/A	#N/A
	-0.950419	1.45076	#N/A	#N/A	#N/A
	-0.948318	4.83502	#N/A	#N/A	#N/A
tatC	-0.947395	3.81405	#N/A	#N/A	#N/A
	-0.946986	2.95827	#N/A	#N/A	#N/A
	-0.946763	2.33963	#N/A	#N/A	#N/A
gor	-0.946612	5.31735	#N/A	#N/A	#N/A
	-0.94611	2.96241	#N/A	#N/A	#N/A
	-0.9443	1.90328	#N/A	#N/A	#N/A
	-0.941716	1.58101	#N/A	#N/A	#N/A
coaE	-0.940805	3.94429	#N/A	#N/A	#N/A
rplV	-0.940443	2.92337	#N/A	#N/A	#N/A
	-0.940328	2.84568	#N/A	#N/A	#N/A
	-0.940165	4.09223	#N/A	#N/A	#N/A
csgB, agfB	-0.9391	1.4716	#N/A	#N/A	#N/A
	-0.936938	2.23856	#N/A	#N/A	#N/A
	-0.936286	4.32992	#N/A	#N/A	#N/A
	-0.935713	3.73331	#N/A	#N/A	#N/A
glnAIII	-0.934878	2.5904	#N/A	#N/A	#N/A
	-0.932577	4.62385	#N/A	#N/A	#N/A
ohr	-0.930156	2.13937	#N/A	#N/A	#N/A
	-0.926247	3.56415	#N/A	#N/A	#N/A
RPL9	-0.924084	1.92271	#N/A	#N/A	#N/A
	-0.921122	5.54938	#N/A	#N/A	#N/A
	-0.91977	2.42147	#N/A	#N/A	#N/A
	-0.91723	2.45384	#N/A	#N/A	#N/A
	-0.917198	3.0967	#N/A	#N/A	#N/A
pstS2	-0.916398	2.52308	#N/A	#N/A	#N/A
	-0.914626	2.49348	#N/A	#N/A	#N/A
	-0.914552	3.49811	#N/A	#N/A	#N/A
	-0.913167	2.30547	#N/A	#N/A	#N/A
dnaX	-0.910652	3.41271	#N/A	#N/A	#N/A
	-0.908339	3.20739	#N/A	#N/A	#N/A
mexE	-0.908271	4.14053	#N/A	#N/A	#N/A
panB	-0.907437	6.14723	#N/A	#N/A	#N/A
	-0.906685	2.4327	#N/A	#N/A	#N/A
ubiB	-0.904847	3.53023	#N/A	#N/A	#N/A
	-0.904411	5.32467	#N/A	#N/A	#N/A
	-0.9021	3.8018	#N/A	#N/A	#N/A
	-0.901736	2.59491	#N/A	#N/A	#N/A
	-0.900822	1.78256	#N/A	#N/A	#N/A
amtB2	-0.896339	3.42991	#N/A	#N/A	#N/A
msrA1	-0.896162	3.7939	#N/A	#N/A	#N/A
mexD2	-0.896084	6.53217	#N/A	#N/A	#N/A
	-0.894162	5.81898	#N/A	#N/A	#N/A
	-0.892413	4.24349	#N/A	#N/A	#N/A
	-0.892304	4.67574	#N/A	#N/A	#N/A
	-0.890118	1.77602	#N/A	#N/A	#N/A
	-0.888931	4.55665	#N/A	#N/A	#N/A
	-0.888873	3.08214	#N/A	#N/A	#N/A
	-0.888347	2.56648	#N/A	#N/A	#N/A
	-0.887193	2.70765	#N/A	#N/A	#N/A
	-0.88584	1.40252	#N/A	#N/A	#N/A
	-0.884869	2.19623	#N/A	#N/A	#N/A
	-0.884101	1.86116	#N/A	#N/A	#N/A
	-0.882389	3.48134	#N/A	#N/A	#N/A
kdsB	-0.881912	2.0173	#N/A	#N/A	#N/A
ctrA	-0.881534	2.69564	#N/A	#N/A	#N/A
	-0.878557	3.54669	#N/A	#N/A	#N/A
	-0.87625	3.40204	#N/A	#N/A	#N/A
	-0.875972	3.6918	#N/A	#N/A	#N/A
	-0.875543	3.73097	#N/A	#N/A	#N/A
	-0.874745	2.2407	#N/A	#N/A	#N/A
	-0.874744	1.77355	#N/A	#N/A	#N/A
	-0.874715	2.10787	#N/A	#N/A	#N/A
	-0.874124	1.5547	#N/A	#N/A	#N/A
	-0.872616	1.88253	#N/A	#N/A	#N/A
	-0.871843	1.68293	#N/A	#N/A	#N/A
mes-4	-0.869145	2.38252	#N/A	#N/A	#N/A
	-0.867682	1.70854	#N/A	#N/A	#N/A
	-0.865773	3.2433	#N/A	#N/A	#N/A
	-0.865183	1.89041	#N/A	#N/A	#N/A
hupD	-0.8638	2.85655	#N/A	#N/A	#N/A
	-0.860029	3.72092	#N/A	#N/A	#N/A
	-0.85967	1.98878	#N/A	#N/A	#N/A
	-0.858964	1.61257	#N/A	#N/A	#N/A
	-0.85848	3.39913	#N/A	#N/A	#N/A
	-0.858026	3.68878	#N/A	#N/A	#N/A
	-0.857074	5.27017	#N/A	#N/A	#N/A
	-0.856879	1.59825	#N/A	#N/A	#N/A
ggt3	-0.856137	4.41904	#N/A	#N/A	#N/A
	-0.856039	1.44252	#N/A	#N/A	#N/A
	-0.855427	4.84574	#N/A	#N/A	#N/A
prfA	-0.854986	2.14488	#N/A	#N/A	#N/A
	-0.853877	1.49211	#N/A	#N/A	#N/A
	-0.853101	2.71685	#N/A	#N/A	#N/A
	-0.852472	4.73026	#N/A	#N/A	#N/A
	-0.850154	1.57197	#N/A	#N/A	#N/A
	-0.850134	2.08934	#N/A	#N/A	#N/A
	-0.849619	5.8795	#N/A	#N/A	#N/A
	-0.849588	1.38217	#N/A	#N/A	#N/A
	-0.848569	1.99028	#N/A	#N/A	#N/A
	-0.846609	3.78134	#N/A	#N/A	#N/A
	-0.843549	4.69202	#N/A	#N/A	#N/A
	-0.841339	2.57415	#N/A	#N/A	#N/A
	-0.83944	2.37572	#N/A	#N/A	#N/A
	-0.839327	5.02425	#N/A	#N/A	#N/A
	-0.836847	1.43928	#N/A	#N/A	#N/A
psd	-0.835068	2.8102	#N/A	#N/A	#N/A
xthA2	-0.834727	3.49193	#N/A	#N/A	#N/A
	-0.833355	2.05134	#N/A	#N/A	#N/A
pntB	-0.831197	4.54205	#N/A	#N/A	#N/A
nrtA	-0.830788	2.50656	#N/A	#N/A	#N/A
	-0.830202	2.32338	#N/A	#N/A	#N/A
aapJ-2	-0.829259	2.23522	#N/A	#N/A	#N/A
	-0.827525	1.76507	#N/A	#N/A	#N/A
mrsA	-0.825173	5.12005	#N/A	#N/A	#N/A
	-0.823221	2.13937	#N/A	#N/A	#N/A
	-0.822803	3.3099	#N/A	#N/A	#N/A
	-0.822085	2.876	#N/A	#N/A	#N/A
	-0.821409	2.07649	#N/A	#N/A	#N/A
	-0.821171	4.85157	#N/A	#N/A	#N/A
tesB	-0.819979	3.94977	#N/A	#N/A	#N/A
	-0.819963	3.19535	#N/A	#N/A	#N/A
	-0.816529	3.21962	#N/A	#N/A	#N/A
nirK1	-0.813207	1.77524	#N/A	#N/A	#N/A
	-0.813015	3.29664	#N/A	#N/A	#N/A
	-0.811196	2.51951	#N/A	#N/A	#N/A
	-0.807723	1.95065	#N/A	#N/A	#N/A
	-0.807701	2.1277	#N/A	#N/A	#N/A
rbn2	-0.806071	1.64217	#N/A	#N/A	#N/A
	-0.805406	3.21126	#N/A	#N/A	#N/A
	-0.805374	2.94462	#N/A	#N/A	#N/A
	-0.80054	1.46346	#N/A	#N/A	#N/A
	-0.799069	1.53026	#N/A	#N/A	#N/A
kdtB	-0.798684	4.09534	#N/A	#N/A	#N/A
badM	-0.797995	3.15208	#N/A	#N/A	#N/A
sdhA	-0.796659	5.09472	#N/A	#N/A	#N/A
	-0.796583	5.06098	#N/A	#N/A	#N/A
	-0.796041	1.71373	#N/A	#N/A	#N/A
	-0.795507	1.3266	#N/A	#N/A	#N/A
	-0.795206	2.5357	#N/A	#N/A	#N/A
	-0.794407	2.72073	#N/A	#N/A	#N/A
rbn1	-0.792836	3.20533	#N/A	#N/A	#N/A
ligC	-0.79172	1.84238	#N/A	#N/A	#N/A
GTA orfg13	-0.790277	1.61224	#N/A	#N/A	#N/A
fixL	-0.788552	5.32379	#N/A	#N/A	#N/A
	-0.788522	1.52806	#N/A	#N/A	#N/A
	-0.786006	3.24708	#N/A	#N/A	#N/A
	-0.785404	2.68591	#N/A	#N/A	#N/A
purM	-0.785145	2.55402	#N/A	#N/A	#N/A
	-0.785041	1.98909	#N/A	#N/A	#N/A
	-0.784931	3.54578	#N/A	#N/A	#N/A
	-0.784786	3.0512	#N/A	#N/A	#N/A
	-0.78446	2.15632	#N/A	#N/A	#N/A
matB	-0.783464	3.3043	#N/A	#N/A	#N/A
hemK	-0.783067	2.75253	#N/A	#N/A	#N/A
	-0.776451	2.37121	#N/A	#N/A	#N/A
	-0.77612	1.57648	#N/A	#N/A	#N/A
lytB1	-0.774874	4.6625	#N/A	#N/A	#N/A
soxB	-0.773592	3.19355	#N/A	#N/A	#N/A
	-0.772859	4.50362	#N/A	#N/A	#N/A
	-0.771836	1.79241	#N/A	#N/A	#N/A
	-0.770784	2.47145	#N/A	#N/A	#N/A
lnt	-0.769765	2.39708	#N/A	#N/A	#N/A
hpcD	-0.76888	1.35567	#N/A	#N/A	#N/A
	-0.768504	1.58119	#N/A	#N/A	#N/A
	-0.766585	2.20587	#N/A	#N/A	#N/A
	-0.766071	2.66551	#N/A	#N/A	#N/A
	-0.765957	3.28001	#N/A	#N/A	#N/A
hupS	-0.76585	2.61579	#N/A	#N/A	#N/A
	-0.764692	1.79837	#N/A	#N/A	#N/A
	-0.76017	1.83454	#N/A	#N/A	#N/A
hemO	-0.759553	3.90844	#N/A	#N/A	#N/A
	-0.759233	1.47555	#N/A	#N/A	#N/A
	-0.758772	1.64636	#N/A	#N/A	#N/A
	-0.757834	3.13771	#N/A	#N/A	#N/A
ligJ	-0.7574	1.65907	#N/A	#N/A	#N/A
glsA	-0.755821	2.3493	#N/A	#N/A	#N/A
	-0.755193	4.10469	#N/A	#N/A	#N/A
Mfd	-0.754214	3.46594	#N/A	#N/A	#N/A
pdxA	-0.753689	2.15796	#N/A	#N/A	#N/A
	-0.7532	1.85843	#N/A	#N/A	#N/A
	-0.752612	2.43546	#N/A	#N/A	#N/A
atpF2	-0.752356	1.59197	#N/A	#N/A	#N/A
	-0.751841	1.52806	#N/A	#N/A	#N/A
glpD	-0.750236	2.92202	#N/A	#N/A	#N/A
polA	-0.750095	3.9188	#N/A	#N/A	#N/A
	-0.748882	2.77834	#N/A	#N/A	#N/A
	-0.748015	2.83801	#N/A	#N/A	#N/A
phoB	-0.746739	2.19623	#N/A	#N/A	#N/A
	-0.746288	2.10205	#N/A	#N/A	#N/A
	-0.746098	2.41381	#N/A	#N/A	#N/A
cof	-0.744863	2.32599	#N/A	#N/A	#N/A
	-0.743359	1.57221	#N/A	#N/A	#N/A
	-0.74319	3.03104	#N/A	#N/A	#N/A
	-0.743165	1.97312	#N/A	#N/A	#N/A
	-0.741034	3.0141	#N/A	#N/A	#N/A
modA	-0.739834	3.48576	#N/A	#N/A	#N/A
	-0.738674	2.27004	#N/A	#N/A	#N/A
leuI	-0.737274	3.35251	#N/A	#N/A	#N/A
	-0.736566	2.5252	#N/A	#N/A	#N/A
	-0.735682	2.34904	#N/A	#N/A	#N/A
	-0.735394	1.4633	#N/A	#N/A	#N/A
	-0.731056	2.59027	#N/A	#N/A	#N/A
	-0.73094	1.76397	#N/A	#N/A	#N/A
dyr	-0.730226	1.70719	#N/A	#N/A	#N/A
	-0.729676	1.76948	#N/A	#N/A	#N/A
kaiC	-0.728122	2.15285	#N/A	#N/A	#N/A
	-0.725794	2.16721	#N/A	#N/A	#N/A
surE	-0.725414	2.57576	#N/A	#N/A	#N/A
corA	-0.725294	2.51756	#N/A	#N/A	#N/A
	-0.724702	1.90931	#N/A	#N/A	#N/A
	-0.724691	2.17404	#N/A	#N/A	#N/A
	-0.724182	1.58101	#N/A	#N/A	#N/A
	-0.724059	2.28573	#N/A	#N/A	#N/A
	-0.723825	2.89178	#N/A	#N/A	#N/A
	-0.72311	3.29753	#N/A	#N/A	#N/A
	-0.721018	1.52835	#N/A	#N/A	#N/A
phoU	-0.720636	2.40154	#N/A	#N/A	#N/A
otsB	-0.718129	1.97425	#N/A	#N/A	#N/A
	-0.717857	3.67789	#N/A	#N/A	#N/A
	-0.716932	1.34422	#N/A	#N/A	#N/A
	-0.71472	2.37135	#N/A	#N/A	#N/A
	-0.713823	1.5547	#N/A	#N/A	#N/A
	-0.713052	1.40233	#N/A	#N/A	#N/A
	-0.711041	1.46738	#N/A	#N/A	#N/A
	-0.710948	2.74829	#N/A	#N/A	#N/A
	-0.710919	1.71112	#N/A	#N/A	#N/A
	-0.709354	1.40291	#N/A	#N/A	#N/A
	-0.708605	2.43734	#N/A	#N/A	#N/A
	-0.706496	1.55857	#N/A	#N/A	#N/A
phaA	-0.705996	3.69532	#N/A	#N/A	#N/A
	-0.70545	3.56157	#N/A	#N/A	#N/A
	-0.704096	3.1661	#N/A	#N/A	#N/A
	-0.702265	2.98225	#N/A	#N/A	#N/A
	-0.700939	1.60343	#N/A	#N/A	#N/A
	-0.700801	2.72784	#N/A	#N/A	#N/A
truB	-0.699621	1.97074	#N/A	#N/A	#N/A
pyrE	-0.698409	3.06861	#N/A	#N/A	#N/A
	-0.698185	3.49398	#N/A	#N/A	#N/A
	-0.696673	3.38132	#N/A	#N/A	#N/A
dhsU2	-0.6936	2.50849	#N/A	#N/A	#N/A
badE	-0.692255	1.64214	#N/A	#N/A	#N/A
	-0.691125	2.24912	#N/A	#N/A	#N/A
cheR1	-0.688969	1.31615	#N/A	#N/A	#N/A
	-0.687447	3.02834	#N/A	#N/A	#N/A
	-0.684636	2.68344	#N/A	#N/A	#N/A
	-0.683922	2.04723	#N/A	#N/A	#N/A
	-0.683302	1.69211	#N/A	#N/A	#N/A
	-0.682893	2.26728	#N/A	#N/A	#N/A
hemZ	-0.682542	2.78722	#N/A	#N/A	#N/A
	-0.680221	2.1295	#N/A	#N/A	#N/A
	-0.677965	1.63624	#N/A	#N/A	#N/A
coxB	-0.675936	2.86226	#N/A	#N/A	#N/A
	-0.671054	1.47807	#N/A	#N/A	#N/A
rpoH	-0.670213	1.64196	#N/A	#N/A	#N/A
cysS	-0.669952	3.86554	#N/A	#N/A	#N/A
	-0.669248	1.53735	#N/A	#N/A	#N/A
	-0.668995	1.32694	#N/A	#N/A	#N/A
	-0.668993	1.66533	#N/A	#N/A	#N/A
	-0.668729	1.56069	#N/A	#N/A	#N/A
	-0.667182	1.4717	#N/A	#N/A	#N/A
	-0.666836	1.68764	#N/A	#N/A	#N/A
	-0.666585	1.30506	#N/A	#N/A	#N/A
	-0.665365	3.19057	#N/A	#N/A	#N/A
	-0.66172	1.61448	#N/A	#N/A	#N/A
garS	-0.660887	2.16395	#N/A	#N/A	#N/A
	-0.660569	2.8172	#N/A	#N/A	#N/A
	-0.660365	1.53818	#N/A	#N/A	#N/A
	-0.659656	1.70965	#N/A	#N/A	#N/A
	-0.658703	1.43792	#N/A	#N/A	#N/A
	-0.657805	3.4088	#N/A	#N/A	#N/A
	-0.657236	1.82538	#N/A	#N/A	#N/A
	-0.655653	2.54447	#N/A	#N/A	#N/A
	-0.655171	3.43282	#N/A	#N/A	#N/A
	-0.654506	1.54483	#N/A	#N/A	#N/A
mgtE	-0.653441	1.86248	#N/A	#N/A	#N/A
	-0.650657	3.0253	#N/A	#N/A	#N/A
aroG2	-0.649685	2.47071	#N/A	#N/A	#N/A
ffh/ftsY	-0.644819	3.54617	#N/A	#N/A	#N/A
trbB1	-0.644532	1.41409	#N/A	#N/A	#N/A
rpmH, L34	-0.643737	2.85858	#N/A	#N/A	#N/A
pta	-0.64222	1.83775	#N/A	#N/A	#N/A
	-0.639127	2.2205	#N/A	#N/A	#N/A
	-0.638861	1.40299	#N/A	#N/A	#N/A
	-0.638803	2.17662	#N/A	#N/A	#N/A
	-0.637182	1.57479	#N/A	#N/A	#N/A
	-0.636683	1.70849	#N/A	#N/A	#N/A
	-0.634071	2.43578	#N/A	#N/A	#N/A
	-0.632629	3.20696	#N/A	#N/A	#N/A
	-0.631539	1.46647	#N/A	#N/A	#N/A
nuoC	-0.629742	1.44962	#N/A	#N/A	#N/A
	-0.627151	1.47292	#N/A	#N/A	#N/A
hisE1	-0.624857	1.33799	#N/A	#N/A	#N/A
	-0.621581	1.95747	#N/A	#N/A	#N/A
	-0.621279	1.3786	#N/A	#N/A	#N/A
	-0.620462	1.55038	#N/A	#N/A	#N/A
	-0.620386	2.56567	#N/A	#N/A	#N/A
	-0.619764	1.41472	#N/A	#N/A	#N/A
	-0.619577	2.74367	#N/A	#N/A	#N/A
	-0.617389	3.118	#N/A	#N/A	#N/A
	-0.615103	1.54948	#N/A	#N/A	#N/A
rmlA	-0.613753	1.3393	#N/A	#N/A	#N/A
	-0.613093	2.09115	#N/A	#N/A	#N/A
	-0.611457	1.73749	#N/A	#N/A	#N/A
	-0.606848	1.40382	#N/A	#N/A	#N/A
	-0.606461	2.69168	#N/A	#N/A	#N/A
lepA	-0.606047	2.05444	#N/A	#N/A	#N/A
	-0.604898	1.76788	#N/A	#N/A	#N/A
	-0.604733	1.62493	#N/A	#N/A	#N/A
	-0.603721	2.08947	#N/A	#N/A	#N/A
	-0.603406	1.68276	#N/A	#N/A	#N/A
	-0.60302	2.26948	#N/A	#N/A	#N/A
kup1	-0.59926	2.80766	#N/A	#N/A	#N/A
	-0.599164	1.46991	#N/A	#N/A	#N/A
	-0.598315	1.56204	#N/A	#N/A	#N/A
	-0.597066	2.37813	#N/A	#N/A	#N/A
	-0.593944	2.332	#N/A	#N/A	#N/A
	-0.591021	1.76868	#N/A	#N/A	#N/A
	-0.588855	2.01128	#N/A	#N/A	#N/A
aro	-0.586605	2.13599	#N/A	#N/A	#N/A
	-0.586157	1.80083	#N/A	#N/A	#N/A
glpX	-0.582517	1.85306	#N/A	#N/A	#N/A
	-0.578117	1.3187	#N/A	#N/A	#N/A
	-0.571618	1.59921	#N/A	#N/A	#N/A
	-0.569991	1.77287	#N/A	#N/A	#N/A
	-0.566592	1.38133	#N/A	#N/A	#N/A
	-0.56302	1.73947	#N/A	#N/A	#N/A
	-0.560165	1.57789	#N/A	#N/A	#N/A
	-0.559937	1.69793	#N/A	#N/A	#N/A
	-0.559411	2.10377	#N/A	#N/A	#N/A
	-0.559039	1.71582	#N/A	#N/A	#N/A
	-0.558844	1.82532	#N/A	#N/A	#N/A
	-0.558164	2.64025	#N/A	#N/A	#N/A
	-0.5532	1.6319	#N/A	#N/A	#N/A
	-0.551843	1.49108	#N/A	#N/A	#N/A
yihV	-0.551084	2.01273	#N/A	#N/A	#N/A
	-0.550972	1.43847	#N/A	#N/A	#N/A
purE	-0.548994	2.08784	#N/A	#N/A	#N/A
rmrB	-0.545105	2.02255	#N/A	#N/A	#N/A
	-0.542541	1.85735	#N/A	#N/A	#N/A
	-0.532694	2.53795	#N/A	#N/A	#N/A
	-0.532375	1.61333	#N/A	#N/A	#N/A
lipA2	-0.531255	1.81074	#N/A	#N/A	#N/A
rplC	-0.527712	1.34181	#N/A	#N/A	#N/A
	-0.526786	1.47662	#N/A	#N/A	#N/A
	-0.526408	1.41523	#N/A	#N/A	#N/A
	-0.525446	1.38447	#N/A	#N/A	#N/A
ilvG	-0.52492	1.32356	#N/A	#N/A	#N/A
ugpB1	-0.518944	1.45647	#N/A	#N/A	#N/A
pyrC	-0.517987	1.88902	#N/A	#N/A	#N/A
fabD	-0.517692	1.53567	#N/A	#N/A	#N/A
livH	-0.514055	1.54722	#N/A	#N/A	#N/A
	-0.513759	2.24365	#N/A	#N/A	#N/A
	-0.512494	2.06976	#N/A	#N/A	#N/A
etfB	-0.511636	2.42268	#N/A	#N/A	#N/A
	-0.510903	1.57075	#N/A	#N/A	#N/A
glmS	-0.510574	1.95606	#N/A	#N/A	#N/A
	-0.510232	1.35345	#N/A	#N/A	#N/A
gctA	-0.509313	1.34002	#N/A	#N/A	#N/A
	-0.508836	2.0906	#N/A	#N/A	#N/A
	-0.504704	1.35446	#N/A	#N/A	#N/A
	-0.497288	1.65875	#N/A	#N/A	#N/A
	-0.495966	1.48187	#N/A	#N/A	#N/A
	-0.495322	1.64636	#N/A	#N/A	#N/A
	-0.493706	1.33396	#N/A	#N/A	#N/A
	-0.482251	1.72251	#N/A	#N/A	#N/A
	-0.4754	1.40142	#N/A	#N/A	#N/A
	-0.474342	1.57717	#N/A	#N/A	#N/A
	-0.472201	1.64895	#N/A	#N/A	#N/A
	-0.470519	1.4706	#N/A	#N/A	#N/A
	-0.468313	1.63103	#N/A	#N/A	#N/A
	-0.465368	1.37843	#N/A	#N/A	#N/A
trpB-1	-0.464966	1.38931	#N/A	#N/A	#N/A
aroE	-0.455088	1.31974	#N/A	#N/A	#N/A
nadA	-0.450563	1.54459	#N/A	#N/A	#N/A
	-0.449182	1.4032	#N/A	#N/A	#N/A
	-0.447377	1.761	#N/A	#N/A	#N/A
ligE	-0.441229	1.41834	#N/A	#N/A	#N/A
exbD5	-0.431763	1.35979	#N/A	#N/A	#N/A
	-0.431505	1.74605	#N/A	#N/A	#N/A
cycJ	-0.424767	1.34467	#N/A	#N/A	#N/A
	-0.417958	1.42712	#N/A	#N/A	#N/A
prfC	-0.417757	1.68517	#N/A	#N/A	#N/A
plsX	-0.41755	1.42181	#N/A	#N/A	#N/A
serA2	-0.400025	1.38458	#N/A	#N/A	#N/A
gcpE	-0.395728	1.39357	#N/A	#N/A	#N/A
ihfB	-0.384588	1.44139	#N/A	#N/A	#N/A
	-0.377872	1.40774	#N/A	#N/A	#N/A
argD1	-0.35937	1.31974	#N/A	#N/A	#N/A
ugpB2	0.376511	1.34355	#N/A	#N/A	#N/A
	0.389982	1.43572	#N/A	#N/A	#N/A
guaA	0.397551	1.40814	#N/A	#N/A	#N/A
pgsA	0.397719	1.45899	#N/A	#N/A	#N/A
	0.397817	1.42311	#N/A	#N/A	#N/A
tyrS	0.414257	1.35695	#N/A	#N/A	#N/A
	0.419992	1.31913	#N/A	#N/A	#N/A
	0.421982	1.5992	#N/A	#N/A	#N/A
	0.426257	1.37195	#N/A	#N/A	#N/A
	0.429538	1.54196	#N/A	#N/A	#N/A
PA5115	0.44328	1.47045	#N/A	#N/A	#N/A
	0.444856	1.57704	#N/A	#N/A	#N/A
	0.445823	1.45338	#N/A	#N/A	#N/A
prfB	0.447889	1.3542	#N/A	#N/A	#N/A
	0.450018	1.3542	#N/A	#N/A	#N/A
	0.45338	1.40781	#N/A	#N/A	#N/A
	0.457656	1.5116	#N/A	#N/A	#N/A
kup2	0.458237	1.38646	#N/A	#N/A	#N/A
	0.462057	1.48053	#N/A	#N/A	#N/A
	0.463255	1.6484	#N/A	#N/A	#N/A
	0.465557	1.5692	#N/A	#N/A	#N/A
	0.469026	1.93823	#N/A	#N/A	#N/A
	0.46972	1.83387	#N/A	#N/A	#N/A
dxs	0.473369	1.92852	#N/A	#N/A	#N/A
	0.474901	1.33709	#N/A	#N/A	#N/A
	0.475809	2.16073	#N/A	#N/A	#N/A
	0.479461	1.77714	#N/A	#N/A	#N/A
pccB	0.48023	1.64895	#N/A	#N/A	#N/A
bchN	0.48281	2.13851	#N/A	#N/A	#N/A
sufD	0.486898	1.34839	#N/A	#N/A	#N/A
trpG	0.489526	1.45292	#N/A	#N/A	#N/A
	0.490657	1.48074	#N/A	#N/A	#N/A
yjbN	0.490685	1.79241	#N/A	#N/A	#N/A
	0.499638	1.5657	#N/A	#N/A	#N/A
	0.507991	1.50647	#N/A	#N/A	#N/A
accC	0.508811	1.35154	#N/A	#N/A	#N/A
pnp	0.510309	1.68498	#N/A	#N/A	#N/A
	0.518592	1.82797	#N/A	#N/A	#N/A
infB	0.520452	1.87925	#N/A	#N/A	#N/A
uvrB	0.520816	2.08443	#N/A	#N/A	#N/A
	0.521868	2.1185	#N/A	#N/A	#N/A
	0.522976	1.94967	#N/A	#N/A	#N/A
	0.523572	1.87061	#N/A	#N/A	#N/A
	0.535952	1.32572	#N/A	#N/A	#N/A
tal	0.537237	1.41138	#N/A	#N/A	#N/A
	0.538387	1.61608	#N/A	#N/A	#N/A
	0.53899	1.4874	#N/A	#N/A	#N/A
	0.540341	2.26961	#N/A	#N/A	#N/A
	0.542348	1.68276	#N/A	#N/A	#N/A
glgX	0.543314	1.48327	#N/A	#N/A	#N/A
	0.544278	1.48715	#N/A	#N/A	#N/A
	0.547643	2.28351	#N/A	#N/A	#N/A
	0.549305	1.55874	#N/A	#N/A	#N/A
flgK1	0.550029	1.56094	#N/A	#N/A	#N/A
	0.554357	1.33274	#N/A	#N/A	#N/A
recA	0.554795	1.97846	#N/A	#N/A	#N/A
aapJ-1	0.557345	1.69796	#N/A	#N/A	#N/A
leuA	0.558786	1.45008	#N/A	#N/A	#N/A
	0.559123	2.53542	#N/A	#N/A	#N/A
	0.559382	1.73947	#N/A	#N/A	#N/A
ftsQ	0.562318	1.33398	#N/A	#N/A	#N/A
	0.563371	1.33666	#N/A	#N/A	#N/A
	0.565992	1.53539	#N/A	#N/A	#N/A
	0.566891	1.72202	#N/A	#N/A	#N/A
	0.567929	1.48187	#N/A	#N/A	#N/A
	0.572513	2.22175	#N/A	#N/A	#N/A
	0.57312	1.48909	#N/A	#N/A	#N/A
	0.573759	2.69261	#N/A	#N/A	#N/A
	0.573824	1.30139	#N/A	#N/A	#N/A
thiD	0.57547	1.71399	#N/A	#N/A	#N/A
	0.577198	1.55381	#N/A	#N/A	#N/A
	0.578411	1.9802	#N/A	#N/A	#N/A
	0.578596	2.22234	#N/A	#N/A	#N/A
	0.580238	2.07097	#N/A	#N/A	#N/A
miaA	0.580692	1.55469	#N/A	#N/A	#N/A
cysN	0.580997	1.32274	#N/A	#N/A	#N/A
	0.584295	2.21889	#N/A	#N/A	#N/A
	0.586579	1.83486	#N/A	#N/A	#N/A
	0.586638	1.71342	#N/A	#N/A	#N/A
	0.588077	1.85639	#N/A	#N/A	#N/A
	0.589199	1.69432	#N/A	#N/A	#N/A
	0.590313	1.4614	#N/A	#N/A	#N/A
	0.592709	2.04393	#N/A	#N/A	#N/A
	0.593049	1.75823	#N/A	#N/A	#N/A
rluC	0.595312	1.31974	#N/A	#N/A	#N/A
	0.59768	2.39116	#N/A	#N/A	#N/A
	0.597735	2.21803	#N/A	#N/A	#N/A
	0.599802	2.22302	#N/A	#N/A	#N/A
nifH4	0.600608	1.46738	#N/A	#N/A	#N/A
proA	0.610234	2.09524	#N/A	#N/A	#N/A
	0.612926	1.62114	#N/A	#N/A	#N/A
	0.613904	1.33069	#N/A	#N/A	#N/A
	0.614538	1.77516	#N/A	#N/A	#N/A
	0.617403	1.32569	#N/A	#N/A	#N/A
ictP	0.617456	1.62291	#N/A	#N/A	#N/A
	0.618408	1.39015	#N/A	#N/A	#N/A
	0.622033	2.25888	#N/A	#N/A	#N/A
	0.624788	2.62393	#N/A	#N/A	#N/A
	0.625018	2.25869	#N/A	#N/A	#N/A
penP, penA	0.625663	2.0219	#N/A	#N/A	#N/A
	0.626448	1.93995	#N/A	#N/A	#N/A
	0.627157	1.57648	#N/A	#N/A	#N/A
	0.628564	2.40632	#N/A	#N/A	#N/A
	0.629461	1.60277	#N/A	#N/A	#N/A
	0.630553	1.55462	#N/A	#N/A	#N/A
nadE	0.630668	2.24081	#N/A	#N/A	#N/A
	0.630914	1.57725	#N/A	#N/A	#N/A
eIF-2B	0.631473	2.71746	#N/A	#N/A	#N/A
	0.632107	1.74467	#N/A	#N/A	#N/A
pyr	0.632299	2.1039	#N/A	#N/A	#N/A
	0.634927	2.36925	#N/A	#N/A	#N/A
	0.63501	2.76429	#N/A	#N/A	#N/A
	0.635919	1.6138	#N/A	#N/A	#N/A
	0.6361	1.5922	#N/A	#N/A	#N/A
	0.638397	1.38497	#N/A	#N/A	#N/A
potI	0.638948	1.80324	#N/A	#N/A	#N/A
	0.642276	1.41138	#N/A	#N/A	#N/A
	0.64406	1.62943	#N/A	#N/A	#N/A
exoI2	0.646535	1.67182	#N/A	#N/A	#N/A
nifB	0.648559	1.35323	#N/A	#N/A	#N/A
	0.649063	2.49469	#N/A	#N/A	#N/A
bglA	0.651164	2.09175	#N/A	#N/A	#N/A
	0.652229	1.52806	#N/A	#N/A	#N/A
	0.652262	1.7406	#N/A	#N/A	#N/A
	0.652536	1.52515	#N/A	#N/A	#N/A
	0.653996	2.307	#N/A	#N/A	#N/A
	0.655111	1.95088	#N/A	#N/A	#N/A
	0.65623	1.46738	#N/A	#N/A	#N/A
guaB	0.656655	2.36246	#N/A	#N/A	#N/A
	0.657172	3.67376	#N/A	#N/A	#N/A
	0.658113	1.58203	#N/A	#N/A	#N/A
moeB	0.658826	1.55084	#N/A	#N/A	#N/A
	0.660577	2.58836	#N/A	#N/A	#N/A
	0.660642	1.82374	#N/A	#N/A	#N/A
	0.660965	2.36849	#N/A	#N/A	#N/A
ispE	0.661962	1.62176	#N/A	#N/A	#N/A
	0.664026	3.25409	#N/A	#N/A	#N/A
	0.665457	1.82374	#N/A	#N/A	#N/A
	0.666773	2.75953	#N/A	#N/A	#N/A
cbbZ	0.667407	2.03711	#N/A	#N/A	#N/A
	0.667424	1.30641	#N/A	#N/A	#N/A
gctB	0.668962	2.1185	#N/A	#N/A	#N/A
	0.670219	1.34974	#N/A	#N/A	#N/A
	0.671055	1.5915	#N/A	#N/A	#N/A
kaiB	0.671342	1.61403	#N/A	#N/A	#N/A
	0.672218	1.48187	#N/A	#N/A	#N/A
mexC2	0.673643	3.05909	#N/A	#N/A	#N/A
	0.674957	2.57219	#N/A	#N/A	#N/A
	0.675714	3.4658	#N/A	#N/A	#N/A
gltD	0.676802	2.82981	#N/A	#N/A	#N/A
	0.677184	1.76292	#N/A	#N/A	#N/A
bchE	0.677718	1.52898	#N/A	#N/A	#N/A
	0.678824	1.8235	#N/A	#N/A	#N/A
	0.680677	1.35629	#N/A	#N/A	#N/A
	0.681251	1.80206	#N/A	#N/A	#N/A
	0.681446	2.37728	#N/A	#N/A	#N/A
	0.681781	2.02186	#N/A	#N/A	#N/A
	0.682007	2.15893	#N/A	#N/A	#N/A
	0.682249	2.23558	#N/A	#N/A	#N/A
feuP	0.684893	2.55036	#N/A	#N/A	#N/A
	0.689213	2.60136	#N/A	#N/A	#N/A
	0.691126	1.86116	#N/A	#N/A	#N/A
	0.692793	1.32897	#N/A	#N/A	#N/A
	0.69295	1.62547	#N/A	#N/A	#N/A
	0.694614	1.56069	#N/A	#N/A	#N/A
	0.695156	1.74114	#N/A	#N/A	#N/A
	0.695444	2.51717	#N/A	#N/A	#N/A
ntrX	0.695622	2.94786	#N/A	#N/A	#N/A
	0.696563	2.72071	#N/A	#N/A	#N/A
	0.696625	1.32761	#N/A	#N/A	#N/A
	0.69727	1.62194	#N/A	#N/A	#N/A
rpoC	0.698111	2.30559	#N/A	#N/A	#N/A
cheB1	0.69872	1.33704	#N/A	#N/A	#N/A
	0.699442	2.23297	#N/A	#N/A	#N/A
ureF	0.699919	1.66539	#N/A	#N/A	#N/A
	0.700099	2.41161	#N/A	#N/A	#N/A
	0.700354	3.09968	#N/A	#N/A	#N/A
	0.70091	2.6458	#N/A	#N/A	#N/A
	0.704782	2.36718	#N/A	#N/A	#N/A
	0.709478	2.13268	#N/A	#N/A	#N/A
	0.710162	2.15802	#N/A	#N/A	#N/A
	0.711197	3.62321	#N/A	#N/A	#N/A
nrd	0.712224	3.65645	#N/A	#N/A	#N/A
algJ	0.71484	1.85686	#N/A	#N/A	#N/A
	0.719576	3.76695	#N/A	#N/A	#N/A
	0.720414	1.82201	#N/A	#N/A	#N/A
rpsT	0.721052	1.5675	#N/A	#N/A	#N/A
thrS	0.72124	2.68353	#N/A	#N/A	#N/A
	0.721261	1.32988	#N/A	#N/A	#N/A
dctM1	0.722366	2.68537	#N/A	#N/A	#N/A
dcm	0.722418	2.85702	#N/A	#N/A	#N/A
	0.7225	1.62852	#N/A	#N/A	#N/A
	0.723371	3.76804	#N/A	#N/A	#N/A
	0.723813	2.85991	#N/A	#N/A	#N/A
	0.724178	1.7189	#N/A	#N/A	#N/A
	0.724296	2.04315	#N/A	#N/A	#N/A
	0.72629	3.22752	#N/A	#N/A	#N/A
exbB1	0.727755	1.90618	#N/A	#N/A	#N/A
	0.728214	2.37261	#N/A	#N/A	#N/A
mexF	0.729551	3.72164	#N/A	#N/A	#N/A
	0.732262	1.76705	#N/A	#N/A	#N/A
dctA1	0.73289	1.31324	#N/A	#N/A	#N/A
ftsZ	0.733689	3.98491	#N/A	#N/A	#N/A
	0.734015	2.77425	#N/A	#N/A	#N/A
	0.734919	1.60852	#N/A	#N/A	#N/A
	0.735606	1.5918	#N/A	#N/A	#N/A
	0.73916	3.65505	#N/A	#N/A	#N/A
	0.739724	4.09534	#N/A	#N/A	#N/A
	0.740171	2.67544	#N/A	#N/A	#N/A
cobQ1, cbiP	0.742954	1.43928	#N/A	#N/A	#N/A
	0.745287	3.2713	#N/A	#N/A	#N/A
	0.745801	2.07679	#N/A	#N/A	#N/A
	0.747105	3.04335	#N/A	#N/A	#N/A
	0.748054	1.8766	#N/A	#N/A	#N/A
	0.748583	2.22819	#N/A	#N/A	#N/A
	0.74875	2.77507	#N/A	#N/A	#N/A
	0.751527	2.52899	#N/A	#N/A	#N/A
	0.752098	2.7017	#N/A	#N/A	#N/A
	0.752759	1.53527	#N/A	#N/A	#N/A
fixG, rdxB	0.753124	2.59491	#N/A	#N/A	#N/A
pucBd	0.75467	2.2862	#N/A	#N/A	#N/A
	0.756378	3.55329	#N/A	#N/A	#N/A
	0.757147	3.38456	#N/A	#N/A	#N/A
	0.75827	3.39913	#N/A	#N/A	#N/A
	0.759895	1.30525	#N/A	#N/A	#N/A
nuoE1	0.760503	1.40247	#N/A	#N/A	#N/A
	0.761656	1.38818	#N/A	#N/A	#N/A
	0.76277	1.51358	#N/A	#N/A	#N/A
	0.762887	2.15893	#N/A	#N/A	#N/A
	0.764864	2.62585	#N/A	#N/A	#N/A
purF	0.765851	2.13161	#N/A	#N/A	#N/A
	0.766992	3.24899	#N/A	#N/A	#N/A
	0.768137	3.15611	#N/A	#N/A	#N/A
	0.768183	2.89981	#N/A	#N/A	#N/A
polN	0.768362	1.78256	#N/A	#N/A	#N/A
	0.775276	1.43572	#N/A	#N/A	#N/A
	0.775575	1.95771	#N/A	#N/A	#N/A
lppB	0.777021	2.4372	#N/A	#N/A	#N/A
nifQ	0.777396	1.33844	#N/A	#N/A	#N/A
	0.777839	1.9987	#N/A	#N/A	#N/A
	0.778062	3.66109	#N/A	#N/A	#N/A
	0.778076	2.28935	#N/A	#N/A	#N/A
phyB1	0.779213	3.49234	#N/A	#N/A	#N/A
	0.779911	2.07159	#N/A	#N/A	#N/A
	0.780251	2.66662	#N/A	#N/A	#N/A
	0.7811	1.91317	#N/A	#N/A	#N/A
	0.782027	2.02952	#N/A	#N/A	#N/A
lpxB	0.782522	1.58206	#N/A	#N/A	#N/A
	0.782732	1.53289	#N/A	#N/A	#N/A
ccoO, fixO	0.783511	1.78681	#N/A	#N/A	#N/A
flgK2	0.784844	2.84582	#N/A	#N/A	#N/A
	0.785855	1.78222	#N/A	#N/A	#N/A
mexD2	0.786225	3.58832	#N/A	#N/A	#N/A
galE1	0.787121	2.82862	#N/A	#N/A	#N/A
caiC	0.787971	3.3224	#N/A	#N/A	#N/A
	0.78833	4.18487	#N/A	#N/A	#N/A
	0.793764	4.31994	#N/A	#N/A	#N/A
hemB	0.794501	2.81887	#N/A	#N/A	#N/A
	0.794619	2.13313	#N/A	#N/A	#N/A
	0.795338	2.58771	#N/A	#N/A	#N/A
	0.796098	1.69755	#N/A	#N/A	#N/A
	0.796439	1.84046	#N/A	#N/A	#N/A
	0.797715	3.34417	#N/A	#N/A	#N/A
	0.799325	1.41138	#N/A	#N/A	#N/A
	0.800027	1.93348	#N/A	#N/A	#N/A
recQ	0.800544	3.55387	#N/A	#N/A	#N/A
serA1	0.800938	1.6544	#N/A	#N/A	#N/A
	0.801105	2.57727	#N/A	#N/A	#N/A
	0.803178	2.08992	#N/A	#N/A	#N/A
flgI	0.804799	2.29718	#N/A	#N/A	#N/A
pyk	0.806195	3.54516	#N/A	#N/A	#N/A
	0.807519	2.5811	#N/A	#N/A	#N/A
oprN	0.807715	4.29538	#N/A	#N/A	#N/A
	0.80817	2.63662	#N/A	#N/A	#N/A
	0.809442	3.61516	#N/A	#N/A	#N/A
	0.810108	3.77246	#N/A	#N/A	#N/A
	0.811566	4.18845	#N/A	#N/A	#N/A
prsA	0.813117	1.94523	#N/A	#N/A	#N/A
sigE	0.813944	1.76565	#N/A	#N/A	#N/A
	0.815666	3.95751	#N/A	#N/A	#N/A
metC	0.816755	3.50841	#N/A	#N/A	#N/A
	0.816838	3.91101	#N/A	#N/A	#N/A
	0.818914	2.09175	#N/A	#N/A	#N/A
	0.819981	2.09144	#N/A	#N/A	#N/A
	0.820265	1.65366	#N/A	#N/A	#N/A
ivd2	0.820829	4.74668	#N/A	#N/A	#N/A
phyB2	0.820947	2.48749	#N/A	#N/A	#N/A
	0.821851	2.03676	#N/A	#N/A	#N/A
	0.823311	2.13059	#N/A	#N/A	#N/A
pimC	0.824196	2.34151	#N/A	#N/A	#N/A
cpdA	0.824444	2.46766	#N/A	#N/A	#N/A
tspO	0.824995	1.74114	#N/A	#N/A	#N/A
	0.826452	3.51038	#N/A	#N/A	#N/A
	0.827831	3.60437	#N/A	#N/A	#N/A
hemN1	0.828775	4.45468	#N/A	#N/A	#N/A
	0.829171	1.98065	#N/A	#N/A	#N/A
	0.830004	3.4998	#N/A	#N/A	#N/A
	0.83034	3.5142	#N/A	#N/A	#N/A
	0.831155	3.04419	#N/A	#N/A	#N/A
	0.831538	2.03639	#N/A	#N/A	#N/A
	0.83226	2.26573	#N/A	#N/A	#N/A
	0.832662	1.55262	#N/A	#N/A	#N/A
rnd	0.836579	4.02917	#N/A	#N/A	#N/A
mexB	0.837382	2.00476	#N/A	#N/A	#N/A
	0.838179	1.35174	#N/A	#N/A	#N/A
exbB2	0.838716	1.55381	#N/A	#N/A	#N/A
	0.838765	2.94136	#N/A	#N/A	#N/A
	0.839028	2.15796	#N/A	#N/A	#N/A
	0.840811	2.56251	#N/A	#N/A	#N/A
	0.841956	1.33367	#N/A	#N/A	#N/A
nifE	0.842548	2.68015	#N/A	#N/A	#N/A
	0.844421	1.77763	#N/A	#N/A	#N/A
nuoJ1	0.84502	1.65138	#N/A	#N/A	#N/A
	0.846901	2.32995	#N/A	#N/A	#N/A
	0.847243	2.00981	#N/A	#N/A	#N/A
argK	0.847285	3.91698	#N/A	#N/A	#N/A
[truncated: 1,264 more rows]

## Sheet: Log2FC limited + - 2.8
Rel0-D1 vs Wt-D1, 411 DE genes
Gene ID	Gene Symbol	Log2FC Rel0-D1 vs Wt-D1	pAdj_Rel0 D1_WT D1	Description
RPA2165	groES2	-8.67197	0	chaperonin GroES2, cpn10
RPA2529		-6.16165	6.0605e-24	hypothetical protein
RPA2443		-6.16051	0	probable antioxidant protein
RPA3254	rpsG	-5.77939	0	30S ribosomal protein S7
RPA2495		-5.72353	0	possible translation initiation inhibitor
RPA1114		-5.53347	0	conserved unknown protein
RPA0403		-5.5023	0	conserved hypothetical protein
RPA3261	hmrR	-5.42533	0	heavy metal resistance transcriptional regulator Hmrr, MerR family
RPA2823		-5.38462	0	conserved hypothetical protein
RPA1050		-5.33723	1.98735e-31	hypothetical protein
RPA3255	rpsL	-5.30853	0	30S ribosomal protein S12
RPA1890		-5.28959	1.90506e-38	hypothetical protein
RPA2894		-5.2761	0	conserved hypothetical protein
RPA2022		-5.22056	0	specialized acyl carrier protein
RPA3078	RPS18	-5.21363	0	30S ribosomal protein S18
RPA2199		-5.10079	0	hypothetical protein
RPA3603		-5.02708	0	possible transglycosylase
RPA1559	cbbL	-4.99873	0	ribulose-bisphosphate carboxylase large chain
RPA2164	groEL2	-4.92191	0	chaperonin GroEL2, cpn60
RPA0608		-4.91294	0	conserved unknown protein
RPA0866	rnk	-4.89186	0	putative nucleoside diphosphate kinase regulator
RPA0027	aroG1	-4.86829	0	2-dehydro-3-deoxyphosphoheptonate aldolase
RPA1982		-4.811	0	conserved unknown protein
RPA1272		-4.75557	0	Transglutaminase-like domain
RPA4072	greA	-4.73587	0	transcriptional elongation factor greA
RPA4435		-4.70604	0	hypothetical protein
RPA2961	clpP	-4.69547	0	ATP-dependent Clp protease proteolytic subunit
RPA4128		-4.66181	0	conserved hypothetical protein
RPA0865		-4.55235	0	homospermidine synthase
RPA2528		-4.52577	8.28915e-17	hypothetical protein
RPA2217		-4.4001	0	conserved unknown protein
RPA4353		-4.39051	0	conserved hypothetical protein
RPA0308	hslV	-4.35353	1.4e-45	heat shock protein HslV, proteasome-related peptidase subunit
RPA3744		-4.32086	0	conserved unknown protein
RPA4284		-4.31122	0	YceI like family
RPA3308		-4.29051	7.06553e-30	ycfI, putative structural proteins
RPA1899	GTA orfg9	-4.2792	1.22582e-39	homologue of Rhodobacter capsulatus gene transfer agent (GTA) orfg9 (56% identity)
RPA2692	rnpO	-4.25247	2.13027e-35	RNA polymerase omega subunit
RPA2667		-4.24082	0	conserved unknown protein
RPA0240	leuC	-4.24008	0	3-isopropylmalate dehydratase
RPA1160		-4.22777	0	conserved unknown protein
RPA2895		-4.19464	1.49093e-32	possible small heat shock protein
RPA0222		-4.18443	4.19721e-07	Beta-Ig-H3/Fasciclin domain
RPA1141	groES1	-4.17958	0	chaperonin GroES1, cpn10
RPA0870		-4.15843	0	putative ornithine decarboxylase
RPA3029		-4.14193	1.83418e-07	conserved hypothetical protein
RPA3508		-4.14011	0	ATP-binding component of ABC transporter
RPA1274		-4.09328	8.84026e-35	possible Dps protein family starvation-inducible DNA-binding protein
RPA0346		-4.08841	0	conserved hypothetical protein
RPA4127		-4.08784	3.51145e-24	conserved hypothetical protein
RPA3587		-4.08498	3.034e-42	hypothetical protein
RPA0493	rpmB, L28	-4.0822	0	50S ribosomal protein L28
RPA4067		-4.07341	0	hypothetical protein
RPA4048	rfbF	-4.06612	4.46229e-29	alpha-D-glucose-1-phosphate cytidylyltransferase
RPA0787		-4.0491	0	putative heat shock protein (htpX)
RPA4203		-4.04131	0	putative sensor (PAS) domain for methyl-accepting chemotaxis sensory transducer
RPA4068		-4.03589	0	hypothetical protein
RPA4063		-4.01355	4.9825e-41	hypothetical protein
RPA2530		-4.0123	1.44504e-16	hypothetical protein
RPA2922	rpsB	-3.99168	2.8e-45	30S ribosomal protein S2
RPA0054		-3.98028	8.01877e-33	putative small heat shock protein
RPA1560	cbbS	-3.97825	0	ribulose-bisphosphate carboxylase small chain
RPA0867		-3.9609	6.637e-42	Endoribonuclease L-PSP
RPA2825		-3.95409	2.5951e-37	conserved unknown protein
RPA4319		-3.94828	2.40694e-19	hypothetical protein
RPA1978	moaA	-3.94451	0	molybdenum biosynthetic protein A
RPA3269	rplL	-3.94043	1.15681e-35	50S ribosomal protein L7/L12
RPA1589	rpsD	-3.91176	0	30S ribosomal protein S4
RPA2377		-3.90712	1.04166e-19	conserved hypothetical protein
RPA0160		-3.89211	0	possible acetyltransferases.
RPA3253	fusA, EF-G	-3.88625	1.01059e-31	elongation factor G
RPA4573		-3.8846	3.73949e-38	conserved unknown protein
RPA2708a		-3.87839	3.67247e-05	hypothetical membrane protein
RPA3123		-3.87011	5.15413e-12	hypothetical protein
RPA4099		-3.86812	0	hypothetical protein
RPA0290		-3.86439	8.79874e-24	hypothetical protein
RPA0478		-3.86302	2.14881e-38	conserved hypothetical protein
RPA0307		-3.85805	0	conserved hypothetical protein
RPA3330		-3.84359	4.36225e-06	conserved hypothetical protein
RPA4176	rpsU, S21	-3.83636	6.44633e-33	ribosomal protein S21
RPA0869		-3.82998	1.36573e-07	GCN5-related N-acetyltransferase
RPA4356	ctc, rplY, L25	-3.82035	0	putative 50S ribosomal protein L25
RPA0302	secB	-3.80563	7.27154e-34	putative protein-export protein SecB
RPA0889	hspD	-3.79531	1.60664e-36	small heat shock protein
RPA1885		-3.77581	5.68e-43	putative portal protein, R. capsulatus GTA orfg3 homologue
RPA3037		-3.76397	7.47e-43	conserved unknown protein
RPA4190		-3.73309	0	conserved unknown protein
RPA1886		-3.70503	1.64446e-26	hypothetical protein
RPA1301	pfpI	-3.70268	1.05807e-29	putative intracellular protease, PfpI family
RPA2737		-3.6865	0	unknown protein
RPA1269		-3.68215	6.27257e-22	hypothetical protein
RPA1278		-3.68095	0	GatB/Yqey
RPA0118	rmlC	-3.66314	7.84285e-29	dTDP-6-deoxy-D-glucose-3,5-epimerase
RPA3232	rpmD	-3.64971	1.1e-44	ribosomal protein L30
RPA4815	htpG	-3.63798	5.32388e-32	heat shock protein HtpG
RPA3428		-3.62111	2.59774e-29	conserved unknown protein
RPA2374		-3.57748	0.00196654	hypothetical protein
RPA4303		-3.5666	0	conserved hypothetical protein
RPA2856		-3.55662	0	Protein of unknown function, HesB/YadR/YfhF
RPA0850		-3.53005	1.30916e-39	Protein of unknown function UPF0047
RPA1046		-3.51809	2.48906e-20	conserved hypothetical protein
RPA1599		-3.51259	1.32e-43	conserved hypothetical protein
RPA0073	trxA	-3.50779	0	thioredoxin
RPA0415		-3.50419	0	Family of unknown function YGGT
RPA0918		-3.50009	7.36113e-38	possible 50S ribosomal protein L31
RPA1270		-3.49833	8.38079e-12	conserved hypothetical protein
RPA4350		-3.49593	8.06066e-40	hypothetical protein
RPA0861		-3.4759	0	possible CobW protein involved in cobalamin synthesis
RPA3670		-3.47506	0	putative ATP-dependent RNA helicase
RPA2470		-3.47211	7e-45	Protein of unknown function, HesB/YadR/YfhF
RPA3943		-3.46137	3.36687e-23	conserved hypothetical protein
RPA3770		-3.45848	1.27553e-37	conserved unknown protein
RPA4272		-3.45845	0	conserved unknown protein
RPA3283	tuf, EF-Tu	-3.44786	2.244e-41	elongation factor Tu
RPA0053		-3.43936	5.54177e-29	conserved hypothetical protein
RPA3854		-3.43202	2.04596e-15	hypothetical protein
RPA0801		-3.42947	0	conserved hypothetical protein
RPA4062		-3.42302	2.8527e-24	conserved hypothetical protein
RPA0887	exoN	-3.4191	0	UTP-glucose-1-phosphate uridylyltransferase
RPA1889		-3.39792	9.93593e-21	hypothetical protein
RPA0425	fabA	-3.39548	0	3-hydroxydecanoyl-acyl carrier protein dehydrase
RPA4141		-3.38934	0	conserved hypothetical protein
RPA2071		-3.38497	7.20639e-28	hypothetical protein
RPA2839		-3.38307	0	response regulator receiver (CheY-like protein)
RPA0845	atpE	-3.37881	0	probable ATP synthase subunit C TRANSMEMBRANE protein
RPA0526	rpmF, L32	-3.37532	1.53444e-38	50S ribosomal protein L32
RPA3326		-3.3746	3.26572e-14	hypothetical protein
RPA2004		-3.37043	0	conserved hypothetical protein
RPA4204		-3.36572	1.25766e-21	hypothetical protein
RPA2719		-3.36244	0	conserved hypothetical protein
RPA4217		-3.36017	5.49214e-20	conserved unknown protein
RPA4291	pucBb	-3.35428	6.79e-19	light harvesting protein B-800-850, beta chain B (antenna pigment protein, beta chain B)
RPA2513	efp	-3.34931	5.90509e-19	elongation factor P
RPA3158		-3.34457	2.67426e-22	hypothetical protein
RPA3331		-3.33567	2.73418e-12	hypothetical protein
RPA1535	cycA	-3.33323	3.35861e-31	cytochrome c2
RPA4078		-3.33237	1.85e-43	conserved hypothetical protein
RPA3224		-3.32457	4.06881e-40	putative short-chain dehydrogenase
RPA2185		-3.32282	0	nodN-like protein
RPA3227	rpsK	-3.31961	1.794e-43	30S ribosomal protein S11
RNA_59	rnpB	-3.31381	0	Ribonuclease P RNA
RPA0941		-3.31152	4.43149e-18	conserved hypothetical protein
RPA4064		-3.30969	8.80874e-24	hypothetical protein
RPA0179	atpH	-3.29319	1.19691e-33	putative H+-transporting ATP synthase delta chain.
RPA0477		-3.28741	0	conserved hypothetical protein
RPA4780	pstS1	-3.28033	0	periplasmic phosphate-binding protein, (PBP)
RPA3706	nasT	-3.27491	3.52505e-26	putative two-component response regulator:antitermination factor NasT
RPA2105		-3.26953	0	non-heme chloroperoxidase
RPA2709		-3.26665	2.13005e-18	possible FusE-MFP/HlyD family membrane fusion protein
RPA3815	cbbE, rpe, ppe	-3.25958	0	ribulose-5-phosphate-3-epimerase
RPA3745		-3.25383	2.12852e-34	unknown protein
RPA3318		-3.24791	3.39249e-33	transcriptional regulator, Crp/Fnr family
RPA1665		-3.24507	0	hypothetical protein
RPA3819		-3.24209	3.6768e-31	hypothetical protein
RPA4058		-3.22219	1.25045e-14	Glycosyl transferase, family 2:Mitochondrial substrate carrier
RPA1146		-3.22022	2.58681e-38	conserved unknown protein
RPA1598		-3.21181	4.6672e-38	Peptidylprolyl isomerase, FKBP-type:Acyltransferase 3 family
RPA4057		-3.20141	1.37199e-20	possible dolichol phosphate mannose synthase
RPA0158	rplU, L21	-3.19921	1.42884e-37	putative ribosomal protein L21
RPA2654	pucBa	-3.19506	8.60746e-16	light harvesting protein B-800-850, beta chain A (antenna pigment protein, beta chain A) (LH II-A beta)
RPA3073	acpP	-3.19432	2.51169e-27	constitutive acyl carrier protein
RPA3315		-3.18689	0	protease
RPA2691		-3.18564	6.26097e-22	DUF88
RPA1637		-3.17735	4.76444e-24	hypothetical protein
RPA3579		-3.1762	1.56407e-05	possible insertion element ISR1 hypothetical 10 KD protein A3
RPA4126		-3.17519	2.59528e-21	hypothetical protein
RPA1884		-3.17144	6.03329e-25	methyl-accepting chemotaxis receptor/sensory transducer
RPA0489		-3.16408	3.00823e-20	ferredoxin II
RPA2708		-3.15969	1.01016e-31	possible fusaric acid resistance pump
RPA2661		-3.15778	0	DUF502
RPA0953	xseB	-3.15609	3.67436e-36	possible exodeoxyribonuclease small subunit
RPA4218		-3.15159	2.70644e-18	conserved hypothetical protein
RPA2600		-3.14324	5.32874e-16	hypothetical protein
RPA3392		-3.13339	2.44009e-30	possible nifU homolog
RPA4355	pth	-3.13122	0	putative peptidyl-tRNA hydrolase
RPA4103		-3.12979	3.38807e-17	possible glutathione S-transferase
RPA1500		-3.12812	5.13216e-23	unknown protein
RPA3426		-3.12654	2.83325e-27	conserved hypothetical protein
RPA4053		-3.12648	2.36305e-28	possible dTDPglucose 4,6-dehydratase
RPA3500	fumC2	-3.1081	0	fumarate hydratase C
RPA4345		-3.10752	5.57849e-37	hypothetical protein
RPA3438		-3.09432	7.29843e-07	hypothetical protein
RPA2720		-3.08086	0	possible glutathione-S-transferase
RPA3309		-3.07971	3.35629e-24	conserved unknown protein
RPA0306	hslU	-3.05472	0	heat shock protein HslU, proteasome-related ATPase subunit
RPA2921	tsf	-3.05399	0	elongation factor Ts
RPA3600	bfr	-3.04984	1.34973e-17	bacterioferritin
RPA1410		-3.04949	1.75837e-18	possible taurine transport system protein
RPA3648		-3.04681	6.18855e-32	conserved hypothetical protein
RPA2531		-3.0451	4.01422e-07	hypothetical protein
RPA2824		-3.04324	1.01883e-37	Thioesterase superfamily
RPA2733		-3.04269	5.15676e-14	unknown protein
RPA2532		-3.02942	1.02893e-24	hypothetical protein
RPA1380	vnfK	-3.01481	1.78579e-32	nitrogenase vanadium-iron protein, VnfK subunit
RPA3726		-3.01321	5.54874e-14	conserved unknown protein
RPA4224		-3.00787	1.67997e-12	unknown protein
RPA3391	gch1	-3.00634	1.65e-43	possible GTP cyclohydrolase I
RPA3240	rplN	-3.00532	5.17257e-18	50S ribosomal protein L14
RPA3629		-3.00487	4.44696e-30	conserved hypothetical protein
RPA3985		-2.99599	0	ADP-L-glycero-D-mannoheptose-6-epimerase
RPA4031		-2.99565	1.27799e-38	hypothetical protein
RPA4065		-2.99016	2.57961e-22	hypothetical protein
RPA0115	rmlB pseudogene	-2.98448	5.41622e-22	dTDP-D-glucose 4,6-dehydratase
RPA3225	rplQ	-2.9839	6.46636e-28	50S ribosomal protein L17
RPA4525		-2.98077	9.1406e-16	hypothetical protein
RPA3907	dksA	-2.97853	7.24099e-21	DnaK suppressor protein DksA
RPA3363		-2.97481	1.52954e-16	hypothetical protein
RPA0564		-2.97269	2.36353e-23	conserved hypothetical protein
RPA0267	trx	-2.97014	5.6e-45	possible thioredoxin
RPA0159	rpmA, L27	-2.96631	4.55392e-37	ribosomal protein L27
RPA3090		-2.96064	2.0099e-27	putative colicin V production protein
RPA3956		-2.95839	4.2e-45	ferredoxin
RPA0331		-2.95498	0	possible heat shock protein (HSP-70 COFACTOR), grpE
RPA2436	accB	-2.95297	2.06113e-31	putative biotin carboxyl carrier protein of acetyl-CoA carboxylase
RPA3241	rpsQ	-2.94988	4.92346e-15	30S ribosomal protein S17
RPA4545		-2.94659	2.24367e-18	hypothetical protein
RPA1198		-2.94491	1.08501e-36	putative heat shock protein DnaJ
RPA4285		-2.94233	1.69859e-24	Nitroreductase family
RPA4125		-2.94118	5.38624e-17	conserved hypothetical protein
RPA4060		-2.93681	2.11594e-20	hypothetical protein
RPA4061		-2.93636	2.02509e-17	putative glycosyltransferase
RPA0455	trpS	-2.93437	1.1166e-19	trytophanyl-tRNA synthetase
RPA4324		-2.92947	1.77921e-12	hypothetical protein
RPA1279		-2.92818	1.25268e-15	hypothetical protein
RPA3228	rpsM	-2.92558	4.28343e-29	30S ribosomal protein S13
RPA0358	chvI	-2.91536	1.33932e-32	two-component transcriptional regulator ChvI, winged helix family
RPA4191		-2.91199	0	conserved unknown protein
RPA3568		-2.90821	2.07995e-19	conserved unknown protein
RPA3818	purL	-2.90816	7.0422e-36	phosphoribosylformylglycinamidine synthase I
RPA3799		-2.90669	4.93677e-25	DUF182
RPA0846	atpB	-2.90633	6.34815e-25	Fo ATP synthase subunit A
RPA3226	rpoA	-2.90318	1.40371e-20	DNA-directed RNA polymerase alpha subunit
RPA2438		-2.90203	9.06319e-29	hypothetical protein
RPA3136		-2.89953	3.24084e-39	conserved unknown protein
RPA1646		-2.89762	2.37627e-20	hypothetical protein
RPA1097		-2.8924	0	DUF28
RPA4233		-2.89098	5.20983e-39	Cyclic nucleotide regulated K+ channel
RPA0511		-2.89095	2.69863e-28	PpiC-type peptidyl-prolyl cis-trans isomerase
RPA0752	cysD	-2.88863	1.59248e-26	putative ATP sulfurylase small subunit
RPA4049	rfbG	-2.87521	9.53761e-19	cdp-glucose 4,6-dehydratase
RPA3511		-2.87009	5e-44	ErfK/YbiS/YcfS/YnhG
RPA2832	yajC	-2.86687	0	putative membrane protein, possible preprotein translocase
RPA1977		-2.86346	1.57312e-19	possible TrapT family, dctQ subunit, glutamate transport
RPA3875		-2.85651	5.74306e-24	conserved unknown protein
RPA3077	RPS6	-2.85343	6.69359e-26	possible 30S ribosomal protein S6
RPA3081		-2.85146	7.23e-43	unknown protein
RPA4073		-2.84908	8.34937e-29	DoxD-like family
RPA4075	trxB	-2.84675	2.00402e-39	thioredoxin reductase
RPA4085		-2.84514	4.15828e-18	transcriptional regulator, TetR family
RPA3108		-2.84344	1.98176e-19	conserved hypothetical protein
RPA3954		-2.84223	2.34674e-24	thioredoxin reductase
RPA2262	gltS	-2.84025	5.04721e-20	putative glutamate permease
RPA4357		-2.83387	0	conserved unknown protein
RPA3148		-2.83215	1.78786e-40	DUF174
RPA2546		-2.83062	1.03904e-20	FKBP-type peptidyl-prolyl cis-trans isomerase
RPA2509		-2.82778	8.02755e-18	hypothetical protein
RPA4109		-2.82552	3.58293e-11	conserved hypothetical protein
RPA2881		-2.81664	2.34322e-17	conserved hypothetical protein
RPA1957		-2.81383	8.14084e-23	alkanal monooxygenase (LuxA-like protein)
RPA4394	aceA	-2.80315	1.69229e-20	isocitrate lyase
RPA3519	recN	2.80702	1.49281e-16	putative DNA repair protein RecN
RPA1554	hemA	2.81021	2.45223e-40	5-aminolevulinic acid synthase (ALAS)
RPA0662	badB	2.81068	1.34901e-19	ferredoxin
RPA4184		2.81097	2.73503e-23	hypothetical protein
RPA0786		2.81465	4.87778e-20	putative Adenylate/Guanylate cyclase
RPA3487		2.82172	1.02473e-07	conserved hypothetical protein
RPA1583		2.82195	0.00274971	conserved hypothetical protein
RPA0463		2.82218	1.6482e-12	transcriptional regulator, TetR family
RPA0799		2.83086	2.95101e-12	putative carbonic anhydrase
RPA2548		2.83152	8.66124e-11	conserved hypothetical protein
RPA0814		2.83185	0.0018793	conserved unknown protein
RPA1427		2.83506	3.16948e-19	putative ABC transporter, permease protein
RPA1002	modD	2.8383	0.000207875	putative molybdenum transport system protein
RPA2279		2.84104	7.3588e-24	unknown protein
RPA0122	phyB3	2.84694	1.74536e-33	Bacteriophytochrome (light-regulated signal transduction histidine kinase), PhyB3
RPA1639		2.85006	1.54557e-19	possible oxalate/formate Major Facilitator Family (MFS) antiporter
RPA2502		2.85866	0.000981218	unknown protein
RPA2085	CbiG	2.85878	0.0114411	cobalamin biosynthesis protein G
RPA2987		2.86478	2.15299e-10	conserved hypothetical protein
RPA3001	kdpD	2.87683	2.04428e-27	two component osmosensitive K+channel and sensor histidine kinase, KdpD
RPA1033		2.88119	0	DUF85:Elongator protein 3/MiaB/NifB
RPA2143		2.894	5.45368e-24	putative acetyl/propionyl-CoA carboxylase
RPA0685		2.90097	3.7954e-41	transcriptional regulator, IclR family
RPA2195		2.91321	2.34472e-19	possible exopolyphosphatase
RPA1797		2.91402	0.00901872	conserved hypothetical protein
RPA3470		2.92581	1.61559e-34	putative sugar uptake ABC transporter periplasmic solute-binding protein precursor
RPA3171		2.92825	1.21524e-05	conserved hypothetical protein
RPA4151		2.93443	1.70408e-11	transcriptional regulator, LysR family
RPA0674		2.93674	4.54558e-27	possible alcohol dehydrogenase class III family
RPA2269		2.93685	0	conserved unknown protein
RPA1259		2.95113	0	putative cation-transporting P-type ATPase
RPA3622		2.95226	2.53001e-22	hypothetical protein
RPA1217		2.95414	5.28581e-33	putative carboxypeptidase G2
RPA1656		2.95459	2.29457e-38	possible urease accessory protein
RPA1029		2.96399	4.28327e-20	possible CoA transferase, subunit A
RPA4139		2.96631	0.00452864	conserved hypothetical protein
RPA1743		2.96913	9.93891e-20	hypothetical protein
RPA1519	crtE	2.97727	5.98216e-28	geranylgeranyl pyrophosphate synthase
RPA0075		2.98063	6.0049e-33	conserved hypothetical protein
RPA3813		3.01536	2.07553e-13	Peptidase family T4
RPA1546	bchM	3.02085	9.26464e-36	Mg-protoporphyrin IX methyl transferase
RPA1577		3.02766	9.42933e-21	hypothetical protein
RPA1809		3.04108	6.80581e-25	hypothetical protein
RPA3162		3.04771	1.42708e-16	transcriptional regulator, XRE family
RPA3964		3.05177	3.36605e-21	putative muconate cycloisomerase
RPA4448		3.05298	0.00154387	RNA polymerase ECF-type sigma factor
RPA3865		3.0677	4.17874e-15	Thioesterase superfamily
RPA4043		3.07215	1.16853e-34	possible ABC transporter, permease protein
RPA4289		3.07517	2.09383e-11	putative dual use protein Tyr:Ser/Thr phosphatase
RPA3967		3.07753	1.15975e-21	putative threonine dehydratase
RPA1949	pqqD	3.08152	1.43933e-05	pyrroloquinoline quinone biosynthesis protein D
RPA0465		3.08487	1.152e-42	possible transmembrane protein
RPA3896		3.09189	2.08306e-11	hypothetical protein
RPA2554		3.10298	1.94811e-22	penicillin binding protein
RPA1769		3.10446	1.70379e-18	transcriptional regulator, LysR family
RPA4045		3.10952	9.44819e-27	possible branched-chain amino acid ABC transport system substrate-binding protein
RPA0286		3.11268	1.42e-43	putative diguanylate cyclase (GGDEF) with HAMP domain
RPA1628	cheW2	3.12054	1.143e-42	chemotaxis signal transduction/oligomerization protein CheW2
RPA3904	mexC3	3.13712	1.16797e-21	putative RND multidrug efflux membrane fusion protein MexC precursor
RPA2142		3.14288	0	putative fatty-acid--CoA ligase
RPA1721		3.15001	0.00754107	transcriptional regulator, LysR family
RPA0318		3.1505	1.47192e-19	putative Mg(2+) chelatase family protein
RPA4302		3.16651	2.4962e-40	methyl-accepting chemotaxis receptor/sensory transducer
RPA2807		3.168	3.08839e-15	conserved hypothetical protein
RPA3014		3.16933	4.31813e-24	two-component transcriptional regulator, LuxR family
RPA2141		3.18133	0	conserved hypothetical protein
RPA1547	lhaA	3.1842	5.27318e-28	photosynthetic complex (LH1) assembly protein LhaA, probable Major Facilitator Superfamily (MFS) transporter
RPA1044		3.18622	1.07023e-27	hypothetical protein
RPA2622		3.19047	2.17487e-30	putative sulfonate transport system, ATP-binding protein. Subunit of ABC transporter
RPA3664	ureD	3.20247	1.86389e-32	possible urease accessory protein D
RPA4328		3.20553	1.50822e-40	elongation factor G, EF-G
RPA1466		3.21148	2.0715e-28	putative glutamyl-tRNA(Gln) amidotransferase subunit A
RPA1342		3.21906	9.81565e-17	hypothetical protein
RPA3381		3.22074	6.2465e-13	Hpt domain
RPA4411	glpR	3.22557	7.48453e-34	glycerol-3-phosphate regulon repressor glpR, DeoR family
RPA2806	nthB	3.2261	2.00864e-20	putative nitrile hydratase beta subunit
RPA4042		3.23273	0	putative long-chain-fatty-acid--CoA ligase
RPA1779		3.2343	1.12178e-12	conserved hypothetical protein
RPA3188		3.23489	0	alcohol dehydrogenase
RPA2549		3.24315	0.000206108	conserved hypothetical protein
RPA1236		3.25486	0	putative acyl-CoA dehydrogenase
RPA2123		3.26034	7.49364e-15	conserved unknown protein
RPA3677		3.2678	1.97549e-32	conserved hypothetical protein
RPA0975	hypF	3.27239	1.68147e-19	hydrogenase maturation protein hypF
RPA3593		3.2885	3.75853e-21	Collagen triple helix repeat:Antifreeze protein, type I
RPA0259		3.28982	4.20433e-33	HTransmembrane sensor and HAMP domains
RPA0078		3.29912	1.79697e-23	Protein of unknown function UPF0079
RPA1971		3.31649	2.2811e-10	hypothetical protein
RPA0735	fdsC	3.33146	6.71981e-19	putative FdsC protein, formate dehydrogenase chain D
RPA1676	cheA3	3.33673	0	multidomain chemotaxis histidine kinase CheA3 (Hpt, CheA, CheW, & Resp. Reg. Rec. domains)
RPA1555	cbbR	3.35724	1.54806e-19	cbb operon transcriptional regulator CbbR, LysR family
RPA1523	bchY	3.36746	9.9343e-37	bacteriochlorophyllide reductase subunit BchY
RPA1210		3.38437	0	conserved hypothetical protein
RPA2144		3.39607	8.00691e-27	possible biotin carboxylase
RPA4745		3.41626	2.42204e-26	hypothetical protein
RPA1204		3.42522	3.607e-42	conserved hypothetical protein
RPA0258		3.43407	4.63946e-34	unknown protein
RPA2511		3.45148	1.23234e-31	possible membrane-bound lytic transglycosylase
RPA0094		3.46122	0.000533043	hypothetical protein
RPA1531		3.47713	0.00435421	possible Bch2, light harvesting pigment Major Facilitator Family (MFS) transporter
RPA0549	ChrR	3.54224	7.89646e-21	sensor protein ChrR, cytochrome cycA regulator
RPA2423		3.60358	4.96249e-28	probable transcriptional regulator, AraC family
RPA2137		3.62566	0	probable acyl-CoA dehydrogenase
RPA3101		3.63979	0	conserved unknown protein
RPA2127	exbB3	3.64763	0.000611858	putative exbB, uptake of enterochelin
RPA0702	phnM2	3.64831	3.24e-43	possible phosphonate ABC transporter, permease component
RPA4306		3.65747	0	methyl-accepting chemotaxis receptor/sensory transducer
RPA2682	uahA	3.67857	9.862e-42	Urea amidolyase-related
RPA0690	phnL	3.68829	0.0248649	phosphonate ABC transporter, ATP-binding component, PhnL protein
RPA0097		3.69111	2.31757e-30	putative flagellar basal-body rod protein flgC
RPA2087	cobK	3.72676	4.98507e-26	putative precorrin 6x reductase
RPA3459		3.72713	0	possible TrapT family, fused dctM-Q subunits, C4-dicarboxylate transport
RPA0978	hypE	3.76402	4.33587e-24	hydrogenase expression/formation protein hypE
RPA1207		3.77119	0	PAS domain:sigma-54-dependent transcriptional regulator, Fis family
RPA0972	hupK	3.79307	2.17487e-30	putative hydrogenase expression/formation protein hupK
RPA0969	hupH	3.82517	1.86275e-38	hydrogenase expression/formation protein hupH
RPA0376	pimt1	3.83283	1.94278e-24	putative L-isoaspartyl protein carboxyl methyltransferase
RPA4244		3.83816	0	conserved unknown protein
RPA0973	hypA	3.87094	2.22839e-06	hydrogenase formation/expression protein hypA
RPA2769		3.88184	0	putative diguanylate cyclase (GGDEF)
RPA1551		3.9103	1.0626e-30	hypothetical protein
RPA1083		3.96187	1.18469e-06	conserved hypothetical protein
RPA3455		3.96397	8.88847e-36	possible methylmalonyl-CoA decarboxylase alpha chain
RPA3729		3.96526	1.52472e-39	hippurate hydrolase
RPA4640		3.98831	0.000144961	hypothetical protein
RPA1674	cheY3	4.03363	5.31503e-24	response regulator receiver, CheY3
RPA2985		4.03509	0	conserved unknownl protein
RPA2040		4.05702	0.000659646	possible choline ABC transporter ATP-binding subunit
RPA0970	hupI	4.07096	2.41201e-05	putative rubredoxin hupI
RPA0688	phnN	4.13021	9.04102e-12	ATP-binding component, PhnN protein, possible kinase
RPA2335		4.13048	0.000451338	unknown protein
RPA2001		4.16613	0	putative acetolactate synthase large subunit
RPA4288		4.19625	0.0442282	conserved hypothetical protein
RPA3217		4.20392	0	possible branched-chain amino acid transport system substrate-binding protein
RPA3589		4.37213	0	conserved hypothetical protein
RPA0546		4.43702	1.03611e-34	hypothetical protein
RPA4636		4.45014	0	FeoA family
RPA4674		4.46624	1.73209e-36	conserved hypothetical protein
RPA1791		4.57542	0.00995657	branched-chain amino acid transport system ATP-binding protein
RPA2002		4.60686	0	FAD linked oxidase, C-terminal:FAD linked oxidase, N-terminal
RPA1237		4.61453	0	possible acyl-CoA dehydrogenase
RPA3912		4.77326	0	hypothetical protein
RPA1169	moaD	4.81151	1.22223e-18	molybdopterin converting factor, subunit 1
RPA1513	crtB	4.83568	0	CrtB phytoene synthase
RPA4668	coxM, cutM	4.84302	2.8e-45	carbon monoxide dehydrogenase chain C
RPA0703		4.85441	0	conserved hypothetical protein
RPA1209		4.89725	4.50008e-39	conserved hypothetical protein
RPA0971	hupJ	5.19013	6.19759e-06	putative hydrogenase expression/formation protein hupJ
RPA1677	cheW3	5.44474	9.55376e-27	chemotaxis signal transduction/oligomerization protein CheW3
