# Supplementary material for: Sustained ppGpp production underpins months-long survival of a bacterium in growth arrest
Source: mBio. 2026 Jun 18;17(7):e01079-26. doi: 10.1128/mbio.01079-26 (PMC13343836; doi:10.1128/mbio.01079-26)
Supplement: Table S2 — Comparisons of locus tags for two different annotated versions of R. palustris CGA009. [file mbio.01079-26-s0003.xlsx]

## Sheet: Locus tag comparisions between 
LocusId	SysName	Locus_tag2	Type	Begin	End	Strand	Description
TX73_000005	TX73_000005	RPA0001	1	679	2097	+	chromosomal replication initiator protein DnaA
TX73_000010	TX73_000010	RPA0002	1	2332	3450	+	DNA polymerase III subunit beta
TX73_000015	TX73_000015	RPA0003	1	3694	4833	+	DNA replication/repair protein RecF
TX73_000020	TX73_000020	RPA0004	1	5050	7491	+	DNA topoisomerase (ATP-hydrolyzing) subunit B
TX73_000025	TX73_000025	RPA0005	1	7673	8791	-	4-hydroxyphenylpyruvate dioxygenase
TX73_000030	TX73_000030	RPA0006	1	8917	9396	+	Lrp/AsnC family transcriptional regulator
TX73_000035	TX73_000035	RPA0007	1	9442	10890	-	HWE histidine kinase domain-containing protein
TX73_000040	TX73_000040	RPA0008	1	10890	11174	-	circadian clock KaiB family protein
TX73_000045	TX73_000045	RPA0009	1	11184	12875	-	circadian clock protein KaiC
TX73_000050	TX73_000050	RPA0010	1	13269	13778	-	Lrp/AsnC family transcriptional regulator
TX73_000055	TX73_000055		1	13918	14127	-	hypothetical protein
TX73_000060	TX73_000060	RPA0011	1	14266	14514	-	hypothetical protein
TX73_000065	TX73_000065	RPA0012	1	14516	14701	-	cbb3-type cytochrome oxidase assembly protein CcoS
TX73_000070	TX73_000070	RPA0013	1	14692	16890	-	cation-translocating P-type ATPase
TX73_000075	TX73_000075	RPA0014	1	16925	17425	-	FixH family protein
TX73_000080	TX73_000080	RPA0015	1	17445	18902	-	cytochrome c oxidase accessory protein CcoG
TX73_000085	TX73_000085	RPA0016	1	19019	19900	-	cytochrome-c oxidase, cbb3-type subunit III
TX73_000090	TX73_000090	RPA0017	1	19908	20072	-	cbb3-type cytochrome c oxidase subunit 3
TX73_000095	TX73_000095	RPA0018	1	20082	20816	-	cytochrome-c oxidase, cbb3-type subunit II
TX73_000100	TX73_000100	RPA0019	1	20829	22475	-	cytochrome-c oxidase, cbb3-type subunit I
TX73_000105	TX73_000105	RPA0020	1	22786	23706	-	2-dehydropantoate 2-reductase
TX73_000110	TX73_000110	RPA0021	1	23779	24516	-	SDR family oxidoreductase
TX73_000115	TX73_000115	RPA0022	1	24637	25239	-	2-hydroxychromene-2-carboxylate isomerase
TX73_000120	TX73_000120	RPA0023	1	25455	26123	+	glutathione S-transferase
TX73_000125	TX73_000125	RPA0024	1	26235	27110	-	NAD(P)-dependent oxidoreductase
TX73_000130	TX73_000130	RPA0025	1	27385	29118	-	gamma-glutamyltransferase
TX73_000135	TX73_000135	RPA0026	1	29224	30621	+	MFS transporter
TX73_000140	TX73_000140	RPA0027	1	30837	31931	+	3-deoxy-7-phosphoheptulonate synthase
TX73_000145	TX73_000145	RPA0028	1	31989	33581	-	bifunctional phosphoribosylaminoimidazolecarboxamide formyltransferase/IMP cyclohydrolase
TX73_000150	TX73_000150	RPA0029	1	33767	35482	-	heparinase II/III family protein
TX73_000155	TX73_000155	RPA0030	1	35820	37172	-	transcription antitermination factor NusB
TX73_000160	TX73_000160	RPA0031	1	37325	37543	+	DUF1674 domain-containing protein
TX73_000165	TX73_000165	RPA0032	1	37629	38204	+	thermonuclease family protein
TX73_000170	TX73_000170	RPA0033	1	38208	39092	-	YiiX/YebB-like N1pC/P60 family cysteine hydrolase
TX73_000175	TX73_000175	RPA0034	1	39440	40897	+	NAD(P)/FAD-dependent oxidoreductase
TX73_000180	TX73_000180	RPA0035	1	40904	43315	-	phenylalanine--tRNA ligase subunit beta
TX73_000185	TX73_000185	RPA0036	1	43460	43939	-	endonuclease domain-containing protein
TX73_000190	TX73_000190	RPA0037	1	44200	45282	-	phenylalanine--tRNA ligase subunit alpha
TX73_000195	TX73_000195	RPA0038	1	45426	45785	-	50S ribosomal protein L20
TX73_000200	TX73_000200	RPA0039	1	45869	46069	-	50S ribosomal protein L35
TX73_000205	TX73_000205	RPA0040	1	46403	46942	-	translation initiation factor IF-3
TX73_000210	TX73_000210	RPA0041	1	47263	48048	+	alpha/beta hydrolase
TX73_000215	TX73_000215	RPA0042	1	48211	49419	-	tRNA epoxyqueuosine(34) reductase QueG
TX73_000220	TX73_000220	RPA0043	1	49368	50060	-	glutathione S-transferase family protein
TX73_000225	TX73_000225	RPA0044	1	50260	51066	+	undecaprenyl-diphosphate phosphatase
TX73_000230	TX73_000230	RPA0045	1	51116	52081	-	complex I NDUFA9 subunit family protein
TX73_000235	TX73_000235	RNA_3	5	52242	52326	+	tRNA-Leu
TX73_000240	TX73_000240	RPA0046	1	52495	53109	+	ribonuclease D
TX73_000245	TX73_000245	RPA0047	1	53339	54079	+	LPS export ABC transporter periplasmic protein LptC
TX73_000250	TX73_000250	RPA0048	1	54088	54753	+	LptA/OstA family protein
TX73_000255	TX73_000255	RPA0049	1	54870	55835	+	LPS export ABC transporter ATP-binding protein
TX73_000260	TX73_000260	RPA0050	1	56042	57688	+	RNA polymerase factor sigma-54
TX73_000265	TX73_000265	RPA0051	1	57746	58351	+	ribosome-associated translation inhibitor RaiA
TX73_000270	TX73_000270	RPA0052	1	58627	59088	+	PTS IIA-like nitrogen regulatory protein PtsN
TX73_000275	TX73_000275	RPA0053	1	59691	59957	-	DUF1150 domain-containing protein
TX73_000280	TX73_000280	RPA0054	1	60008	60433	-	Hsp20 family protein
TX73_000285	TX73_000285	RPA0055	1	60587	61678	-	sn-glycerol-3-phosphate import ATP-binding protein UgpC
TX73_000290	TX73_000290	RPA0056	1	61681	62529	-	sn-glycerol-3-phosphate ABC transporter permease UgpE
TX73_000295	TX73_000295	RPA0057	1	62529	63410	-	sn-glycerol-3-phosphate ABC transporter permease UgpA
TX73_000300	TX73_000300	RPA0058	1	63575	64903	-	sn-glycerol-3-phosphate ABC transporter substrate-binding protein UgpB
TX73_000305	TX73_000305	RPA0059	1	65126	66331	-	CaiB/BaiF CoA-transferase family protein
TX73_000310	TX73_000310	RNA_41	5	66510	66585	-	tRNA-Ala
TX73_000315	TX73_000315	RPA0060	1	66656	67057	-	TIGR02300 family protein
TX73_000320	TX73_000320	RPA0061	1	67198	68535	+	3-phosphoshikimate 1-carboxyvinyltransferase
TX73_000325	TX73_000325	RPA0062	1	68539	69213	-	lysophospholipid acyltransferase family protein
TX73_000330	TX73_000330	RPA0063	1	69377	70015	+	(d)CMP kinase
TX73_000335	TX73_000335	RPA0064	1	70316	72013	+	30S ribosomal protein S1
TX73_000340	TX73_000340	RPA0065	1	72242	73222	+	signal peptide peptidase SppA
TX73_000345	TX73_000345	RPA0066	1	73388	73702	+	integration host factor subunit beta
TX73_000350	TX73_000350	RPA0067	1	73740	74126	+	LapA family protein
TX73_000355	TX73_000355	RPA0068	1	74185	74826	+	phosphoribosylanthranilate isomerase
TX73_000360	TX73_000360	RPA0069	1	74840	76054	+	tryptophan synthase subunit beta
TX73_000365	TX73_000365	RPA0070	1	76054	76890	+	tryptophan synthase subunit alpha
TX73_000370	TX73_000370	RPA0071	1	77000	77983	+	acetyl-CoA carboxylase, carboxyltransferase subunit beta
TX73_000375	TX73_000375	RPA0072	1	77980	79308	+	bifunctional folylpolyglutamate synthase/dihydrofolate synthase
TX73_000380	TX73_000380	RPA0073	1	79484	79804	-	thioredoxin
TX73_000385	TX73_000385	RPA0074	1	79901	83386	-	double-strand break repair helicase AddA
TX73_000390	TX73_000390	RPA0075	1	83383	86532	-	double-strand break repair protein AddB
TX73_000395	TX73_000395	RPA0076	1	86608	87330	-	nucleotidyltransferase family protein
TX73_000400	TX73_000400	RPA0077	1	87488	87796	-	PilZ domain-containing protein
TX73_000405	TX73_000405	RPA0078	1	87900	89420	-	bifunctional tRNA (adenosine(37)-N6)-threonylcarbamoyltransferase complex ATPase subunit type 1 TsaE/phosphotransferase
TX73_000410	TX73_000410	RPA0079	1	89417	91930	-	PAS-domain containing protein
TX73_000415	TX73_000415	RPA0080	1	92150	92608	-	dUTP diphosphatase
TX73_000420	TX73_000420	RPA0081	1	92605	94050	-	bifunctional phosphopantothenoylcysteine decarboxylase/phosphopantothenate--cysteine ligase CoaBC
TX73_000425	TX73_000425	RPA0082	1	94104	95681	-	2-polyprenylphenol 6-hydroxylase
TX73_000430	TX73_000430	RPA0083	1	95678	96439	-	bifunctional demethylmenaquinone methyltransferase/2-methoxy-6-polyprenyl-1,4-benzoquinol methylase UbiE
TX73_000435	TX73_000435	RPA0084	1	96685	97560	+	bifunctional DNA-formamidopyrimidine glycosylase/DNA-(apurinic or apyrimidinic site) lyase
TX73_000440	TX73_000440	RPA0085	1	97588	98931	-	peptidoglycan-binding protein
TX73_000445	TX73_000445	RPA0086	1	99139	99939	+	molybdopterin-synthase adenylyltransferase MoeB
TX73_000450	TX73_000450	RPA0087	1	100064	101752	+	MFS transporter
TX73_000455	TX73_000455	RPA0088	1	101883	102101	-	hypothetical protein
TX73_000460	TX73_000460	RPA0089	1	102225	102566	-	phasin family protein
TX73_000465	TX73_000465	RPA0090	1	102804	103208	-	hypothetical protein
TX73_000470	TX73_000470	RPA0091	1	103287	103628	-	hypothetical protein
TX73_000475	TX73_000475	RPA0092	1	104169	104444	-	DUF3861 domain-containing protein
TX73_000480	TX73_000480	RPA0093	1	104575	105222	+	TetR/AcrR family transcriptional regulator
TX73_000485	TX73_000485	RPA0094	1	105219	106136	+	PepSY-associated TM helix domain-containing protein
TX73_000490	TX73_000490	RPA0095	1	106266	107411	+	efflux RND transporter periplasmic adaptor subunit
TX73_000495	TX73_000495	RPA0096	1	107415	110564	+	multidrug efflux RND transporter permease subunit
TX73_000500	TX73_000500	RPA0097	1	110707	111117	+	flagellar basal body rod C-terminal domain-containing protein
TX73_000505	TX73_000505	RPA0098	1	111260	112318	-	ABC transporter ATP-binding protein
TX73_000510	TX73_000510	RPA0099	1	112315	113313	-	ABC transporter ATP-binding protein
TX73_000515	TX73_000515	RPA0100	1	113316	114224	-	ABC transporter permease
TX73_000520	TX73_000520	RPA0101	1	114221	115201	-	ABC transporter permease
TX73_000525	TX73_000525	RPA0102	1	115230	116831	-	ABC transporter substrate-binding protein
TX73_000530	TX73_000530	RPA0103	1	116921	117877	-	GTP-binding protein
TX73_000535	TX73_000535	RPA0104	1	117874	119517	-	amidohydrolase
TX73_000540	TX73_000540	RPA0105	1	119756	121297	+	PLP-dependent aminotransferase family protein
TX73_000545	TX73_000545	RPA0106	1	121313	122521	-	ABC transporter substrate-binding protein
TX73_000550	TX73_000550	RPA0107	1	122541	123581	-	zinc-binding dehydrogenase
TX73_000555	TX73_000555	RPA0108	1	123611	125359	-	thiamine pyrophosphate-binding protein
TX73_000560	TX73_000560	RPA0109	1	125400	126287	-	SDR family NAD(P)-dependent oxidoreductase
TX73_000565	TX73_000565	RPA0110	1	126239	127051	+	TetR/AcrR family transcriptional regulator
TX73_000570	TX73_000570	RPA0111	1	127104	127904	-	sulfite exporter TauE/SafE family protein
TX73_000575	TX73_000575	RPA0112	1	127901	129412	-	aldehyde dehydrogenase family protein
TX73_000580	TX73_000580	RPA0112a	1	129624	130031	+	nuclear transport factor 2 family protein
TX73_000585	TX73_000585	RPA0113	1	130028	131422	+	FAD-binding oxidoreductase
TX73_000590	TX73_000590	RPA0114	1	131546	131854	-	hypothetical protein
TX73_000595	TX73_000595	RPA0115	7	132242	132388	+	NAD-dependent epimerase/dehydratase family protein
TX73_000600	TX73_000600	RPA0116	7	132388	132906	-	GDP-mannose 4,6-dehydratase
TX73_000605	TX73_000605	RPA0117	7	132902	133303	+	GDP-mannose 4,6-dehydratase
TX73_000610	TX73_000610	RPA0118	1	133329	133886	+	dTDP-4-dehydrorhamnose 3,5-epimerase
TX73_000615	TX73_000615	RPA0119	1	133891	134784	+	dTDP-4-dehydrorhamnose reductase
TX73_000620	TX73_000620	RPA0120	1	134792	135661	+	glucose-1-phosphate thymidylyltransferase RfbA
TX73_000625	TX73_000625	RPA0121	1	135754	136602	+	hypothetical protein
TX73_000630	TX73_000630	RPA0122	1	136734	139013	+	ATP-binding protein
TX73_000635	TX73_000635	RPA0123	1	139006	140646	+	NAD-binding protein
TX73_000640	TX73_000640	RPA0124	1	140653	141477	-	phosphodiesterase
TX73_000645	TX73_000645	RPA0125	1	141474	142298	-	phosphodiesterase
TX73_000650	TX73_000650	RPA0126	1	142363	143643	-	ABC transporter substrate-binding protein
TX73_000655	TX73_000655	RPA0127	1	143666	144502	-	carbohydrate ABC transporter permease
TX73_000660	TX73_000660	RPA0128	1	144499	145443	-	sugar ABC transporter permease
TX73_000665	TX73_000665	RPA0129	1	145451	146605	-	ABC transporter ATP-binding protein
TX73_000670	TX73_000670	RPA0130	1	146733	147611	+	LysR family transcriptional regulator
TX73_000675	TX73_000675	RPA0131	1	147617	148312	-	ATP-binding cassette domain-containing protein
TX73_000680	TX73_000680	RPA0132	1	148309	149082	-	ABC transporter permease subunit
TX73_000685	TX73_000685	RPA0133	1	149072	150064	-	ABC transporter substrate-binding protein
TX73_000690	TX73_000690	RPA0134	1	150080	151939	-	[FeFe] hydrogenase, group A
TX73_000695	TX73_000695	RPA0135	1	151939	153960	-	FAD-dependent oxidoreductase
TX73_000700	TX73_000700	RPA0136	1	154100	155809	-	chemotaxis protein
TX73_000705	TX73_000705	RPA0137	1	155814	156905	-	chemotaxis response regulator protein-glutamate methylesterase
TX73_000710	TX73_000710	RPA0138	1	156926	157768	-	methyltransferase domain-containing protein
TX73_000715	TX73_000715	RPA0139	1	157930	160131	-	methyl-accepting chemotaxis protein
TX73_000720	TX73_000720	RPA0140	1	160198	160686	-	chemotaxis protein CheW
TX73_000725	TX73_000725	RPA0141	1	160747	161217	-	chemotaxis protein CheW
TX73_000730	TX73_000730	RPA0142	1	161217	163283	-	chemotaxis protein CheA
TX73_000735	TX73_000735	RPA0143	1	163280	163645	-	response regulator
TX73_000740	TX73_000740	RPA0144	1	163645	163968	-	STAS domain-containing protein
TX73_000745	TX73_000745	RPA0145	1	164255	165412	+	response regulator
TX73_000750	TX73_000750	RPA0146	1	165581	165763	-	hypothetical protein
TX73_000755	TX73_000755	RPA0147	1	165961	166752	-	TOBE domain-containing protein
TX73_000760	TX73_000760	RPA0148	1	166873	167409	-	DUF2478 domain-containing protein
TX73_000765	TX73_000765	RPA0149	1	167433	168227	-	ABC transporter ATP-binding protein
TX73_000770	TX73_000770	RPA0150	1	168224	169246	-	iron ABC transporter permease
TX73_000775	TX73_000775	RPA0151	1	169248	170297	-	iron ABC transporter substrate-binding protein
TX73_000780	TX73_000780	RPA0152	1	170294	170797	-	SAM-dependent methyltransferase
TX73_000785	TX73_000785	RPA0153	1	171453	173618	+	TonB-dependent receptor
TX73_000790	TX73_000790	RPA0154	1	173675	174313	+	MotA/TolQ/ExbB proton channel family protein
TX73_000795	TX73_000795	RPA0155	1	174326	174793	+	biopolymer transporter ExbD
TX73_000800	TX73_000800	RPA0156	1	174790	175608	+	TonB family protein
TX73_000805	TX73_000805	RNA_40	5	175721	175810	-	tRNA-Ser
TX73_000810	TX73_000810	RPA0157	1	175963	177126	-	ROK family protein
TX73_000815	TX73_000815	RPA0158	1	177448	177828	+	50S ribosomal protein L21
TX73_000820	TX73_000820	RPA0159	1	177918	178190	+	50S ribosomal protein L27
TX73_000825	TX73_000825	RPA0160	1	178325	178924	+	GNAT family N-acetyltransferase
TX73_000830	TX73_000830		1	179136	179327	+	hypothetical protein
TX73_000835	TX73_000835		1	179457	179630	+	hypothetical protein
TX73_000840	TX73_000840	RPA0161	1	179631	180536	-	DMT family transporter
TX73_000845	TX73_000845	RPA0162	1	180688	181749	+	GTPase ObgE
TX73_000850	TX73_000850	RPA0163	1	181888	183018	+	glutamate 5-kinase
TX73_000855	TX73_000855	RPA0164	1	183222	184514	+	glutamate-5-semialdehyde dehydrogenase
TX73_000860	TX73_000860	RPA0165	1	184539	185168	+	nicotinate-nucleotide adenylyltransferase
TX73_000865	TX73_000865	RPA0166	1	185458	185835	+	ribosome silencing factor
TX73_000870	TX73_000870	RPA0167	1	185925	186407	+	23S rRNA (pseudouridine(1915)-N(3))-methyltransferase RlmH
TX73_000875	TX73_000875	RPA0168	1	186427	187818	+	peptidoglycan DD-metalloendopeptidase family protein
TX73_000880	TX73_000880	RPA0169	1	187815	189191	+	S41 family peptidase
TX73_000885	TX73_000885	RPA0170	1	189342	190580	+	divergent polysaccharide deacetylase family protein
TX73_000890	TX73_000890	RPA0171	1	190619	191125	+	RNA pyrophosphohydrolase
TX73_000895	TX73_000895	RPA0172	1	191262	192332	-	glycosyltransferase family 1 protein
TX73_000900	TX73_000900	RPA0173	1	192604	193551	+	SDR family oxidoreductase
TX73_000905	TX73_000905	RPA0174	1	193548	194069	+	RNA pyrophosphohydrolase
TX73_000910	TX73_000910	RPA0175	1	194253	194660	-	F0F1 ATP synthase subunit epsilon
TX73_000915	TX73_000915	RPA0176	1	194774	196204	-	F0F1 ATP synthase subunit beta
TX73_000920	TX73_000920	RPA0177	1	196276	197151	-	F0F1 ATP synthase subunit gamma
TX73_000925	TX73_000925	RPA0178	1	197295	198827	-	F0F1 ATP synthase subunit alpha
TX73_000930	TX73_000930	RPA0179	1	198827	199387	-	F0F1 ATP synthase subunit delta
TX73_000935	TX73_000935	RPA0180	1	200091	200561	+	septal ring lytic transglycosylase RlpA family protein
TX73_000940	TX73_000940	RPA0181	1	200717	202927	-	primosomal protein N'
TX73_000945	TX73_000945	RPA0182	1	203125	204096	+	tyrosine recombinase XerC
TX73_000950	TX73_000950	RPA0183	1	204237	204827	+	DUF4337 domain-containing protein
TX73_000955	TX73_000955	RPA0184	1	204891	205433	-	hypothetical protein
TX73_000960	TX73_000960	RPA0185	1	205473	206876	-	dihydrolipoyl dehydrogenase
TX73_000965	TX73_000965	RPA0186	1	206908	207654	-	SDR family oxidoreductase
TX73_000970	TX73_000970	RPA0187	1	207662	208063	-	MAPEG family protein
TX73_000975	TX73_000975	RPA0188	1	208123	209376	-	2-oxoglutarate dehydrogenase complex dihydrolipoyllysine-residue succinyltransferase
TX73_000980	TX73_000980	RPA0189	1	209481	212438	-	2-oxoglutarate dehydrogenase E1 component
TX73_000985	TX73_000985	RPA0190	1	212566	213450	-	succinate--CoA ligase subunit alpha
TX73_000990	TX73_000990	RPA0191	1	213515	214711	-	ADP-forming succinate--CoA ligase subunit beta
TX73_000995	TX73_000995	RPA0192	1	214807	215775	-	malate dehydrogenase
TX73_001000	TX73_001000	RPA0193	1	215921	217105	-	cell division protein ZapE
TX73_001005	TX73_001005	RPA0194	1	217188	217727	-	RNA 2',3'-cyclic phosphodiesterase
TX73_001010	TX73_001010	RPA0195	1	217933	218547	-	arylesterase
TX73_001015	TX73_001015	RPA0196	1	218627	219370	+	ABC transporter ATP-binding protein
TX73_001020	TX73_001020	RPA0197	1	219374	221944	+	ABC transporter permease
TX73_001025	TX73_001025	RPA0198	1	222285	223076	+	Bax inhibitor-1/YccA family protein
TX73_001030	TX73_001030	RPA0199	1	223231	223761	+	GNAT family N-acetyltransferase
TX73_001035	TX73_001035	RPA0200	1	223821	224189	-	DUF2794 domain-containing protein
TX73_001040	TX73_001040	RPA0201	1	224593	225348	-	DUF1223 domain-containing protein
TX73_001045	TX73_001045	RPA0202	1	225515	228232	-	aconitate hydratase AcnA
TX73_001050	TX73_001050	RPA0203	1	228448	229050	+	heme ABC exporter ATP-binding protein CcmA
TX73_001055	TX73_001055	RPA0204	1	229047	229715	+	heme exporter protein CcmB
TX73_001060	TX73_001060	RPA0205	1	229808	230542	+	heme ABC transporter permease
TX73_001065	TX73_001065		1	230542	230715	+	heme exporter protein CcmD
TX73_001070	TX73_001070	RPA0206	1	230732	231328	+	DsbE family thiol:disulfide interchange protein
TX73_001075	TX73_001075	RPA0207	1	231468	231866	+	helix-hairpin-helix domain-containing protein
TX73_001080	TX73_001080	RPA0208	1	231999	232616	-	septation protein A
TX73_001085	TX73_001085	RPA0209	1	232613	233560	-	signal recognition particle-docking protein FtsY
TX73_001090	TX73_001090	RPA0210	1	233589	234563	+	RNA pseudouridine synthase
TX73_001095	TX73_001095	RPA0211	1	234927	236879	+	acetate--CoA ligase
TX73_001100	TX73_001100	RPA0212	1	237262	237789	+	L,D-transpeptidase
TX73_001105	TX73_001105	RPA0213	1	237864	239933	-	OmpA family protein
TX73_001110	TX73_001110	RPA0214	1	240179	240436	-	hypothetical protein
TX73_001115	TX73_001115	RPA0215	1	240436	240924	-	pyridoxamine 5'-phosphate oxidase family protein
TX73_001120	TX73_001120	RPA0216	1	241162	241944	-	succinate dehydrogenase iron-sulfur subunit
TX73_001125	TX73_001125	RPA0217	1	242052	243875	-	succinate dehydrogenase flavoprotein subunit
TX73_001130	TX73_001130	RPA0218	1	243879	244292	-	succinate dehydrogenase, hydrophobic membrane anchor protein
TX73_001135	TX73_001135	RPA0219	1	244289	244687	-	succinate dehydrogenase, cytochrome b556 subunit
TX73_001140	TX73_001140	RPA0220	1	245070	246014	+	cation diffusion facilitator family transporter
TX73_001145	TX73_001145	RPA0221	1	246248	247759	-	malonyl-CoA synthase
TX73_001150	TX73_001150	RPA0222	1	248034	248609	+	fasciclin domain-containing protein
TX73_001155	TX73_001155	RPA0223	1	248831	249469	+	cytochrome b/b6 domain-containing protein
TX73_001160	TX73_001160	RPA0224	1	249585	250364	+	molybdopterin-dependent oxidoreductase
TX73_001165	TX73_001165	RPA0225	1	250637	251155	+	superoxide dismutase family protein
TX73_001170	TX73_001170	RPA0226	1	251299	252486	-	YbfB/YjiJ family MFS transporter
TX73_001175	TX73_001175	RPA0227	1	252707	253819	+	3-isopropylmalate dehydrogenase
TX73_001180	TX73_001180	RPA0228	1	253976	254377	-	hypothetical protein
TX73_001185	TX73_001185	RPA0229	1	254521	255228	-	hypothetical protein
TX73_001190	TX73_001190	RPA0230	1	255445	256479	+	aspartate-semialdehyde dehydrogenase
TX73_001195	TX73_001195	RPA0231	1	256615	257169	+	TIGR00645 family protein
TX73_001200	TX73_001200	RPA0232	1	257321	257965	-	carbonic anhydrase
TX73_001205	TX73_001205	RPA0233	1	258147	259025	+	CoA ester lyase
TX73_001210	TX73_001210	RPA0234	1	259203	260894	-	methyl-accepting chemotaxis protein
TX73_001215	TX73_001215	RPA0235	1	261643	262248	-	3-isopropylmalate dehydratase small subunit
TX73_001220	TX73_001220	RPA0236	1	262334	262747	-	metallopeptidase family protein
TX73_001225	TX73_001225		1	262853	263200	+	hypothetical protein
TX73_001230	TX73_001230	RPA0237	1	263432	263716	+	hypothetical protein
TX73_001235	TX73_001235	RPA0238	1	263828	264139	+	hypothetical protein
TX73_001240	TX73_001240	RPA0239	1	264260	264946	+	hypothetical protein
TX73_001245	TX73_001245	RPA0240	1	265013	266422	-	3-isopropylmalate dehydratase large subunit
TX73_001250	TX73_001250	RPA0241	1	266732	267121	-	50S ribosomal protein L19
TX73_001255	TX73_001255	RPA0242	1	267235	267981	-	tRNA (guanosine(37)-N1)-methyltransferase TrmD
TX73_001260	TX73_001260	RPA0243	1	268124	268654	-	ribosome maturation factor RimM
TX73_001265	TX73_001265	RPA0244	1	268667	268987	-	30S ribosomal protein S16
TX73_001270	TX73_001270	RPA0245	1	269157	270707	-	signal recognition particle protein
TX73_001275	TX73_001275		1	270974	271219	+	type II toxin-antitoxin system prevent-host-death family antitoxin
TX73_001280	TX73_001280	RPA0246	1	271220	271591	+	type II toxin-antitoxin system VapC family toxin
TX73_001285	TX73_001285	RPA0247	1	271596	272657	+	MBL fold metallo-hydrolase
TX73_001290	TX73_001290	RPA0248	1	272667	273365	-	SIMPL domain-containing protein
TX73_001295	TX73_001295	RPA0249	1	273362	274144	-	GyrI-like domain-containing protein
TX73_001300	TX73_001300	RPA0250	1	274381	275262	+	diaminopimelate epimerase
TX73_001305	TX73_001305	RPA0251	1	275262	276533	+	tRNA (N(6)-L-threonylcarbamoyladenosine(37)-C(2))- methylthiotransferase MtaB
TX73_001310	TX73_001310	RPA0252	1	276543	277205	-	methyltransferase
TX73_001315	TX73_001315	RPA0253	1	277390	277803	-	EVE domain-containing protein
TX73_001320	TX73_001320	RPA0254	1	277806	278795	-	NAD(P)-dependent glycerol-3-phosphate dehydrogenase
TX73_001325	TX73_001325	RPA0255	1	278831	279904	-	tRNA (adenosine(37)-N6)-threonylcarbamoyltransferase complex transferase subunit TsaD
TX73_001330	TX73_001330	RPA0256	1	280147	280893	+	uroporphyrinogen-III synthase
TX73_001335	TX73_001335	RPA0257	1	280945	282354	+	hypothetical protein
TX73_001340	TX73_001340	RPA0258	1	282363	284060	+	heme biosynthesis HemY N-terminal domain-containing protein
TX73_001345	TX73_001345	RNA_4	5	284219	284294	+	tRNA-Thr
TX73_001350	TX73_001350	RPA0259	1	284749	285531	-	HAMP domain-containing protein
TX73_001355	TX73_001355	RPA0260	1	286383	287165	+	photosynthesis regulator
TX73_001360	TX73_001360	RPA0261	1	287339	288424	+	hypothetical protein
TX73_001365	TX73_001365	RPA0262	1	288452	289750	-	RuBisCO large subunit C-terminal-like domain-containing protein
TX73_001370	TX73_001370	RPA0263	1	289865	290287	-	secondary thiamine-phosphate synthase enzyme YjbQ
TX73_001375	TX73_001375	RPA0264	1	290514	292451	+	acyltransferase family protein
TX73_001380	TX73_001380	RPA0265	1	292504	293604	-	alginate O-acetyltransferase
TX73_001385	TX73_001385	RPA0266	1	293673	295085	-	MBOAT family protein
TX73_001390	TX73_001390	RNA_39	5	295291	295365	-	tRNA-Gly
TX73_001395	TX73_001395	RPA0267	1	295679	296599	+	thioredoxin
TX73_001400	TX73_001400	RPA0268	1	296626	297303	+	LON peptidase substrate-binding domain-containing protein
TX73_001405	TX73_001405	RPA0269	1	297393	297590	+	Trm112 family protein
TX73_001410	TX73_001410	RPA0270	1	297726	298955	-	ubiquinone biosynthesis hydroxylase
TX73_001415	TX73_001415	RPA0271	1	299186	300061	+	acyl-CoA thioesterase II
TX73_001420	TX73_001420	RPA0272	1	300253	300591	+	P-II family nitrogen regulator
TX73_001425	TX73_001425	RPA0273	1	300768	301997	+	ammonium transporter
TX73_001430	TX73_001430	RPA0274	1	302307	302645	+	P-II family nitrogen regulator
TX73_001435	TX73_001435	RPA0275	1	302683	304125	+	ammonium transporter
TX73_001440	TX73_001440	RPA0276	1	304244	304591	+	nucleotidyltransferase domain-containing protein
TX73_001445	TX73_001445	RPA0277	1	304684	304938	+	DUF86 domain-containing protein
TX73_001450	TX73_001450	RPA0278	1	305061	306287	+	aminotransferase class I/II-fold pyridoxal phosphate-dependent enzyme
TX73_001455	TX73_001455	RPA0279	1	306301	308769	+	DNA translocase FtsK 4TM domain-containing protein
TX73_001460	TX73_001460	RPA0280	1	308787	309728	+	outer membrane lipoprotein carrier protein LolA
TX73_001465	TX73_001465	RPA0281	1	310016	310828	+	exodeoxyribonuclease III
TX73_001470	TX73_001470	RPA0282	1	310880	311329	-	cyclic nucleotide-binding domain-containing protein
TX73_001475	TX73_001475	RPA0283	1	311369	312055	-	response regulator transcription factor
TX73_001480	TX73_001480	RPA0284	1	312220	312783	+	L,D-transpeptidase family protein
TX73_001485	TX73_001485	RPA0285	1	312864	313523	-	YggS family pyridoxal phosphate-dependent enzyme
TX73_001490	TX73_001490	RPA0286	1	313694	315367	+	diguanylate cyclase
TX73_001495	TX73_001495	RPA0287	1	315573	318203	+	leucine--tRNA ligase
TX73_001500	TX73_001500	RPA0288	1	318190	318753	+	LPS assembly lipoprotein LptE
TX73_001505	TX73_001505	RPA0289	1	318810	319841	+	DNA polymerase III subunit delta
TX73_001510	TX73_001510	RPA0290	1	320083	320322	-	hypothetical protein
TX73_001515	TX73_001515	RPA0291	1	320346	321236	-	ParB/RepB/Spo0J family partition protein
TX73_001520	TX73_001520	RPA0292	1	321409	322263	-	ParA family protein
TX73_001525	TX73_001525	RPA0293	1	322291	322962	-	16S rRNA (guanine(527)-N(7))-methyltransferase RsmG
TX73_001530	TX73_001530	RPA0294	1	323134	325002	-	tRNA uridine-5-carboxymethylaminomethyl(34) synthesis enzyme MnmG
TX73_001535	TX73_001535	RPA0295	1	325168	326493	-	tRNA uridine-5-carboxymethylaminomethyl(34) synthesis GTPase MnmE
TX73_001540	TX73_001540	RPA0296	1	326581	327846	-	transcription termination factor Rho
TX73_001545	TX73_001545	RPA0297	1	328107	328547	-	protoporphyrinogen oxidase HemJ
TX73_001550	TX73_001550	RPA0298	1	329002	329841	+	kinase/pyrophosphorylase
TX73_001555	TX73_001555	RPA0299	1	329838	330446	+	Maf family protein
TX73_001560	TX73_001560	RPA0300	1	330543	331142	+	dephospho-CoA kinase
TX73_001565	TX73_001565	RPA0301	1	331178	331876	+	DNA polymerase III subunit epsilon
TX73_001570	TX73_001570	RPA0302	1	331955	332428	-	protein-export chaperone SecB
TX73_001575	TX73_001575	RPA0303	1	332892	333599	+	Tim44/TimA family putative adaptor protein
TX73_001580	TX73_001580	RPA0304	1	333577	335070	+	murein transglycosylase A
TX73_001585	TX73_001585	RPA0305	1	335076	335660	+	Smr/MutS family protein
TX73_001590	TX73_001590	RPA0306	1	335996	337297	-	ATP-dependent protease ATPase subunit HslU
TX73_001595	TX73_001595	RPA0307	1	337339	337950	-	DUF2585 domain-containing protein
TX73_001600	TX73_001600	RPA0308	1	337947	338516	-	ATP-dependent protease subunit HslV
TX73_001605	TX73_001605	RPA0309	1	338704	339297	+	imidazoleglycerol-phosphate dehydratase HisB
TX73_001610	TX73_001610	RPA0310	1	339325	339846	+	DUF2628 domain-containing protein
TX73_001615	TX73_001615	RPA0311	1	339843	340493	+	imidazole glycerol phosphate synthase subunit HisH
TX73_001620	TX73_001620	RPA0312	1	340490	341227	+	1-(5-phosphoribosyl)-5-[(5- phosphoribosylamino)methylideneamino]imidazole-4- carboxamide isomerase
TX73_001625	TX73_001625	RPA0313	1	341238	342005	+	imidazole glycerol phosphate synthase subunit HisF
TX73_001630	TX73_001630	RPA0314	1	342059	342382	+	phosphoribosyl-ATP diphosphatase
TX73_001635	TX73_001635	RPA0315	1	342457	343413	+	type I pantothenate kinase
TX73_001640	TX73_001640	RPA0316	1	343602	344552	-	GNAT family N-acetyltransferase
TX73_001645	TX73_001645	RPA0317	1	344713	346623	-	ATP-binding protein
TX73_001650	TX73_001650	RPA0318	1	346750	348288	-	YifB family Mg chelatase-like AAA ATPase
TX73_001655	TX73_001655	RPA0319	1	348388	348612	-	hypothetical protein
TX73_001660	TX73_001660	RPA0320	1	348609	349265	-	4-coumaroyl-homoserine lactone synthase
TX73_001665	TX73_001665	RPA0321	1	349351	350082	-	HTH-type quorum sensing-dependent transcriptional regulator RpaR
TX73_001670	TX73_001670	RPA0322	1	350319	351260	-	glutathione synthase
TX73_001675	TX73_001675	RPA0323	1	351333	351725	-	YraN family protein
TX73_001680	TX73_001680	RPA0324	1	351712	352668	-	16S rRNA (cytidine(1402)-2'-O)-methyltransferase
TX73_001685	TX73_001685	RPA0325	1	352887	354086	+	penicillin-binding protein activator
TX73_001690	TX73_001690	RPA0326	1	354104	354466	-	helix-turn-helix domain-containing protein
TX73_001695	TX73_001695		1	354537	354866	+	nuclear transport factor 2 family protein
TX73_001700	TX73_001700	RPA0327	1	354871	356028	-	radical SAM family heme chaperone HemW
TX73_001705	TX73_001705	RPA0328	1	356018	356650	-	RdgB/HAM1 family non-canonical purine NTP pyrophosphatase
TX73_001710	TX73_001710	RPA0329	1	356702	357415	-	ribonuclease PH
TX73_001715	TX73_001715	RPA0330	1	357570	358658	+	heat-inducible transcriptional repressor HrcA
TX73_001720	TX73_001720	RPA0331	1	358749	359372	+	nucleotide exchange factor GrpE
TX73_001725	TX73_001725	RPA0332	1	359479	360420	-	hypothetical protein
TX73_001730	TX73_001730	RPA0333	1	360755	362650	+	molecular chaperone DnaK
TX73_001735	TX73_001735	RPA0334	1	362865	364004	+	molecular chaperone DnaJ
TX73_001740	TX73_001740	RPA0335	1	364098	364703	+	rRNA adenine N-6-methyltransferase family protein
TX73_001745	TX73_001745	RPA0336	1	364805	365386	+	NAD(P)H-dependent oxidoreductase
TX73_001750	TX73_001750	RPA0337	1	365394	366107	+	orotidine-5'-phosphate decarboxylase
TX73_001755	TX73_001755	RPA0338	1	366133	366441	+	DUF1330 domain-containing protein
TX73_001760	TX73_001760	RPA0339	1	366538	367353	+	4-hydroxy-tetrahydrodipicolinate reductase
TX73_001765	TX73_001765	RPA0340	1	367434	368948	-	2,3-bisphosphoglycerate-independent phosphoglycerate mutase
TX73_001770	TX73_001770	RPA0341	1	369040	369936	-	bifunctional helix-turn-helix domain-containing protein/methylated-DNA--[protein]-cysteine S-methyltransferase
TX73_001775	TX73_001775	RPA0342	1	369988	370503	-	DUF2244 domain-containing protein
TX73_001780	TX73_001780	RPA0343	1	370526	371311	+	endonuclease III
TX73_001785	TX73_001785	RPA0344	1	371427	372992	-	peptidase S10
TX73_001790	TX73_001790	RPA0345	1	373121	374089	-	alpha/beta fold hydrolase
TX73_001795	TX73_001795	RPA0346	1	374663	375406	-	sulfate transporter family protein
TX73_001800	TX73_001800	RPA0347	1	375494	377326	-	bifunctional isocitrate dehydrogenase kinase/phosphatase
TX73_001805	TX73_001805	RPA0348	1	377650	378501	-	alpha/beta hydrolase
TX73_001810	TX73_001810	RPA0349	1	378722	379894	+	DNA (cytosine-5-)-methyltransferase
TX73_001815	TX73_001815	RPA0350	1	379891	380307	+	very short patch repair endonuclease
TX73_001820	TX73_001820	RPA0351	1	380312	381133	+	hypothetical protein
TX73_001825	TX73_001825	RPA0352	1	381140	382951	-	translation elongation factor 4
TX73_001830	TX73_001830	RPA0353	1	383096	384634	+	glycosyltransferase family 39 protein
TX73_001835	TX73_001835	RPA0354	1	384655	384987	-	HPr family phosphocarrier protein
TX73_001840	TX73_001840	RPA0355	1	384984	385385	-	PTS sugar transporter subunit IIA
TX73_001845	TX73_001845	RPA0356	1	385573	386040	-	HPr kinase/phosphatase C-terminal domain-containing protein
TX73_001850	TX73_001850	RPA0357	1	386037	387782	-	sensor histidine kinase
TX73_001855	TX73_001855	RPA0358	1	387945	388646	-	response regulator transcription factor
TX73_001860	TX73_001860	RPA0359	1	388880	389614	+	pyridoxamine 5'-phosphate oxidase family protein
TX73_001865	TX73_001865	RPA0360	1	389803	391416	+	phosphoenolpyruvate carboxykinase
TX73_001870	TX73_001870	RPA0361	1	391504	392379	-	hypothetical protein
TX73_001875	TX73_001875	RPA0362	1	392648	393523	+	class A beta-lactamase
TX73_001880	TX73_001880	RPA0363	1	393538	394665	-	endonuclease/exonuclease/phosphatase family protein
TX73_001885	TX73_001885	RPA0364	1	394744	395547	-	sulfite exporter TauE/SafE family protein
TX73_001890	TX73_001890	RPA0365	1	395641	396537	+	MBL fold metallo-hydrolase
TX73_001895	TX73_001895	RPA0366	1	396636	396998	+	hypothetical protein
TX73_001900	TX73_001900	RPA0367	1	397208	398107	-	RNA polymerase sigma factor RpoH
TX73_001905	TX73_001905	RPA0368	1	398329	399303	-	RluA family pseudouridine synthase
TX73_001910	TX73_001910		1	399376	399711	+	hypothetical protein
TX73_001915	TX73_001915	RNA_5	5	399950	400024	+	tRNA-Glu
TX73_001920	TX73_001920	RPA0369	1	400117	402720	-	ATP-binding protein
TX73_001925	TX73_001925	RPA0370	1	403033	405459	-	EAL domain-containing protein
TX73_001930	TX73_001930	RPA0371	1	405750	406934	-	methionine gamma-lyase
TX73_001935	TX73_001935	RPA0372	1	407066	407527	+	Lrp/AsnC family transcriptional regulator
TX73_001940	TX73_001940	RPA0373	1	407528	407965	-	thioredoxin TrxC
TX73_001945	TX73_001945	RPA0374	1	408105	409088	-	zinc-dependent alcohol dehydrogenase family protein
TX73_001950	TX73_001950	RPA0375	1	409162	409383	-	ChaB family protein
TX73_001955	TX73_001955	RPA0376	1	409613	410335	+	protein-L-isoaspartate(D-aspartate) O-methyltransferase
TX73_001960	TX73_001960	RPA0377	1	410487	411311	+	universal stress protein
TX73_001965	TX73_001965	RPA0378	1	411508	412788	-	alpha-glucosidase/alpha-galactosidase
TX73_001970	TX73_001970	RPA0379	1	413012	413950	+	1-phosphofructokinase family hexose kinase
TX73_001975	TX73_001975	RPA0380	1	414066	416378	+	FdhF/YdeP family oxidoreductase
TX73_001980	TX73_001980	RPA0381	1	416650	417912	+	glucose-1-phosphate adenylyltransferase
TX73_001985	TX73_001985	RPA0382	1	417909	419360	+	glycogen synthase GlgA
TX73_001990	TX73_001990	RPA0383	1	419506	420306	+	crotonase/enoyl-CoA hydratase family protein
TX73_001995	TX73_001995	RPA0384	1	420363	420875	+	DUF1566 domain-containing protein
TX73_002000	TX73_002000	RPA0385	1	420891	421610	-	DNA repair protein RadC
TX73_002005	TX73_002005		1	421710	421952	-	hypothetical protein
TX73_002010	TX73_002010	RPA0386	1	422059	423051	+	Ku protein
TX73_002015	TX73_002015	RPA0387	1	423310	424134	-	type I methionyl aminopeptidase
TX73_002020	TX73_002020	RPA0388	1	424330	426123	+	potassium/proton antiporter
TX73_002025	TX73_002025	RPA0389	1	426148	427110	-	penicillin-insensitive murein endopeptidase
TX73_002030	TX73_002030	RPA0390	1	427490	429727	+	EAL domain-containing protein
TX73_002035	TX73_002035	RPA0391	1	429742	431499	-	alkaline phosphatase
TX73_002040	TX73_002040	RPA0392	1	431741	433078	-	argininosuccinate synthase
TX73_002045	TX73_002045	RPA0393	1	433171	433950	-	phosphatase PAP2 family protein
TX73_002050	TX73_002050	RPA0394	1	433947	434447	-	hypothetical protein
TX73_002055	TX73_002055	RPA0395	1	434447	435040	-	HD domain-containing protein
TX73_002060	TX73_002060	RPA0396	1	435045	436244	-	23S rRNA (adenine(2503)-C(2))-methyltransferase RlmN
TX73_002065	TX73_002065	RPA0397	1	436431	437006	-	invasion associated locus B family protein
TX73_002070	TX73_002070	RPA0398	1	437160	437996	-	SDR family oxidoreductase
TX73_002075	TX73_002075	RPA0399	1	438124	439293	-	IS481-like element ISRpa3 family transposase
TX73_002080	TX73_002080	RPA0400	1	439494	440468	+	NADPH:quinone oxidoreductase family protein
TX73_002085	TX73_002085	RPA0401	1	440596	442731	-	NAD(P)/FAD-dependent oxidoreductase
TX73_002090	TX73_002090	RPA0402	1	442870	443490	+	TetR/AcrR family transcriptional regulator
TX73_002095	TX73_002095	RPA0403	1	443509	443883	-	YkvA family protein
TX73_002100	TX73_002100	RPA0404	1	443966	444268	-	4a-hydroxytetrahydrobiopterin dehydratase
TX73_002105	TX73_002105	RPA0405	1	444468	445856	+	TAXI family TRAP transporter solute-binding subunit
TX73_002110	TX73_002110	RPA0406	1	445860	447305	-	PepSY domain-containing protein
TX73_002115	TX73_002115	RPA0407	1	447310	449586	-	TonB-dependent receptor
TX73_002120	TX73_002120	RPA0408	1	450315	452138	+	translational GTPase TypA
TX73_002125	TX73_002125	RPA0409	1	452248	453516	+	NAD(P)/FAD-dependent oxidoreductase
TX73_002130	TX73_002130	RPA0410	1	453692	454201	+	GNAT family N-acetyltransferase
TX73_002135	TX73_002135	RPA0411	1	454278	454814	+	inorganic diphosphatase
TX73_002140	TX73_002140	RPA0412	7	454844	456331	+	M20 family peptidase
TX73_002145	TX73_002145	RPA0413	1	456521	457408	-	bifunctional methylenetetrahydrofolate dehydrogenase/methenyltetrahydrofolate cyclohydrolase FolD
TX73_002150	TX73_002150	RPA0414	1	457515	457841	-	DUF167 domain-containing protein
TX73_002155	TX73_002155	RPA0415	1	457867	458157	-	YggT family protein
TX73_002160	TX73_002160	RNA_6	5	458357	458432	+	tRNA-Ala
TX73_002165	TX73_002165	RPA0416	1	458633	459445	-	enoyl-CoA hydratase
TX73_002170	TX73_002170	RPA0417	1	459527	460027	-	nuclear transport factor 2 family protein
TX73_002175	TX73_002175	RPA0418	1	460131	460928	-	glutamine amidotransferase
TX73_002180	TX73_002180	RPA0419	1	461049	461828	-	SDR family oxidoreductase
TX73_002185	TX73_002185	RPA0420	1	462011	462538	-	TerB family tellurite resistance protein
TX73_002190	TX73_002190	RPA0421	1	462675	464060	-	cytochrome P450
TX73_002195	TX73_002195	RPA0422	1	464181	465182	-	D-glycerate dehydrogenase
TX73_002200	TX73_002200	RPA0423	1	465435	465941	+	SH3 domain-containing protein
TX73_002205	TX73_002205	RPA0424	1	466049	466498	-	Fur family transcriptional regulator
TX73_002210	TX73_002210	RPA0425	1	466799	467326	+	bifunctional 3-hydroxydecanoyl-ACP dehydratase/trans-2-decenoyl-ACP isomerase
TX73_002215	TX73_002215	RPA0426	1	467388	468614	+	beta-ketoacyl-ACP synthase I
TX73_002220	TX73_002220	RPA0427	1	468790	469599	+	enoyl-ACP reductase FabI
TX73_002225	TX73_002225	RPA0428	1	469772	470290	-	DUF3060 domain-containing protein
TX73_002230	TX73_002230	RPA0429	1	470518	472728	-	catalase/peroxidase HPI
TX73_002235	TX73_002235	RPA0430	1	472998	473936	+	LysR substrate-binding domain-containing protein
TX73_002240	TX73_002240	RPA0431	1	473948	475630	-	PAS domain-containing methyl-accepting chemotaxis protein
TX73_002245	TX73_002245	RPA0432	1	475920	478088	-	polyribonucleotide nucleotidyltransferase
TX73_002250	TX73_002250	RPA0433	1	478427	478696	-	30S ribosomal protein S15
TX73_002255	TX73_002255	RPA0434	1	478699	479799	-	tRNA pseudouridine(55) synthase TruB
TX73_002260	TX73_002260	RPA0435	1	479799	480212	-	30S ribosome-binding factor RbfA
TX73_002265	TX73_002265	RPA0436	1	480386	483037	-	translation initiation factor IF-2
TX73_002270	TX73_002270	RPA0437	1	483030	483809	-	RNA-binding protein
TX73_002275	TX73_002275	RPA0438	1	483871	485484	-	transcription termination factor NusA
TX73_002280	TX73_002280	RPA0439	1	485487	486266	-	ribosome maturation factor RimP
TX73_002285	TX73_002285	RPA0440	1	486600	487685	+	DUF2336 domain-containing protein
TX73_002290	TX73_002290	RPA0441	1	487809	488657	+	phytanoyl-CoA dioxygenase family protein
TX73_002295	TX73_002295	RPA0442	1	488670	489413	-	tRNA (guanine(46)-N(7))-methyltransferase TrmB
TX73_002300	TX73_002300	RPA0443	1	489542	489961	-	helix-turn-helix domain-containing protein
TX73_002305	TX73_002305	RPA0444	1	490162	491772	-	apolipoprotein N-acyltransferase
TX73_002310	TX73_002310	RPA0445	1	491769	492914	-	hemolysin family protein
TX73_002315	TX73_002315	RPA0446	1	492916	493419	-	rRNA maturation RNase YbeY
TX73_002320	TX73_002320	RPA0447	1	493488	494543	-	PhoH family protein
TX73_002325	TX73_002325	RPA0448	1	494550	495941	-	tRNA (N6-isopentenyl adenosine(37)-C2)-methylthiotransferase MiaB
TX73_002330	TX73_002330	RPA0449	1	496061	496720	-	HAD family hydrolase
TX73_002335	TX73_002335	RPA0450	1	496808	497239	-	Fur family transcriptional regulator
TX73_002340	TX73_002340	RPA0451	1	497302	497787	-	ribosomal protein S18-alanine N-acetyltransferase
TX73_002345	TX73_002345	RPA0452	1	497810	498505	-	tRNA (adenosine(37)-N6)-threonylcarbamoyltransferase complex dimerization subunit type 1 TsaB
TX73_002350	TX73_002350	RPA0453	1	498642	499208	-	NifU family protein
TX73_002355	TX73_002355	RPA0454	1	499354	499848	-	universal stress protein
TX73_002360	TX73_002360	RPA0455	1	500094	501146	-	tryptophan--tRNA ligase
TX73_002365	TX73_002365	RPA0456	1	501202	502758	-	murein biosynthesis integral membrane protein MurJ
TX73_002370	TX73_002370	RPA0457	1	503099	504100	+	adenosine kinase
TX73_002375	TX73_002375	RPA0458 RPA0459	7	504323	506016	-	AMP-binding protein
TX73_002380	TX73_002380	RPA0460	1	506146	507333	-	serine hydrolase
TX73_002385	TX73_002385		1	507574	507900	+	hypothetical protein
TX73_002390	TX73_002390	RPA0461	1	508061	509554	+	NAD-dependent succinate-semialdehyde dehydrogenase
TX73_002395	TX73_002395	RPA0462	1	509766	510671	-	crotonase/enoyl-CoA hydratase family protein
TX73_002400	TX73_002400	RPA0463	1	510758	511387	+	helix-turn-helix domain containing protein
TX73_002405	TX73_002405	RPA0464	1	511412	513037	+	AMP-binding protein
TX73_002410	TX73_002410	RPA0465	1	513128	514561	-	DUF1254 domain-containing protein
TX73_002415	TX73_002415	RPA0466	1	514701	515384	-	AprI/Inh family metalloprotease inhibitor
TX73_002420	TX73_002420	RPA0467	1	515387	516373	-	2-hydroxyacid dehydrogenase
TX73_002425	TX73_002425	RPA0468	1	516373	517197	-	ABC transporter permease
TX73_002430	TX73_002430	RPA0469	1	517194	518024	-	ABC transporter ATP-binding protein
TX73_002435	TX73_002435	RPA0470	1	518033	519175	-	ABC transporter substrate-binding protein
TX73_002440	TX73_002440	RPA0471	1	519305	520117	+	creatininase family protein
TX73_002445	TX73_002445	RPA0472	1	520492	522561	+	carbohydrate porin
TX73_002450	TX73_002450	RPA0473	1	522592	524223	-	FMN-binding glutamate synthase family protein
TX73_002455	TX73_002455	RPA0474	1	524517	525467	+	hypothetical protein
TX73_002460	TX73_002460	RPA0475	1	525559	526560	+	NADP-dependent oxidoreductase
TX73_002465	TX73_002465	RNA_38	5	526627	526703	-	tRNA-Arg
TX73_002470	TX73_002470	RPA0476	1	526914	528245	+	pilus assembly protein
TX73_002475	TX73_002475	RPA0477	1	528379	528939	+	YidB family protein
TX73_002480	TX73_002480	RPA0478	1	528997	529293	+	GlsB/YeaQ/YmgE family stress response membrane protein
TX73_002485	TX73_002485	RPA0479	1	529347	530129	-	SDR family oxidoreductase
TX73_002490	TX73_002490	RPA0480	1	530390	531454	+	acyl-CoA/acyl-ACP dehydrogenase
TX73_002495	TX73_002495	RPA0481	1	531481	532641	+	acyl-CoA dehydrogenase family protein
TX73_002500	TX73_002500	RPA0482	1	532675	533481	+	enoyl-CoA hydratase/isomerase family protein
TX73_002505	TX73_002505	RPA0483	1	533626	534390	-	hypothetical protein
TX73_002510	TX73_002510	RPA0484	1	534393	535181	-	enoyl-CoA hydratase
TX73_002515	TX73_002515	RPA0485	1	535358	536563	-	ABC transporter substrate-binding protein
TX73_002520	TX73_002520		1	536590	536811	+	hypothetical protein
TX73_002525	TX73_002525	RPA0486	1	536917	537705	+	thermonuclease family protein
TX73_002530	TX73_002530	RPA0487	1	537729	539234	+	M48 family metalloprotease
TX73_002535	TX73_002535	RPA0488	1	539339	540457	-	CarD family transcriptional regulator
TX73_002540	TX73_002540	RPA0489	1	540698	541036	-	ferredoxin family protein
TX73_002545	TX73_002545	RPA0490	1	541111	541380	-	S4 domain-containing protein
TX73_002550	TX73_002550	RPA0491	1	541411	544692	-	helicase-related protein
TX73_002555	TX73_002555	RPA0492	1	544995	545867	-	DUF3108 domain-containing protein
TX73_002560	TX73_002560	RPA0493	1	546168	546473	+	50S ribosomal protein L28
TX73_002565	TX73_002565	RPA0494	1	546798	550043	+	PAS domain S-box protein
TX73_002570	TX73_002570	RPA0495	1	550067	551215	-	esterase-like activity of phytase family protein
TX73_002575	TX73_002575	RPA0496	1	551240	553144	-	cobaltochelatase subunit CobT
TX73_002580	TX73_002580	RPA0497	1	553141	553551	-	GNAT family N-acetyltransferase
TX73_002585	TX73_002585	RPA0498	1	553556	554551	-	cobaltochelatase subunit CobS
TX73_002590	TX73_002590	RPA0499	1	554831	555448	+	DedA family protein
TX73_002595	TX73_002595	RPA0500	1	555513	556157	-	DnaJ domain-containing protein
TX73_002600	TX73_002600	RPA0501	1	556278	556547	+	BolA family transcriptional regulator
TX73_002605	TX73_002605	RPA0502	1	556565	557926	-	hemolysin family protein
TX73_002610	TX73_002610	RPA0503	1	557974	559119	-	3-dehydroquinate synthase
TX73_002615	TX73_002615	RPA0504	1	559130	559732	-	shikimate kinase
TX73_002620	TX73_002620	RPA0505	1	559871	560017	+	histidine kinase
TX73_002625	TX73_002625	RPA0506	1	560034	561050	+	site-specific tyrosine recombinase XerD
TX73_002630	TX73_002630	RPA0507	1	561057	561632	-	cytochrome b
TX73_002635	TX73_002635	RPA0508	1	561896	562858	+	acetyl-CoA carboxylase carboxyltransferase subunit alpha
TX73_002640	TX73_002640	RPA0509	1	563230	564666	+	hypothetical protein
TX73_002645	TX73_002645	RPA0510	1	564876	567716	-	preprotein translocase subunit SecA
TX73_002650	TX73_002650	RPA0511	1	568059	568994	+	peptidylprolyl isomerase
TX73_002655	TX73_002655	RPA0512	1	569087	571810	-	DNA mismatch repair protein MutS
TX73_002660	TX73_002660	RPA0513	1	571986	573194	+	3-oxoadipyl-CoA thiolase
TX73_002665	TX73_002665	RPA0514	1	573373	574935	-	DHA2 family efflux MFS transporter permease subunit
TX73_002670	TX73_002670	RPA0515	1	574939	576108	-	HlyD family secretion protein
TX73_002675	TX73_002675	RPA0516	1	576101	576586	-	MarR family transcriptional regulator
TX73_002680	TX73_002680	RPA0517	1	576785	577273	+	Fur family transcriptional regulator
TX73_002685	TX73_002685	RPA0518	1	577438	578361	+	DMT family transporter
TX73_002690	TX73_002690	RPA0519	1	578375	579670	+	flavodoxin-dependent (E)-4-hydroxy-3-methylbut-2-enyl-diphosphate synthase
TX73_002695	TX73_002695	RPA0520	1	579913	581565	-	Na+/H+ antiporter
TX73_002700	TX73_002700	RPA0521	1	581874	583457	+	bifunctional diguanylate cyclase/phosphodiesterase
TX73_002705	TX73_002705	RPA0522	1	583475	583918	+	BLUF domain-containing protein
TX73_002710	TX73_002710	RPA0523	1	583929	584615	-	DUF1345 domain-containing protein
TX73_002715	TX73_002715	RPA0524	1	584623	585549	-	polyprenyl synthetase family protein
TX73_002720	TX73_002720	RPA0525	1	585651	586361	+	monofunctional biosynthetic peptidoglycan transglycosylase
TX73_002725	TX73_002725	RPA0526	1	586523	586705	+	50S ribosomal protein L32
TX73_002730	TX73_002730	RPA0527	1	586948	587580	+	hypothetical protein
TX73_002735	TX73_002735	RPA0528	1	587597	587911	-	hypothetical protein
TX73_002740	TX73_002740	RPA0529	1	588150	589892	+	bifunctional diguanylate cyclase/phosphodiesterase
TX73_002745	TX73_002745	RPA0530	1	590023	590613	-	polyhydroxyalkanoate synthesis repressor PhaR
TX73_002750	TX73_002750	RPA0531	1	590895	592073	+	acetyl-CoA C-acetyltransferase
TX73_002755	TX73_002755	RPA0532	1	592256	592981	+	beta-ketoacyl-ACP reductase
TX73_002760	TX73_002760	RPA0533	1	593058	593924	+	EamA family transporter
TX73_002765	TX73_002765	RPA0534	1	593944	594465	-	TIGR02281 family clan AA aspartic protease
TX73_002770	TX73_002770	RPA0535	1	594595	597072	-	ATP-dependent helicase HrpB
TX73_002775	TX73_002775	RPA0536	1	597246	598298	+	acyltransferase family protein
TX73_002780	TX73_002780	RPA0537	1	598416	599975	-	acetyl-CoA hydrolase/transferase family protein
TX73_002785	TX73_002785	RPA0538	1	600715	602169	-	porin
TX73_002790	TX73_002790	RPA0539	1	602759	603271	+	MarR family winged helix-turn-helix transcriptional regulator
TX73_002795	TX73_002795	RPA0540	1	603266	604384	-	hypothetical protein
TX73_002800	TX73_002800	RNA_37	5	604600	604684	-	tRNA-Leu
TX73_002805	TX73_002805	RPA0541	1	604855	605403	+	disulfide bond formation protein B
TX73_002810	TX73_002810	RPA0542	1	605406	606458	-	AbrB family transcriptional regulator
TX73_002815	TX73_002815	RPA0543	1	606653	607180	+	hypothetical protein
TX73_002820	TX73_002820	RPA0544	1	607334	607717	+	CidA/LrgA family protein
TX73_002825	TX73_002825	RPA0545	1	607714	608436	+	LrgB family protein
TX73_002830	TX73_002830	RPA0546	1	608531	608995	+	hypothetical protein
TX73_002835	TX73_002835	RPA0547	1	608999	610075	-	phospholipase
TX73_002840	TX73_002840	RPA0548	1	610258	611418	+	AI-2E family transporter
TX73_002845	TX73_002845	RPA0549	1	611415	612077	-	ChrR family anti-sigma-E factor
TX73_002850	TX73_002850	RPA0550	1	612074	612661	-	sigma-70 family RNA polymerase sigma factor
TX73_002855	TX73_002855	RPA0551	1	613290	614171	-	LysR family transcriptional regulator
TX73_002860	TX73_002860	RPA0552	1	614277	615584	+	dicarboxylate/amino acid:cation symporter
TX73_002865	TX73_002865	RPA0553	1	615622	616461	+	bifunctional allantoicase/(S)-ureidoglycine aminohydrolase
TX73_002870	TX73_002870	RPA0554	1	616458	616970	+	ureidoglycolate lyase
TX73_002875	TX73_002875	RPA0555	1	617019	617639	-	class I SAM-dependent methyltransferase
TX73_002880	TX73_002880	RPA0556	1	617759	618316	-	HNH endonuclease
TX73_002885	TX73_002885	RPA0557	1	618597	619595	+	cysteine synthase A
TX73_002890	TX73_002890	RPA0558	1	619667	620584	-	phosphoribosylaminoimidazolesuccinocarboxamide synthase
TX73_002895	TX73_002895	RPA0559	1	620655	621572	-	pirin family protein
TX73_002900	TX73_002900	RPA0560	1	621702	623123	-	malonyl-CoA decarboxylase
TX73_002905	TX73_002905	RPA0561	1	623298	623903	-	PAS domain-containing protein
TX73_002910	TX73_002910	RPA0562	1	623979	625343	-	MmgE/PrpD family protein
TX73_002915	TX73_002915	RPA0563	1	625514	626626	+	FUSC family protein
TX73_002920	TX73_002920	RPA0564	1	626631	627092	-	DUF2269 family protein
TX73_002925	TX73_002925		1	627467	627733	+	hypothetical protein
TX73_002930	TX73_002930	RPA0565	1	627896	629083	+	PHB depolymerase family esterase
TX73_002935	TX73_002935	RPA0566	1	629212	629631	+	DUF1236 domain-containing protein
TX73_002940	TX73_002940	RPA0567	1	629708	630685	-	AraC family transcriptional regulator
TX73_002945	TX73_002945	RPA0568	1	630946	631611	-	MBL fold metallo-hydrolase
TX73_002950	TX73_002950	RPA0569	1	631701	632819	-	VWA domain-containing protein
TX73_002955	TX73_002955	RPA0570	1	632975	633454	+	MmcB family DNA repair protein
TX73_002960	TX73_002960	RPA0571	1	633580	634134	-	ActR/PrrA/RegA family redox response regulator transcription factor
TX73_002965	TX73_002965	RPA0572	1	634226	635548	-	ActS/PrrB/RegB family redox-sensitive histidine kinase
TX73_002970	TX73_002970	RPA0573	1	635656	636453	+	ABC transporter ATP-binding protein
TX73_002975	TX73_002975	RPA0574	1	636450	637280	+	ABC transporter permease
TX73_002980	TX73_002980	RPA0575	1	637419	638747	+	polyhydroxyalkanoate depolymerase
TX73_002985	TX73_002985	RPA0576	1	639004	639837	+	SprT family zinc-dependent metalloprotease
TX73_002990	TX73_002990	RPA0577	1	640107	642326	-	transglycosylase domain-containing protein
TX73_002995	TX73_002995	RPA0578	1	642509	642760	+	hypothetical protein
TX73_003000	TX73_003000	RPA0579	1	642856	643068	-	hypothetical protein
TX73_003005	TX73_003005	RPA0580	1	643360	644580	-	ABC transporter substrate-binding protein
TX73_003010	TX73_003010	RPA0581	1	644731	645093	-	DUF1304 domain-containing protein
TX73_003015	TX73_003015	RPA0582	1	645176	645604	+	DUF1330 domain-containing protein
TX73_003020	TX73_003020	RPA0583	1	645699	648440	+	ATP-binding protein
TX73_003025	TX73_003025	RPA0584	1	648632	650968	+	Tex family protein
TX73_003030	TX73_003030	RPA0585	1	650991	652214	-	chromate efflux transporter
TX73_003035	TX73_003035	RPA0586	1	652211	653104	-	SDR family oxidoreductase
TX73_003040	TX73_003040	RPA0587	1	653134	654615	-	amino acid permease
TX73_003045	TX73_003045	RPA0588	1	654656	655291	-	TetR/AcrR family transcriptional regulator
TX73_003050	TX73_003050	RPA0589	1	655431	657098	+	isovaleryl-CoA dehydrogenase
TX73_003055	TX73_003055	RPA0590	1	657261	658601	-	S41 family peptidase
TX73_003060	TX73_003060	RPA0591	1	658765	661566	-	[protein-PII] uridylyltransferase
TX73_003065	TX73_003065	RPA0592	1	661789	663030	+	bifunctional glutamate N-acetyltransferase/amino-acid acetyltransferase ArgJ
TX73_003070	TX73_003070	RPA0593	1	663027	663524	+	hypothetical protein
TX73_003075	TX73_003075	RPA0594	1	663532	663933	+	(deoxy)nucleoside triphosphate pyrophosphohydrolase
TX73_003080	TX73_003080	RPA0595	1	664110	664934	-	methyltransferase domain-containing protein
TX73_003085	TX73_003085	RPA0596	1	664961	665260	-	hypothetical protein
TX73_003090	TX73_003090	RPA0597	1	665366	666181	+	ComF family protein
TX73_003095	TX73_003095	RPA0598	1	666224	666499	+	glutaredoxin 3
TX73_003100	TX73_003100	RPA0599	1	666496	667371	+	carbon-nitrogen hydrolase family protein
TX73_003105	TX73_003105	RPA0600	1	667368	667862	+	DUF1178 family protein
TX73_003110	TX73_003110	RPA0601	1	668084	668521	+	EamA family transporter
TX73_003115	TX73_003115	RPA0602	1	668522	669421	-	EamA family transporter
TX73_003120	TX73_003120	RPA0603	1	669549	670310	-	bifunctional 3-demethylubiquinone 3-O-methyltransferase/2-octaprenyl-6-hydroxy phenol methylase
TX73_003125	TX73_003125	RPA0604	1	670504	671757	+	aspartate kinase
TX73_003130	TX73_003130	RPA0605	1	672093	674360	+	phosphoenolpyruvate--protein phosphotransferase
TX73_003135	TX73_003135	RPA0606	1	674417	675502	+	peptide chain release factor 1
TX73_003140	TX73_003140	RPA0607	1	675499	676368	+	peptide chain release factor N(5)-glutamine methyltransferase
TX73_003145	TX73_003145	RPA0608	1	676820	677515	+	DUF4167 domain-containing protein
TX73_003150	TX73_003150	RPA0609	1	677618	678388	-	class I SAM-dependent methyltransferase
TX73_003155	TX73_003155	RPA0610	1	678566	679333	+	hydroxyacylglutathione hydrolase
TX73_003160	TX73_003160	RPA0611	1	679330	679767	+	cupin domain-containing protein
TX73_003165	TX73_003165	RPA0612	1	679888	680826	-	sugar kinase
TX73_003170	TX73_003170	RPA0613	1	680823	681755	-	NAD(+) diphosphatase
TX73_003175	TX73_003175	RPA0614	1	681760	682179	-	HIT family protein
TX73_003185	TX73_003185	RPA0615	1	682650	684521	+	DNA polymerase III subunit gamma/tau
TX73_003190	TX73_003190	RPA0616	1	684543	684863	+	YbaB/EbfC family nucleoid-associated protein
TX73_003195	TX73_003195	RPA0617	1	684959	685561	+	recombination mediator RecR
TX73_003200	TX73_003200	RPA0618	1	685581	686009	+	hypothetical protein
TX73_003205	TX73_003205	RPA0619	1	686050	687348	-	MFS transporter
TX73_003210	TX73_003210	RPA0620	1	687497	688699	-	DNA recombination protein RmuC
TX73_003215	TX73_003215	RPA0621	1	688849	689376	+	peptide deformylase
TX73_003220	TX73_003220	RPA0622	1	689455	690387	+	methionyl-tRNA formyltransferase
TX73_003225	TX73_003225	RPA0623	1	690574	691311	+	tRNA pseudouridine(38-40) synthase TruA
TX73_003230	TX73_003230	RPA0624	1	691643	692806	-	succinyl-diaminopimelate desuccinylase
TX73_003235	TX73_003235	RPA0625	1	692806	693279	-	DUF805 domain-containing protein
TX73_003240	TX73_003240	RPA0626	1	693298	694143	-	2,3,4,5-tetrahydropyridine-2,6-dicarboxylate N-succinyltransferase
TX73_003245	TX73_003245	RPA0627	1	694328	695029	-	pyrimidine 5'-nucleotidase
TX73_003250	TX73_003250	RPA0628	1	695026	696024	-	DUF1036 domain-containing protein
TX73_003255	TX73_003255	RPA0629	1	696147	697043	-	acetylglutamate kinase
TX73_003260	TX73_003260	RPA0630	1	697168	697536	-	DUF423 domain-containing protein
TX73_003265	TX73_003265	RPA0631	1	697536	698186	-	ribosome biogenesis GTP-binding protein YihA/YsxC
TX73_003270	TX73_003270	RPA0632	1	698338	700206	-	membrane protein insertase YidC
TX73_003275	TX73_003275	RPA0633	1	700223	700564	-	ribonuclease P protein component
TX73_003280	TX73_003280	RPA0634	1	700588	700722	-	50S ribosomal protein L34
TX73_003285	TX73_003285	RPA0635	1	701053	702531	+	HAMP domain-containing sensor histidine kinase
TX73_003290	TX73_003290	RNA_7	5	702781	702857	+	tRNA-Arg
TX73_003295	TX73_003295	RPA0636	1	702971	703480	-	hypothetical protein
TX73_003300	TX73_003300	RPA0637	1	703507	704835	-	hypothetical protein
TX73_003305	TX73_003305	RPA0638	1	704912	707125	-	hypothetical protein
TX73_003310	TX73_003310		1	707411	707899	-	hypothetical protein
TX73_003315	TX73_003315	RPA0639	1	707817	708515	+	RNA polymerase sigma factor
TX73_003320	TX73_003320	RPA0640	1	708658	709482	+	flagellin
TX73_003325	TX73_003325	RPA0641	1	709544	711259	+	flagellar filament capping protein FliD
TX73_003330	TX73_003330	RPA0642	1	711259	711651	+	flagellar protein FliS
TX73_003335	TX73_003335	RPA0643	1	711747	712046	+	hypothetical protein
TX73_003340	TX73_003340	RPA0644	1	712424	713092	+	FlgD immunoglobulin-like domain containing protein
TX73_003345	TX73_003345	RPA0645	1	713112	714377	+	flagellar hook protein FlgE
TX73_003350	TX73_003350	RPA0646	1	714383	714640	+	hypothetical protein
TX73_003355	TX73_003355	RPA0647	1	714665	715117	+	flagellar protein FlgN
TX73_003360	TX73_003360	RPA0648	1	715139	716902	+	flagellar hook-associated protein FlgK
TX73_003365	TX73_003365	RPA0649	1	716918	717829	+	flagellin
TX73_003370	TX73_003370	RPA0650	1	717849	718625	-	enoyl-CoA hydratase-related protein
TX73_003375	TX73_003375	RPA0651	1	718653	720296	-	cyclohexanecarboxylate-CoA ligase
TX73_003380	TX73_003380	RPA0652	1	720353	721504	-	cyclohexanecarboxyl-CoA dehydrogenase
TX73_003385	TX73_003385	RPA0653	1	721569	722351	-	2-ketocyclohexanecarboxyl-CoA hydrolase
TX73_003390	TX73_003390	RPA0654	1	722382	723149	-	2-hydroxycyclohexanecarboxyl-CoA dehydrogenase
TX73_003395	TX73_003395	RPA0655	1	723272	723799	+	MarR family transcriptional regulator
TX73_003400	TX73_003400	RPA0656	1	723888	724892	+	zinc-binding dehydrogenase
TX73_003405	TX73_003405	RPA0657	1	725063	726247	+	benzoyl-CoA reductase subunit C
TX73_003410	TX73_003410	RPA0658	1	726244	727554	+	benzoyl-CoA reductase subunit B
TX73_003415	TX73_003415	RPA0659	1	727566	728879	+	benzoyl-CoA reductase subunit A
TX73_003420	TX73_003420	RPA0660	1	728972	729805	+	benzoyl-CoA reductase subunit D
TX73_003425	TX73_003425	RPA0661	1	729922	731496	+	benzoate-CoA ligase family protein
TX73_003430	TX73_003430	RPA0662	1	731513	731758	+	YfhL family 4Fe-4S dicluster ferredoxin
TX73_003435	TX73_003435	RPA0663	1	731807	732271	-	RrF2 family transcriptional regulator
TX73_003440	TX73_003440	RPA0664	1	732332	732811	-	GNAT family N-acetyltransferase
TX73_003445	TX73_003445	RPA0665	1	732910	733632	-	ABC transporter ATP-binding protein
TX73_003450	TX73_003450	RPA0666	1	733629	735416	-	branched-chain amino acid ABC transporter ATP-binding protein/permease
TX73_003455	TX73_003455	RPA0667	1	735419	736279	-	branched-chain amino acid ABC transporter permease
TX73_003460	TX73_003460	RPA0668	1	736365	737543	-	ABC transporter substrate-binding protein
TX73_003465	TX73_003465	RPA0669	1	737720	739339	-	bifunctional 4-hydroxybenzoate--CoA/benzoate--CoA ligase
TX73_003470	TX73_003470	RPA0670	1	739506	739997	+	4-hydroxybenzoyl-CoA reductase subunit gamma
TX73_003475	TX73_003475	RPA0671	1	739994	742327	+	4-hydroxybenzoyl-CoA reductase subunit alpha
TX73_003480	TX73_003480	RPA0672	1	742324	743307	+	4-hydroxybenzoyl-CoA reductase subunit beta
TX73_003485	TX73_003485	RPA0673	1	743332	744057	-	Crp/Fnr family transcriptional regulator
TX73_003490	TX73_003490	RPA0674	1	744249	745361	+	Zn-dependent alcohol dehydrogenase
TX73_003495	TX73_003495	RPA0675	1	745397	746218	+	alpha/beta hydrolase
TX73_003500	TX73_003500	RPA0676	1	746347	748041	+	2,3-epoxybenzoyl-CoA dihydrolase
TX73_003505	TX73_003505	RPA0677	1	748212	749663	+	benzoyl-CoA 2,3-epoxidase subunit BoxB
TX73_003510	TX73_003510	RPA0678	1	749990	752974	+	NADPH-dependent glutamate synthase
TX73_003515	TX73_003515	RPA0679	1	752998	755031	-	YgiQ family radical SAM protein
TX73_003520	TX73_003520	RPA0680	1	755098	755661	-	TetR/AcrR family transcriptional regulator
TX73_003525	TX73_003525	RPA0681	1	755860	756891	+	efflux RND transporter periplasmic adaptor subunit
TX73_003530	TX73_003530	RPA0682	1	756888	759602	+	ribosome-associated ATPase/putative transporter RbbA
TX73_003535	TX73_003535	RPA0683	1	759605	760732	+	ABC transporter permease
TX73_003540	TX73_003540	RPA0684	1	760740	760919	-	hypothetical protein
TX73_003545	TX73_003545	RPA0685	1	761062	761937	+	IclR family transcriptional regulator
TX73_003550	TX73_003550	RPA0686	1	762098	763072	+	tripartite tricarboxylate transporter substrate binding protein
TX73_003555	TX73_003555	RPA0687	1	763122	763769	-	pyridoxamine 5'-phosphate oxidase family protein
TX73_003560	TX73_003560	RPA0688	1	763750	764334	-	phosphonate metabolism protein/1,5-bisphosphokinase (PRPP-forming) PhnN
TX73_003565	TX73_003565	RPA0689	1	764331	765485	-	alpha-D-ribose 1-methylphosphonate 5-triphosphate diphosphatase
TX73_003570	TX73_003570	RPA0690	1	765506	766216	-	phosphonate C-P lyase system protein PhnL
TX73_003575	TX73_003575	RPA0691	1	766216	767034	-	phosphonate C-P lyase system protein PhnK
TX73_003580	TX73_003580	RPA0692	1	767027	767905	-	alpha-D-ribose 1-methylphosphonate 5-phosphate C-P-lyase PhnJ
TX73_003585	TX73_003585	RPA0693	1	767902	768999	-	carbon-phosphorus lyase complex subunit PhnI
TX73_003590	TX73_003590	RPA0694	1	769003	769605	-	phosphonate C-P lyase system protein PhnH
TX73_003595	TX73_003595	RPA0695	1	769608	770081	-	phosphonate C-P lyase system protein PhnG
TX73_003600	TX73_003600	RPA0696	1	770193	770921	+	phosphonate metabolism transcriptional regulator PhnF
TX73_003605	TX73_003605		1	770943	771098	-	hypothetical protein
TX73_003610	TX73_003610	RPA0697	1	771246	772112	-	phosphonate ABC transporter, permease protein PhnE
TX73_003615	TX73_003615	RPA0698	1	772109	772990	-	phosphonate ABC transporter, permease protein PhnE
TX73_003620	TX73_003620	RPA0699	1	773059	773967	-	phosphonate ABC transporter substrate-binding protein
TX73_003625	TX73_003625	RPA0700	1	774077	774889	-	phosphonate ABC transporter ATP-binding protein
TX73_003630	TX73_003630	RPA0701	1	775069	775749	+	chloramphenicol acetyltransferase
TX73_003635	TX73_003635	RPA0702	1	775746	776939	+	alpha-D-ribose 1-methylphosphonate 5-triphosphate diphosphatase
TX73_003640	TX73_003640	RPA0703	1	776962	777666	+	DUF1045 domain-containing protein
TX73_003645	TX73_003645	RPA0704	1	777663	778643	-	alpha/beta fold hydrolase
TX73_003650	TX73_003650	RPA0705	1	778887	779081	+	hypothetical protein
TX73_003655	TX73_003655	RPA0706	1	779579	780055	+	GIY-YIG nuclease family protein
TX73_003660	TX73_003660	RPA0707	1	780033	780356	-	divalent-cation tolerance protein CutA
TX73_003665	TX73_003665		1	780456	780671	+	zinc ribbon domain-containing protein
TX73_003670	TX73_003670	RPA0708	1	780777	781289	+	hypothetical protein
TX73_003675	TX73_003675	RPA0709 RPA0710	1	781461	781949	+	YbhB/YbcL family Raf kinase inhibitor-like protein
TX73_003680	TX73_003680	RPA0711	1	782499	783170	-	5,6-dimethylbenzimidazole synthase
TX73_003685	TX73_003685	RPA0712	1	783197	784252	-	nicotinate-nucleotide--dimethylbenzimidazole phosphoribosyltransferase
TX73_003690	TX73_003690	RPA0713	1	784657	785088	+	DUF1636 domain-containing protein
TX73_003695	TX73_003695	RPA0714	1	785085	785615	+	bifunctional adenosylcobinamide kinase/adenosylcobinamide-phosphate guanylyltransferase
TX73_003700	TX73_003700	RPA0715	1	785619	786623	+	cobalamin biosynthesis protein CobW
TX73_003705	TX73_003705	RPA0716	1	786758	790507	+	cobaltochelatase subunit CobN
TX73_003710	TX73_003710	RPA0717	1	790504	791130	+	cob(I)yrinic acid a,c-diamide adenosyltransferase
TX73_003715	TX73_003715	RPA0718	1	791278	792762	+	cobyric acid synthase
TX73_003720	TX73_003720	RPA0719	1	792735	793706	-	adenosylcobinamide-phosphate synthase CbiB
TX73_003725	TX73_003725	RPA0720	1	793708	794520	-	ABC transporter substrate-binding protein
TX73_003730	TX73_003730	RPA0721	1	794584	795573	+	threonine-phosphate decarboxylase CobD
TX73_003735	TX73_003735	RPA0722	1	795585	796364	-	ABC transporter ATP-binding protein
TX73_003740	TX73_003740	RPA0723	1	796361	797386	-	iron ABC transporter permease
TX73_003745	TX73_003745	RPA0724	1	797394	798452	-	HoxN/HupN/NixA family nickel/cobalt transporter
TX73_003750	TX73_003750	RPA0725	1	798785	799108	-	multidrug efflux SMR transporter
TX73_003755	TX73_003755	RPA0726	1	799105	799842	-	class I SAM-dependent methyltransferase
TX73_003760	TX73_003760	RPA0727	1	799995	801218	+	BtaA family protein
TX73_003765	TX73_003765	RPA0728	1	801774	803180	+	pilus assembly protein TadG-related protein
TX73_003770	TX73_003770	RPA0729	1	803191	803769	+	pilus assembly protein
TX73_003775	TX73_003775	RPA0730	1	803782	804471	+	pilus assembly protein
TX73_003780	TX73_003780	RPA0731	1	805005	805898	+	LysR family transcriptional regulator
TX73_003785	TX73_003785	RPA0732	1	806162	806632	+	formate dehydrogenase subunit gamma
TX73_003790	TX73_003790	RPA0733	1	806629	808185	+	NADH-quinone oxidoreductase subunit NuoF
TX73_003795	TX73_003795	RPA0734	1	808198	811044	+	formate dehydrogenase subunit alpha
TX73_003800	TX73_003800	RPA0735	1	811044	811874	+	formate dehydrogenase accessory sulfurtransferase FdhD
TX73_003805	TX73_003805	RPA0736	1	811864	812079	+	formate dehydrogenase subunit delta
TX73_003810	TX73_003810	RPA0737	1	812143	813792	+	OFA family MFS transporter
TX73_003815	TX73_003815	RPA0738	1	814055	815308	+	PQQ-dependent sugar dehydrogenase
TX73_003820	TX73_003820	RPA0739	1	815453	816043	+	c-type cytochrome
TX73_003825	TX73_003825	RPA0740	1	816118	817227	+	acyl-CoA dehydrogenase
TX73_003830	TX73_003830	RPA0741	1	817224	818171	+	MoxR family ATPase
TX73_003835	TX73_003835	RPA0742	1	818171	819562	+	VWA domain-containing protein
TX73_003840	TX73_003840	RPA0743	1	819740	821266	+	long-chain fatty acid--CoA ligase
TX73_003845	TX73_003845	RPA0744	1	821441	821725	-	high potential iron sulfur protein
TX73_003850	TX73_003850	RPA0745	1	821866	824298	-	MtrB/PioB family decaheme-associated outer membrane protein
TX73_003855	TX73_003855	RPA0746	1	824398	825873	-	DmsE family decaheme c-type cytochrome
TX73_003860	TX73_003860	RPA0747	1	826777	827823	-	sulfate ABC transporter ATP-binding protein
TX73_003865	TX73_003865	RPA0748	1	827813	828727	-	sulfate ABC transporter permease subunit CysW
TX73_003870	TX73_003870	RPA0749	1	828732	829568	-	sulfate ABC transporter permease subunit CysT
TX73_003875	TX73_003875	RPA0750	1	829861	830850	-	sulfate ABC transporter substrate-binding protein
TX73_003880	TX73_003880	RPA0751	1	830975	831715	-	phosphoadenylyl-sulfate reductase
TX73_003885	TX73_003885	RPA0752	1	832090	832884	+	sulfate adenylyltransferase subunit 2
TX73_003890	TX73_003890	RPA0753	1	832906	834816	+	adenylyl-sulfate kinase
TX73_003895	TX73_003895	RPA0754	1	834823	836190	-	PAS domain S-box protein
TX73_003900	TX73_003900	RPA0755	1	836322	837299	-	ABC transporter ATP-binding protein
TX73_003905	TX73_003905	RPA0756	1	837300	838712	-	Asp-tRNA(Asn)/Glu-tRNA(Gln) amidotransferase GatCAB subunit A
TX73_003910	TX73_003910	RPA0757	1	838709	838903	-	hypothetical protein
TX73_003915	TX73_003915	RPA0758	1	838917	839975	-	ATP-binding cassette domain-containing protein
TX73_003920	TX73_003920	RPA0759	1	839980	840870	-	ABC transporter permease
TX73_003925	TX73_003925	RPA0760	1	840890	841843	-	ABC transporter permease
TX73_003930	TX73_003930	RPA0761	1	842041	843702	-	ABC transporter substrate-binding protein
TX73_003935	TX73_003935	RPA0762	1	843890	845488	+	ABC transporter substrate-binding protein
TX73_003940	TX73_003940	RPA0763	1	845818	846435	+	class I SAM-dependent methyltransferase
TX73_003945	TX73_003945	RPA0764	1	846491	846925	-	EF-hand domain-containing protein
TX73_003950	TX73_003950	RPA0765	1	846946	849309	-	TonB-dependent receptor
TX73_003955	TX73_003955	RPA0766	1	849706	850410	+	Crp/Fnr family transcriptional regulator
TX73_003960	TX73_003960	RPA0767	1	850516	851457	+	sensor domain-containing diguanylate cyclase
TX73_003965	TX73_003965	RPA0768	7	851725	852751	+	IS481 family transposase
TX73_003970	TX73_003970	RPA0769	1	853003	853824	+	hypothetical protein
TX73_003975	TX73_003975	RPA0770 RPA0771	7	853840	855023	-	IS3-like element ISRpa2 family transposase
TX73_003980	TX73_003980	RPA0772	1	855022	856413	+	pentapeptide repeat-containing protein
TX73_003985	TX73_003985	RPA0773	1	856722	857180	-	hypothetical protein
TX73_003990	TX73_003990	RPA0774	1	857785	858210	+	YccF domain-containing protein
TX73_003995	TX73_003995	RNA_8	5	858393	858469	+	tRNA-Arg
TX73_004000	TX73_004000	RPA0775	1	858786	859070	+	hypothetical protein
TX73_004005	TX73_004005	RPA0776	1	859103	860695	-	gamma-glutamyltransferase
TX73_004010	TX73_004010	RPA0777	1	860814	863453	-	EAL domain-containing protein
TX73_004015	TX73_004015	RPA0778	1	863777	864178	-	hypothetical protein
TX73_004020	TX73_004020	RPA0779	1	864610	864804	+	hypothetical protein
TX73_004025	TX73_004025	RPA0780	1	864805	866070	-	acyl-CoA dehydrogenase family protein
TX73_004030	TX73_004030	RPA0781	1	866151	866495	-	cytochrome c
TX73_004035	TX73_004035	RPA0782	1	866504	866938	-	hypothetical protein
TX73_004040	TX73_004040	RPA0783	1	867127	868944	-	EAL domain-containing protein
TX73_004045	TX73_004045	RPA0784	1	869123	869965	+	glucose 1-dehydrogenase
TX73_004050	TX73_004050	RPA0785	1	870092	871471	-	cytochrome P450
TX73_004055	TX73_004055	RPA0786	1	871592	872896	-	adenylate/guanylate cyclase domain-containing protein
TX73_004060	TX73_004060	RPA0787	1	873043	874017	+	zinc metalloprotease HtpX
TX73_004065	TX73_004065	RPA0788	1	874270	875685	+	MFS transporter
TX73_004070	TX73_004070	RPA0789	1	875682	876869	-	aminotransferase class V-fold PLP-dependent enzyme
TX73_004075	TX73_004075	RPA0790	1	876925	877779	-	LssY C-terminal domain-containing protein
TX73_004080	TX73_004080	RPA0791	1	877813	878544	-	thermonuclease family protein
TX73_004085	TX73_004085	RPA0792	1	878658	880397	-	hypothetical protein
TX73_004090	TX73_004090	RPA0793	1	880851	881717	+	caspase family protein
TX73_004095	TX73_004095	RPA0794	1	881808	882566	-	carbonic anhydrase
TX73_004100	TX73_004100	RPA0795	1	882653	883279	-	helix-turn-helix transcriptional regulator
TX73_004105	TX73_004105	RPA0796	1	883615	883959	+	DUF952 domain-containing protein
TX73_004110	TX73_004110	RPA0797	1	883956	885050	+	quinone-dependent dihydroorotate dehydrogenase
TX73_004115	TX73_004115	RPA0798	1	885191	885925	-	MBL fold metallo-hydrolase
TX73_004120	TX73_004120	RPA0799	1	886069	886734	-	carbonic anhydrase
TX73_004125	TX73_004125	RPA0800	1	886914	888236	-	MATE family efflux transporter
TX73_004130	TX73_004130	RPA0801	1	888255	888557	-	DUF6460 domain-containing protein
TX73_004135	TX73_004135	RPA0802	1	888629	890494	-	ATP-dependent DNA ligase
TX73_004140	TX73_004140	RPA0803	1	890491	891537	-	ligase-associated DNA damage response exonuclease
TX73_004145	TX73_004145	RPA0804	1	891596	892531	+	methyltransferase domain-containing protein
TX73_004150	TX73_004150	RPA0805	1	892684	894033	-	outer membrane beta-barrel protein
TX73_004155	TX73_004155	RPA0806	1	894428	895597	+	ABC transporter substrate-binding protein
TX73_004160	TX73_004160	RPA0807	1	895773	898490	+	ligase-associated DNA damage response DEXH box helicase
TX73_004165	TX73_004165	RPA0808	1	898627	899277	+	ligase-associated DNA damage response endonuclease PdeM
TX73_004170	TX73_004170	RPA0809	1	899417	900280	-	LysR substrate-binding domain-containing protein
TX73_004175	TX73_004175	RPA0810	1	900379	901299	+	DMT family transporter
TX73_004180	TX73_004180	RPA0811	1	901424	902731	+	divalent metal cation transporter
TX73_004185	TX73_004185	RPA0812	1	902898	903698	-	TIGR02186 family protein
TX73_004190	TX73_004190	RPA0813	1	903695	904618	-	sulfite exporter TauE/SafE family protein
TX73_004195	TX73_004195	RPA0814	1	904893	908234	-	hypothetical protein
TX73_004200	TX73_004200		1	908488	909045	-	TetR/AcrR family transcriptional regulator
TX73_004205	TX73_004205	RPA0815	1	909378	909764	+	nuclear transport factor 2 family protein
TX73_004210	TX73_004210	RPA0816	1	909858	911648	+	acyl-CoA dehydrogenase C-terminal domain-containing protein
TX73_004215	TX73_004215	RPA0817	1	911819	913027	+	acetyl-CoA C-acetyltransferase
TX73_004220	TX73_004220	RPA0818	1	913152	915368	+	3-hydroxyacyl-CoA dehydrogenase NAD-binding domain-containing protein
TX73_004225	TX73_004225	RPA0819	1	915792	917597	+	SIR2 family protein
TX73_004230	TX73_004230	RPA0820	1	917709	918320	-	glutathione transferase GstA
TX73_004235	TX73_004235	RPA0821	1	918442	918933	+	MarR family winged helix-turn-helix transcriptional regulator
TX73_004240	TX73_004240	RPA0822	1	919027	920397	+	glutamate--cysteine ligase
TX73_004245	TX73_004245	RPA0823	1	920543	921094	+	PAN domain-containing protein
TX73_004250	TX73_004250	RPA0824	1	921128	921898	-	signal peptidase I
TX73_004255	TX73_004255	RPA0825	1	921895	923322	-	metalloprotease TldD
TX73_004260	TX73_004260	RPA0826	1	923444	923665	+	DUF433 domain-containing protein
TX73_004265	TX73_004265	RPA0827	1	923665	923994	+	DUF5615 family PIN-like protein
TX73_004270	TX73_004270	RPA0828	1	924076	924546	+	MarR family transcriptional regulator
TX73_004275	TX73_004275	RPA0829	1	924661	925086	+	organic hydroperoxide resistance protein
TX73_004280	TX73_004280	RPA0830	1	925368	925916	-	invasion associated locus B family protein
TX73_004285	TX73_004285	RPA0831	1	926325	927182	+	cytochrome c oxidase subunit II
TX73_004290	TX73_004290	RPA0832	1	927250	928875	+	cytochrome c oxidase subunit I
TX73_004295	TX73_004295	RPA0833	1	928948	929886	+	heme o synthase
TX73_004300	TX73_004300	RPA0834	1	929898	930065	+	CoxF protein
TX73_004305	TX73_004305	RPA0835	1	930080	930706	+	cytochrome c oxidase assembly protein
TX73_004310	TX73_004310	RPA0836	1	930778	931632	+	cytochrome c oxidase subunit 3
TX73_004315	TX73_004315	RPA0837	1	931795	932190	+	DUF983 domain-containing protein
TX73_004320	TX73_004320	RPA0838	1	932187	932990	+	SURF1 family protein
TX73_004325	TX73_004325	RPA0839	1	933137	934555	+	threonine synthase
TX73_004330	TX73_004330	RPA0840	1	934552	935841	+	pitrilysin family protein
TX73_004335	TX73_004335	RPA0841	1	935903	936490	+	GNAT family protein
TX73_004340	TX73_004340	RPA0842	1	936588	937241	+	hypothetical protein
TX73_004345	TX73_004345	RPA0843	1	937374	937865	-	ATP synthase subunit b 1
TX73_004350	TX73_004350	RPA0844	1	937871	938428	-	F0F1 ATP synthase subunit B
TX73_004355	TX73_004355	RPA0845	1	938486	938713	-	F0F1 ATP synthase subunit C
TX73_004360	TX73_004360	RPA0846	1	938762	939508	-	F0F1 ATP synthase subunit A
TX73_004365	TX73_004365	RPA0847	1	939578	939964	-	AtpZ/AtpI family protein
TX73_004370	TX73_004370	RPA0848	1	940267	940890	+	2-hydroxychromene-2-carboxylate isomerase
TX73_004375	TX73_004375	RPA0849	1	940936	941520	+	hypothetical protein
TX73_004380	TX73_004380	RPA0850	1	941544	942017	+	secondary thiamine-phosphate synthase enzyme YjbQ
TX73_004385	TX73_004385	RPA0851	1	942214	943878	-	MFS transporter
TX73_004390	TX73_004390	RPA0852	1	944215	944892	+	response regulator transcription factor
TX73_004395	TX73_004395	RPA0853	1	945054	948563	-	PAS domain-containing hybrid sensor histidine kinase/response regulator
TX73_004400	TX73_004400	RPA0854	1	948750	949979	-	5-aminolevulinate synthase
TX73_004405	TX73_004405	RPA0855	1	950200	951264	-	MBL fold metallo-hydrolase
TX73_004410	TX73_004410	RPA0856	1	951430	953568	-	methyl-accepting chemotaxis protein
TX73_004415	TX73_004415	RPA0857	1	953783	954487	-	porin family protein
TX73_004420	TX73_004420		1	954848	955054	+	hypothetical protein
TX73_004425	TX73_004425	RPA0858	1	955057	955806	+	zinc ABC transporter ATP-binding protein AztA
TX73_004430	TX73_004430	RPA0859	1	955814	956683	+	metal ABC transporter permease
TX73_004435	TX73_004435	RPA0860	1	956689	957606	+	metal ABC transporter substrate-binding protein
TX73_004440	TX73_004440	RPA0861	1	957753	958802	+	GTP-binding protein
TX73_004445	TX73_004445	RPA0862	1	958799	959818	+	WD40 repeat domain-containing protein
TX73_004450	TX73_004450	RPA0863	1	959853	960575	+	MgtC/SapB family protein
TX73_004455	TX73_004455	RPA0864	1	960636	961034	+	hypothetical protein
TX73_004460	TX73_004460	RPA0865	1	961341	962771	-	homospermidine synthase
TX73_004465	TX73_004465	RPA0866	1	962881	963285	-	nucleoside diphosphate kinase regulator
TX73_004470	TX73_004470	RPA0867	1	963580	963966	-	RidA family protein
TX73_004475	TX73_004475	RPA0868	1	964064	964222	-	hypothetical protein
TX73_004480	TX73_004480	RPA0869	1	964233	964820	-	N-acetyltransferase
TX73_004485	TX73_004485	RPA0870	1	964963	966105	-	type III PLP-dependent enzyme
TX73_004490	TX73_004490	RPA0871	1	966770	967030	-	hypothetical protein
TX73_004495	TX73_004495	RPA0872	1	967239	969329	+	M3 family metallopeptidase
TX73_004500	TX73_004500	RPA0873	1	969334	969987	+	DUF1007 family protein
TX73_004505	TX73_004505	RPA0874	1	970155	971297	+	nickel/cobalt transporter
TX73_004510	TX73_004510	RPA0875	1	971473	972510	+	ferrochelatase
TX73_004515	TX73_004515	RPA0876	1	972667	973662	+	SPFH/Band 7/PHB domain protein
TX73_004520	TX73_004520	RPA0877	1	973679	974128	+	NfeD family protein
TX73_004525	TX73_004525	RPA0878	1	974232	975092	-	AraC family transcriptional regulator
TX73_004530	TX73_004530	RPA0879	1	975443	976456	-	KpsF/GutQ family sugar-phosphate isomerase
TX73_004535	TX73_004535	RPA0880	1	976661	978376	+	outer membrane beta-barrel protein
TX73_004540	TX73_004540	RPA0881	1	978488	979504	+	Na+-dependent transporter
TX73_004545	TX73_004545	RPA0882	1	979494	980330	-	ABC transporter permease
TX73_004550	TX73_004550	RPA0883	1	980455	981249	-	ABC transporter ATP-binding protein
TX73_004555	TX73_004555	RPA0884	1	981451	982449	-	ABC transporter substrate-binding protein
TX73_004560	TX73_004560	RPA0885	1	982577	982849	-	hypothetical protein
TX73_004565	TX73_004565	RPA0886	1	983017	984525	+	diguanylate cyclase
TX73_004570	TX73_004570	RPA0887	1	984556	985431	-	UTP--glucose-1-phosphate uridylyltransferase GalU
TX73_004575	TX73_004575	RPA0888	1	985555	986499	-	alpha/beta hydrolase
TX73_004580	TX73_004580	RPA0889	1	986720	987196	+	Hsp20 family protein
TX73_004585	TX73_004585	RPA0890	1	987338	988114	-	hypothetical protein
TX73_004590	TX73_004590	RPA0891	1	988574	993301	+	glutamate synthase large subunit
TX73_004595	TX73_004595	RPA0892	1	993474	994928	+	glutamate synthase subunit beta
TX73_004600	TX73_004600	RPA0893	1	995275	995676	+	endonuclease domain-containing protein
TX73_004605	TX73_004605	RPA0894	1	995770	996729	-	IS110 family transposase
TX73_004610	TX73_004610	RPA0895	1	997028	997804	-	SDR family NAD(P)-dependent oxidoreductase
TX73_004615	TX73_004615	RPA0896	1	997945	998679	+	SDR family oxidoreductase
TX73_004620	TX73_004620	RPA0897	1	998751	1000445	-	DUF459 domain-containing protein
TX73_004625	TX73_004625	RPA0898	1	1000592	1001509	-	4-hydroxy-tetrahydrodipicolinate synthase
TX73_004630	TX73_004630	RPA0899	1	1002044	1003429	-	lytic murein transglycosylase
TX73_004635	TX73_004635	RPA0900	1	1003628	1004260	+	LysE family translocator
TX73_004640	TX73_004640	RPA0901	1	1004277	1005029	-	sulfite exporter TauE/SafE family protein
TX73_004645	TX73_004645	RPA0902	1	1005077	1005508	-	VOC family protein
TX73_004650	TX73_004650	RPA0903	1	1005571	1006155	+	helix-turn-helix domain containing protein
TX73_004655	TX73_004655	RPA0904	1	1006171	1006953	-	histidinol-phosphatase
TX73_004660	TX73_004660	RPA0905	1	1007655	1007828	-	Flp family type IVb pilin
TX73_004665	TX73_004665	RPA0906	1	1007979	1008866	-	N-formylglutamate amidohydrolase
TX73_004670	TX73_004670	RPA0907	1	1009177	1009536	+	response regulator
TX73_004675	TX73_004675	RNA_9	5	1009621	1009695	+	tRNA-Val
TX73_004680	TX73_004680	RPA0908	7	1009923	1010051	+	xanthine dehydrogenase family protein molybdopterin-binding subunit
TX73_004685	TX73_004685		1	1010195	1010344	-	hypothetical protein
TX73_004690	TX73_004690	RPA0909	1	1010499	1011098	-	NAD(P)H:quinone oxidoreductase
TX73_004695	TX73_004695	RPA0910	1	1011261	1011959	-	pirin family protein
TX73_004700	TX73_004700	RPA0911	1	1012092	1013015	+	LysR family transcriptional regulator
TX73_004705	TX73_004705	RPA0912	1	1013030	1013863	-	protein-disulfide reductase DsbD family protein
TX73_004710	TX73_004710	RPA0913	1	1013998	1014651	+	YqgE/AlgH family protein
TX73_004715	TX73_004715	RPA0914	1	1014872	1017751	-	EAL domain-containing protein
TX73_004720	TX73_004720	RPA0915	1	1017874	1018872	-	NAD(P)H-quinone oxidoreductase
TX73_004725	TX73_004725	RPA0916	1	1018986	1019177	+	DUF1192 domain-containing protein
TX73_004730	TX73_004730	RPA0917	1	1019598	1020107	+	DUF1465 family protein
TX73_004735	TX73_004735	RPA0918	1	1020329	1020556	-	50S ribosomal protein L31
TX73_004740	TX73_004740	RPA0919	1	1020754	1022658	+	ABC transporter transmembrane domain-containing protein
TX73_004745	TX73_004745	RPA0920	1	1022802	1023248	-	GNAT family N-acetyltransferase
TX73_004750	TX73_004750	RPA0921	1	1023395	1024420	-	peptidoglycan -binding protein
TX73_004755	TX73_004755	RPA0922	1	1024420	1025439	-	flagellar motor protein MotA
TX73_004760	TX73_004760	RPA0923	1	1025622	1026446	+	DUF1295 domain-containing protein
TX73_004765	TX73_004765	RPA0924	1	1026443	1027468	+	cyclopropane-fatty-acyl-phospholipid synthase
TX73_004770	TX73_004770	RPA0925	1	1027751	1027945	+	hypothetical protein
TX73_004775	TX73_004775	RPA0926	1	1028029	1028223	+	hypothetical protein
TX73_004780	TX73_004780	RPA0927	1	1028321	1028530	-	helix-turn-helix transcriptional regulator
TX73_004785	TX73_004785	RPA0928	1	1028534	1029109	-	DUF2975 domain-containing protein
TX73_004790	TX73_004790	RPA0929	1	1029104	1029766	+	hypothetical protein
TX73_004795	TX73_004795	RPA0930	1	1029993	1030595	-	UbiX family flavin prenyltransferase
TX73_004800	TX73_004800	RPA0931	1	1030592	1032130	-	UbiD family decarboxylase
TX73_004805	TX73_004805	RPA0932	1	1032246	1032791	+	SCP2 sterol-binding domain-containing protein
TX73_004810	TX73_004810	RPA0933	1	1032795	1033772	+	U32 family peptidase
TX73_004815	TX73_004815	RPA0934	1	1033841	1034761	+	U32 family peptidase
TX73_004820	TX73_004820	RPA0935	1	1035249	1036550	-	alpha/beta fold hydrolase
TX73_004825	TX73_004825	RPA0936	1	1036632	1037204	+	TetR/AcrR family transcriptional regulator
TX73_004830	TX73_004830	RPA0937	1	1037233	1038021	-	inositol monophosphatase family protein
TX73_004835	TX73_004835	RPA0938	1	1038126	1039217	-	tetratricopeptide repeat protein
TX73_004840	TX73_004840	RPA0939	1	1039234	1039893	-	thiamine phosphate synthase
TX73_004845	TX73_004845	RPA0940	1	1039899	1040933	-	fructose-bisphosphate aldolase class I
TX73_004850	TX73_004850	RPA0941	1	1040988	1041311	-	type II toxin-antitoxin system PemK/MazF family toxin
TX73_004855	TX73_004855	RPA0942	1	1041308	1041592	-	antitoxin MazE family protein
TX73_004860	TX73_004860	RPA0943	1	1041691	1042887	-	phosphoglycerate kinase
TX73_004865	TX73_004865	RPA0944	1	1043109	1044116	-	type I glyceraldehyde-3-phosphate dehydrogenase
TX73_004870	TX73_004870	RPA0945	1	1044332	1046317	-	transketolase
TX73_004875	TX73_004875	RPA0946	1	1046645	1046989	+	DUF4164 domain-containing protein
TX73_004880	TX73_004880	RPA0947	1	1046986	1047396	+	cell division protein ZapA
TX73_004885	TX73_004885	RPA0948	1	1047903	1049141	-	methyltransferase
TX73_004890	TX73_004890	RPA0949	1	1049188	1050612	-	MATE family efflux transporter
TX73_004895	TX73_004895	RPA0950	1	1050675	1051415	-	TlyA family RNA methyltransferase
TX73_004900	TX73_004900	RPA0951	1	1051418	1051981	-	nucleoside 2-deoxyribosyltransferase
TX73_004905	TX73_004905	RPA0952	1	1052204	1054129	-	1-deoxy-D-xylulose-5-phosphate synthase
TX73_004910	TX73_004910	RPA0953	1	1054543	1054794	-	exodeoxyribonuclease VII small subunit
TX73_004915	TX73_004915	RPA0954	1	1054878	1055807	-	histone deacetylase family protein
TX73_004920	TX73_004920	RPA0955	1	1055913	1057595	-	bifunctional metallophosphatase/5'-nucleotidase
TX73_004925	TX73_004925	RPA0956	1	1057815	1058291	+	hypothetical protein
TX73_004930	TX73_004930	RPA0957	1	1058330	1059091	-	crotonase/enoyl-CoA hydratase family protein
TX73_004935	TX73_004935	RPA0958	1	1059298	1061079	-	acyl-CoA dehydrogenase
TX73_004940	TX73_004940	RNA_10	5	1061294	1061368	+	tRNA-Gln
TX73_004945	TX73_004945	RPA0959	1	1061499	1062500	+	HupU protein
TX73_004950	TX73_004950	RPA0960	7	1062497	1063938	+	nickel-dependent hydrogenase large subunit
TX73_004955	TX73_004955	RPA0962	1	1064174	1065286	+	hydrogenase small subunit
TX73_004960	TX73_004960	RPA0963	1	1065305	1067098	+	nickel-dependent hydrogenase large subunit
TX73_004965	TX73_004965	RPA0964	1	1067115	1067843	+	Ni/Fe-hydrogenase, b-type cytochrome subunit
TX73_004970	TX73_004970	RPA0965	1	1067971	1068558	+	HyaD/HybD family hydrogenase maturation endopeptidase
TX73_004975	TX73_004975	RPA0966	1	1068572	1069165	+	HupE/UreJ family protein
TX73_004980	TX73_004980	RPA0967	1	1069186	1069488	+	HypC/HybG/HupF family hydrogenase formation chaperone
TX73_004985	TX73_004985	RPA0968	1	1069709	1070110	+	hydrogenase accessory protein
TX73_004990	TX73_004990	RPA0969	1	1070107	1070973	+	hydrogenase expression/formation C-terminal domain-containing protein
TX73_004995	TX73_004995	RPA0970	1	1070970	1071182	+	rubredoxin
TX73_005000	TX73_005000	RPA0971	1	1071172	1071696	+	[NiFe]-hydrogenase assembly chaperone HybE
TX73_005005	TX73_005005	RPA0972	1	1071693	1072802	+	nickel-dependent hydrogenase large subunit
TX73_005010	TX73_005010	RPA0973	1	1072795	1073136	+	hydrogenase maturation nickel metallochaperone HypA
TX73_005015	TX73_005015	RPA0974	1	1073136	1074092	+	hydrogenase nickel incorporation protein HypB
TX73_005020	TX73_005020	RPA0975	1	1074097	1076370	+	carbamoyltransferase HypF
TX73_005025	TX73_005025	RPA0976	1	1076370	1076603	+	HypC/HybG/HupF family hydrogenase formation chaperone
TX73_005030	TX73_005030	RPA0977	1	1076600	1077742	+	hydrogenase formation protein HypD
TX73_005035	TX73_005035	RPA0978	1	1077739	1078785	+	hydrogenase expression/formation protein HypE
TX73_005040	TX73_005040	RPA0979	1	1078826	1080274	+	sigma-54 dependent transcriptional regulator
TX73_005045	TX73_005045	RPA0980	1	1080264	1081616	+	ATP-binding protein
TX73_005050	TX73_005050	RPA0981	1	1081722	1084109	+	PAS domain S-box protein
TX73_005055	TX73_005055	RPA0982	1	1084133	1084924	-	IclR family transcriptional regulator
TX73_005060	TX73_005060	RPA0983	1	1085285	1086643	+	aromatic ring-hydroxylating dioxygenase subunit alpha
TX73_005065	TX73_005065	RPA0984	1	1086640	1088100	+	glutamine synthetase family protein
TX73_005070	TX73_005070	RPA0985	1	1088147	1089319	+	ABC transporter substrate-binding protein
TX73_005075	TX73_005075	RPA0986	1	1089531	1090397	+	branched-chain amino acid ABC transporter permease
TX73_005080	TX73_005080	RPA0987	1	1090400	1091398	+	branched-chain amino acid ABC transporter permease
TX73_005085	TX73_005085	RPA0988	1	1091395	1092159	+	ABC transporter ATP-binding protein
TX73_005090	TX73_005090	RPA0989	1	1092140	1092853	+	ABC transporter ATP-binding protein
TX73_005095	TX73_005095	RPA0990	1	1092867	1095404	-	HWE histidine kinase domain-containing protein
TX73_005100	TX73_005100	RPA0991	1	1095620	1096405	+	Crp/Fnr family transcriptional regulator
TX73_005105	TX73_005105	RPA0992	1	1096427	1097158	-	Crp/Fnr family transcriptional regulator
TX73_005110	TX73_005110	RPA0993	1	1097325	1097900	+	histidine phosphatase family protein
TX73_005115	TX73_005115	RPA0994	1	1098343	1098678	+	cysteine-rich small domain-containing protein
TX73_005120	TX73_005120	RPA0995	1	1098743	1099888	-	acyl-CoA dehydrogenase family protein
TX73_005125	TX73_005125	RPA0996	1	1100263	1101132	-	alpha/beta hydrolase
TX73_005130	TX73_005130	RPA0997	1	1101330	1101758	+	metalloregulator ArsR/SmtB family transcription factor
TX73_005135	TX73_005135	RPA0998	1	1101772	1102152	-	rhodanese-like domain-containing protein
TX73_005140	TX73_005140	RPA0999	1	1102361	1102975	+	class I SAM-dependent methyltransferase
TX73_005145	TX73_005145	RPA1000	1	1102983	1103378	-	hypothetical protein
TX73_005150	TX73_005150	RPA1001	1	1103392	1103982	-	DUF2478 domain-containing protein
TX73_005155	TX73_005155	RPA1002	1	1104229	1105071	+	ModD protein
TX73_005160	TX73_005160	RPA1003	1	1105202	1106836	-	AMP-binding protein
TX73_005165	TX73_005165	RPA1004	1	1107080	1107286	+	hypothetical protein
TX73_005170	TX73_005170	RPA1005	1	1107365	1108015	+	NUDIX hydrolase
TX73_005175	TX73_005175	RPA1006	1	1108156	1108530	+	protocatechuate 4,5-dioxygenase subunit alpha
TX73_005180	TX73_005180	RPA1007	1	1108546	1109403	+	class III extradiol dioxygenase family protein
TX73_005185	TX73_005185	RPA1008	1	1109470	1110360	-	helix-turn-helix domain-containing protein
TX73_005190	TX73_005190	RPA1009	1	1110511	1111698	+	cytochrome P450
TX73_005195	TX73_005195	RPA1010	1	1111735	1113681	-	alkyl sulfatase dimerization domain-containing protein
TX73_005200	TX73_005200	RPA1011	1	1113941	1114594	+	2-hydroxychromene-2-carboxylate isomerase
TX73_005205	TX73_005205	RPA1012	1	1114725	1115489	+	sulfite exporter TauE/SafE family protein
TX73_005210	TX73_005210	RPA1013	1	1115515	1116957	-	cytochrome c oxidase accessory protein CcoG
TX73_005215	TX73_005215	RPA1014	1	1117076	1117276	-	hypothetical protein
TX73_005220	TX73_005220	RPA1015	1	1117653	1118171	+	PadR family transcriptional regulator
TX73_005225	TX73_005225	RPA1016	1	1118260	1118793	+	ubiquinol-cytochrome c reductase iron-sulfur subunit
TX73_005230	TX73_005230	RPA1017	1	1119043	1119435	+	nitrogen fixation protein
TX73_005235	TX73_005235	RPA1018	1	1119617	1119817	-	DUF2892 domain-containing protein
TX73_005240	TX73_005240	RPA1019	1	1119919	1120239	+	metalloregulator ArsR/SmtB family transcription factor
TX73_005245	TX73_005245	RPA1020	1	1120241	1121236	+	efflux RND transporter periplasmic adaptor subunit
TX73_005250	TX73_005250	RPA1021	1	1121233	1124457	+	efflux RND transporter permease subunit
TX73_005255	TX73_005255	RPA1022	1	1124519	1125172	+	DsbA family protein
TX73_005260	TX73_005260	RPA1023	1	1125381	1125692	+	hypothetical protein
TX73_005265	TX73_005265	RPA1024	1	1125697	1126959	+	ferric reductase-like transmembrane domain-containing protein
TX73_005270	TX73_005270	RPA1025	1	1126956	1127321	+	cytochrome b5-like heme/steroid binding domain-containing protein
TX73_005275	TX73_005275	RPA1026	1	1127421	1128551	-	site-specific DNA-methyltransferase
TX73_005280	TX73_005280	RPA1027	1	1128930	1129847	+	zinc metallopeptidase
TX73_005285	TX73_005285	RPA1028	1	1129986	1130534	+	molybdenum cofactor biosynthesis protein B
TX73_005290	TX73_005290	RPA1029	1	1130647	1131465	+	CoA synthetase
TX73_005295	TX73_005295	RPA1030	1	1131462	1132214	+	CoA synthetase
TX73_005300	TX73_005300	RPA1031	1	1132372	1133310	-	helix-turn-helix domain-containing GNAT family N-acetyltransferase
TX73_005305	TX73_005305	RPA1032	1	1133478	1134044	-	glycosyltransferase
TX73_005310	TX73_005310	RPA1033	1	1134225	1135385	+	PA0069 family radical SAM protein
TX73_005315	TX73_005315	RPA1034	1	1135480	1136394	+	ribonuclease HII
TX73_005320	TX73_005320	RPA1035	1	1136466	1137974	+	glycosyltransferase family 39 protein
TX73_005325	TX73_005325	RPA1036	1	1138033	1138863	-	uracil-DNA glycosylase
TX73_005330	TX73_005330	RPA1037	1	1139065	1140723	+	electron transfer flavoprotein-ubiquinone oxidoreductase
TX73_005335	TX73_005335	RPA1038	1	1140981	1142765	+	tetratricopeptide repeat protein
TX73_005340	TX73_005340	RPA1039	1	1142888	1143769	+	4-(cytidine 5'-diphospho)-2-C-methyl-D-erythritol kinase
TX73_005345	TX73_005345	RPA1040	1	1143915	1144925	-	polyprenyl synthetase family protein
TX73_005350	TX73_005350	RPA1041	1	1145133	1145360	+	DUF2007 domain-containing protein
TX73_005355	TX73_005355	RPA1042	1	1145353	1146132	+	methyltransferase
TX73_005360	TX73_005360	RPA1043	1	1146378	1147280	+	S49 family peptidase
TX73_005365	TX73_005365	RPA1044	1	1147399	1147587	+	DUF4234 domain-containing protein
TX73_005370	TX73_005370	RPA1045	1	1148011	1148943	+	glycine--tRNA ligase subunit alpha
TX73_005375	TX73_005375	RPA1046	1	1149073	1149507	+	endonuclease domain-containing protein
TX73_005380	TX73_005380	RPA1047	1	1149507	1151837	+	glycine--tRNA ligase subunit beta
TX73_005385	TX73_005385	RPA1048	1	1152597	1153700	+	hypothetical protein
TX73_005390	TX73_005390	RPA1049	1	1153714	1155000	-	DUF4010 domain-containing protein
TX73_005395	TX73_005395	RPA1050	1	1155474	1155629	+	DUF3096 domain-containing protein
TX73_005400	TX73_005400	RPA1051	1	1155721	1158747	+	pyruvate, phosphate dikinase
TX73_005405	TX73_005405	RPA1052	1	1159063	1160493	+	cell wall hydrolase
TX73_005410	TX73_005410		1	1160667	1160990	-	hypothetical protein
TX73_005415	TX73_005415	RPA1053	1	1161050	1161925	-	carboxylating nicotinate-nucleotide diphosphorylase
TX73_005420	TX73_005420	RPA1054	1	1161942	1163558	-	L-aspartate oxidase
TX73_005425	TX73_005425	RPA1055	1	1163652	1164764	-	quinolinate synthase NadA
TX73_005430	TX73_005430	RPA1056	1	1165117	1166103	+	oxidoreductase
TX73_005435	TX73_005435	RPA1057	1	1166218	1166787	+	hypothetical protein
TX73_005440	TX73_005440	RPA1058	1	1167312	1168334	+	helix-turn-helix transcriptional regulator
TX73_005445	TX73_005445	RPA1059	1	1168420	1170636	+	TonB-dependent receptor
TX73_005450	TX73_005450	RPA1060	1	1170644	1171087	+	hypothetical protein
TX73_005455	TX73_005455	RPA1061	1	1171080	1171934	+	class I SAM-dependent methyltransferase
TX73_005460	TX73_005460	RPA1062	1	1171931	1174603	-	DUF2339 domain-containing protein
TX73_005465	TX73_005465	RPA1063	1	1174655	1175650	-	NAD regulator
TX73_005470	TX73_005470	RPA1064	1	1175647	1176153	-	protein-tyrosine phosphatase family protein
TX73_005475	TX73_005475	RPA1065	1	1176220	1176837	-	HD family hydrolase
TX73_005480	TX73_005480	RPA1066	1	1177024	1177185	+	hypothetical protein
TX73_005485	TX73_005485	RPA1067	1	1177192	1177848	-	DNA-3-methyladenine glycosylase I
TX73_005490	TX73_005490	RPA1068	1	1177845	1178726	-	folate-binding protein YgfZ
TX73_005495	TX73_005495	RPA1069	1	1178874	1180208	+	dihydroorotase
TX73_005500	TX73_005500	RPA1070	1	1180717	1180872	+	hypothetical protein
TX73_005505	TX73_005505	RPA1071	1	1180893	1181156	-	hypothetical protein
TX73_005510	TX73_005510	RPA1072	1	1181287	1181664	-	TIGR02301 family protein
TX73_005515	TX73_005515	RPA1073	1	1181727	1182170	-	NUDIX hydrolase
TX73_005520	TX73_005520	RPA1074	1	1182167	1182664	-	hypothetical protein
TX73_005525	TX73_005525	RPA1075	1	1182726	1183499	+	SOS response-associated peptidase
TX73_005530	TX73_005530	RPA1076	1	1183608	1185035	-	FAD-binding oxidoreductase
TX73_005535	TX73_005535	RPA1077	1	1185154	1186137	-	L-threonylcarbamoyladenylate synthase
TX73_005540	TX73_005540	RPA1078	1	1186380	1187282	+	AraC family transcriptional regulator
TX73_005545	TX73_005545	RPA1079	1	1187408	1188694	+	MFS transporter
TX73_005550	TX73_005550	RPA1080	1	1188687	1189589	+	amidohydrolase family protein
TX73_005555	TX73_005555	RNA_11	5	1189710	1189786	+	tRNA-Pro
TX73_005560	TX73_005560	RPA1081	1	1189897	1190550	-	hypothetical protein
TX73_005565	TX73_005565	RPA1082	1	1190901	1192235	+	curlin
TX73_005570	TX73_005570	RPA1083	1	1192350	1192670	+	curli-like amyloid fiber formation chaperone CsgH
TX73_005575	TX73_005575	RPA1084	1	1192700	1193158	+	curlin subunit CsgB
TX73_005580	TX73_005580	RPA1085	1	1193155	1193571	+	curli assembly protein CsgF
TX73_005585	TX73_005585	RPA1086	1	1193623	1194564	+	CsgG/HfaB family protein
TX73_005590	TX73_005590	RPA1087	1	1194567	1195361	+	lytic transglycosylase domain-containing protein
TX73_005595	TX73_005595	RPA1088	1	1195393	1195731	-	hypothetical protein
TX73_005600	TX73_005600	RPA1089	1	1195940	1196200	+	hypothetical protein
TX73_005605	TX73_005605	RPA1090	1	1196411	1197025	+	Crp/Fnr family transcriptional regulator
TX73_005610	TX73_005610	RPA1091	1	1197141	1197329	+	DUF2892 domain-containing protein
TX73_005615	TX73_005615	RPA1092	1	1197406	1197777	+	carboxymuconolactone decarboxylase family protein
TX73_005620	TX73_005620	RPA1093	1	1197912	1198991	+	3,4-dihydroxy-2-butanone-4-phosphate synthase
TX73_005625	TX73_005625	RPA1094	1	1199052	1200266	+	acyl-CoA dehydrogenase
TX73_005630	TX73_005630	RPA1095	1	1200460	1201392	+	MBL fold metallo-hydrolase
TX73_005635	TX73_005635	RPA1096	1	1201405	1203156	-	methyl-accepting chemotaxis protein
TX73_005640	TX73_005640	RPA1097	1	1203353	1204099	+	YebC/PmpR family DNA-binding transcriptional regulator
TX73_005645	TX73_005645	RPA1098	1	1204146	1204319	-	hypothetical protein
TX73_005650	TX73_005650	RPA1099	1	1204650	1205174	+	crossover junction endodeoxyribonuclease RuvC
TX73_005655	TX73_005655	RPA1100	1	1205359	1205976	+	Holliday junction branch migration protein RuvA
TX73_005660	TX73_005660	RPA1101	1	1205973	1206398	+	cytidine deaminase
TX73_005665	TX73_005665	RPA1102	1	1206576	1207625	+	Holliday junction branch migration DNA helicase RuvB
TX73_005670	TX73_005670	RPA1103	1	1207633	1208097	+	tol-pal system-associated acyl-CoA thioesterase
TX73_005675	TX73_005675	RPA1104	1	1208197	1209507	+	NAD(P)/FAD-dependent oxidoreductase
TX73_005680	TX73_005680	RPA1105	1	1209617	1210867	+	OpgC domain-containing protein
TX73_005685	TX73_005685	RPA1106	1	1210925	1211392	+	nuclear transport factor 2 family protein
TX73_005690	TX73_005690	RPA1107	1	1211409	1211957	+	TetR/AcrR family transcriptional regulator
TX73_005695	TX73_005695	RPA1108	1	1212110	1212481	+	YciI family protein
TX73_005700	TX73_005700	RPA1109	1	1212478	1213746	+	RNA polymerase sigma factor
TX73_005705	TX73_005705	RPA1110	1	1213767	1214555	-	SDR family NAD(P)-dependent oxidoreductase
TX73_005710	TX73_005710	RPA1111	1	1214796	1214972	+	DUF2934 domain-containing protein
TX73_005715	TX73_005715	RPA1112	1	1215477	1215893	+	YciI family protein
TX73_005720	TX73_005720	RPA1113	1	1216031	1216735	+	TetR/AcrR family transcriptional regulator
TX73_005725	TX73_005725	RPA1114	1	1216878	1217345	+	DUF2852 domain-containing protein
TX73_005730	TX73_005730	RPA1115	1	1217495	1217962	+	carboxymuconolactone decarboxylase family protein
TX73_005735	TX73_005735	RPA1116	1	1217946	1218851	+	sigma-70 family RNA polymerase sigma factor
TX73_005740	TX73_005740	RPA1117	1	1219158	1219868	+	protein TolQ
TX73_005745	TX73_005745	RPA1118	1	1219903	1220373	+	biopolymer transporter ExbD
TX73_005750	TX73_005750	RPA1119	1	1220422	1221405	+	protein TolA
TX73_005755	TX73_005755	RPA1120	1	1221478	1222812	+	Tol-Pal system beta propeller repeat protein TolB
TX73_005760	TX73_005760	RPA1121	1	1222983	1225313	+	EAL domain-containing protein
TX73_005765	TX73_005765	RPA1122	1	1225508	1226257	+	hypothetical protein
TX73_005770	TX73_005770	RPA1123	1	1226586	1227083	+	peptidoglycan-associated lipoprotein Pal
TX73_005775	TX73_005775	RPA1124	1	1227239	1228276	+	tol-pal system protein YbgF
TX73_005780	TX73_005780	RPA1125	1	1228331	1229371	+	tRNA lysidine(34) synthetase TilS
TX73_005785	TX73_005785	RPA1126	1	1229603	1231519	+	ATP-dependent zinc metalloprotease FtsH
TX73_005790	TX73_005790	RPA1127	1	1231652	1232401	+	AzlC family ABC transporter permease
TX73_005795	TX73_005795	RPA1128	1	1232398	1232715	+	AzlD domain-containing protein
TX73_005800	TX73_005800	RPA1129	1	1232902	1233576	+	helix-turn-helix domain containing protein
TX73_005805	TX73_005805	RPA1130	1	1233700	1235193	+	FAD-linked oxidase C-terminal domain-containing protein
TX73_005810	TX73_005810	RPA1131	1	1235356	1236597	+	FAD-binding protein
TX73_005815	TX73_005815	RPA1132	1	1236594	1237907	+	glycolate oxidase subunit GlcF
TX73_005820	TX73_005820	RPA1133	1	1237982	1238920	+	hypothetical protein
TX73_005825	TX73_005825	RPA1134	1	1239339	1240310	+	TorF family putative porin
TX73_005830	TX73_005830	RPA1135	1	1240569	1242329	-	ABC transporter ATP-binding protein/permease
TX73_005835	TX73_005835	RPA1136	1	1242600	1244264	+	L-lactate permease
TX73_005840	TX73_005840	RPA1137	1	1244409	1244825	+	META domain-containing protein
TX73_005845	TX73_005845	RPA1138	1	1244828	1246333	-	NAD(P)-binding protein
TX73_005850	TX73_005850	RPA1139	1	1246446	1247639	-	hypothetical protein
TX73_005855	TX73_005855	RPA1140	1	1247854	1249497	-	chaperonin GroEL
TX73_005860	TX73_005860	RPA1141	1	1249537	1249833	-	co-chaperone GroES
TX73_005865	TX73_005865	RPA1142	1	1250133	1250648	+	hypothetical protein
TX73_005870	TX73_005870	RPA1143	1	1250692	1251900	+	MFS transporter
TX73_005875	TX73_005875	RPA1144	1	1251916	1252707	-	protein phosphatase CheZ
TX73_005880	TX73_005880	RPA1145	1	1253008	1253796	+	L,D-transpeptidase
TX73_005885	TX73_005885	RPA1146	1	1253884	1254738	-	DUF2076 domain-containing protein
TX73_005890	TX73_005890	RPA1147	1	1254854	1255747	-	ChbG/HpnK family deacetylase
TX73_005895	TX73_005895	RPA1148	1	1255744	1256787	-	glycosyltransferase family 2 protein
TX73_005900	TX73_005900	RPA1149	1	1256881	1257858	-	ATP phosphoribosyltransferase
TX73_005905	TX73_005905	RPA1150	1	1257855	1259003	-	ATP phosphoribosyltransferase regulatory subunit
TX73_005910	TX73_005910	RPA1151	1	1259148	1259903	-	16S rRNA (uracil(1498)-N(3))-methyltransferase
TX73_005915	TX73_005915	RPA1152	1	1260095	1260811	+	hypothetical protein
TX73_005920	TX73_005920	RPA1153	1	1260808	1261758	+	4-hydroxybenzoate octaprenyltransferase
TX73_005925	TX73_005925	RPA1154	1	1261794	1262318	-	DUF6101 family protein
TX73_005930	TX73_005930	RPA1155	1	1262617	1264014	+	TldD/PmbA family protein
TX73_005935	TX73_005935	RPA1156	1	1264001	1264816	+	3'(2'),5'-bisphosphate nucleotidase CysQ
TX73_005940	TX73_005940	RPA1157	1	1264854	1265102	+	DUF4170 domain-containing protein
TX73_005945	TX73_005945	RPA1158	1	1265172	1266476	+	3-deoxy-D-manno-octulosonic acid transferase
TX73_005950	TX73_005950	RPA1159	1	1266469	1267491	+	tetraacyldisaccharide 4'-kinase
TX73_005955	TX73_005955	RPA1160	1	1267501	1267728	-	DUF2093 domain-containing protein
TX73_005960	TX73_005960	RPA1161	1	1267877	1269490	-	exodeoxyribonuclease VII large subunit
TX73_005965	TX73_005965	RPA1162	1	1269728	1271011	+	phosphoribosylamine--glycine ligase
TX73_005970	TX73_005970	RPA1163	1	1271175	1272083	+	alpha/beta hydrolase
TX73_005975	TX73_005975	RPA1164	1	1272067	1272513	-	nucleoside deaminase
TX73_005980	TX73_005980	RPA1165	1	1272679	1274874	+	pseudouridine synthase
TX73_005985	TX73_005985	RPA1166	1	1275113	1275679	+	16S rRNA (guanine(966)-N(2))-methyltransferase RsmD
TX73_005990	TX73_005990	RPA1167	1	1275883	1276905	-	50S ribosomal protein L3 N(5)-glutamine methyltransferase
TX73_005995	TX73_005995	RPA1168	1	1276905	1277372	-	molybdenum cofactor biosynthesis protein MoaE
TX73_006000	TX73_006000	RPA1169	1	1277398	1277649	-	molybdopterin converting factor subunit 1
TX73_006005	TX73_006005	RPA1170	1	1277646	1278272	-	CDP-diacylglycerol--glycerol-3-phosphate 3-phosphatidyltransferase
TX73_006010	TX73_006010	RPA1171	1	1278412	1280526	-	excinuclease ABC subunit UvrC
TX73_006015	TX73_006015	RPA1172	1	1280837	1281460	+	porin family protein
TX73_006020	TX73_006020	RPA1173	1	1281879	1282094	-	cold-shock protein
TX73_006025	TX73_006025	RPA1174	1	1282368	1283225	-	23S rRNA (adenine(2030)-N(6))-methyltransferase RlmJ
TX73_006030	TX73_006030	RPA1175	1	1283519	1283914	+	response regulator
TX73_006035	TX73_006035	RPA1176	1	1284000	1284395	-	hotdog domain-containing protein
TX73_006040	TX73_006040	RPA1177	1	1284608	1284811	-	tautomerase family protein
TX73_006045	TX73_006045	RPA1178	1	1284951	1286522	-	histidine--tRNA ligase
TX73_006050	TX73_006050	RPA1179	1	1286738	1288084	+	aspartate aminotransferase family protein
TX73_006055	TX73_006055	RPA1180	1	1288181	1289746	+	EAL domain-containing protein
TX73_006060	TX73_006060	RPA1181	1	1289759	1290613	+	TIGR01459 family HAD-type hydrolase
TX73_006065	TX73_006065	RPA1182	1	1290645	1292708	-	hypothetical protein
TX73_006070	TX73_006070	RPA1183	1	1292875	1295700	-	DUF4159 domain-containing protein
TX73_006075	TX73_006075	RPA1184	1	1295697	1296629	-	DUF58 domain-containing protein
TX73_006080	TX73_006080	RPA1185	1	1296629	1297633	-	MoxR family ATPase
TX73_006085	TX73_006085	RPA1186	1	1297867	1298478	+	DUF1285 domain-containing protein
TX73_006090	TX73_006090	RPA1187	1	1298487	1299152	+	CoA pyrophosphatase
TX73_006095	TX73_006095		1	1299149	1299412	+	DUF6111 family protein
TX73_006100	TX73_006100	RPA1188	1	1299409	1300665	+	CCA tRNA nucleotidyltransferase
TX73_006105	TX73_006105	RPA1189	1	1300795	1301022	-	DUF2158 domain-containing protein
TX73_006110	TX73_006110	RPA1190	1	1301100	1301732	-	7-carboxy-7-deazaguanine synthase
TX73_006115	TX73_006115	RPA1191	1	1301743	1302198	-	tRNA (cytidine(34)-2'-O)-methyltransferase
TX73_006120	TX73_006120	RPA1192	1	1302475	1303002	+	ubiquinol-cytochrome c reductase iron-sulfur subunit
TX73_006125	TX73_006125	RPA1193	1	1303043	1305109	+	cytochrome c1
TX73_006130	TX73_006130	RPA1194	1	1305268	1305942	+	dienelactone hydrolase family protein
TX73_006135	TX73_006135		1	1306048	1306323	-	hypothetical protein
TX73_006140	TX73_006140	RPA1195	1	1306425	1307201	-	SDR family NAD(P)-dependent oxidoreductase
TX73_006145	TX73_006145	RPA1196	1	1307198	1307836	-	pyridoxamine 5'-phosphate oxidase
TX73_006150	TX73_006150	RPA1197	1	1307852	1308370	+	RT0821/Lpp0805 family surface protein
TX73_006155	TX73_006155	RPA1198	1	1308490	1309458	+	DnaJ C-terminal domain-containing protein
TX73_006160	TX73_006160	RPA1199	1	1309857	1310678	+	enoyl-ACP reductase FabI
TX73_006165	TX73_006165	RPA1200	1	1310786	1311379	+	histidine phosphatase family protein
TX73_006170	TX73_006170	RPA1201	1	1311495	1312583	+	chorismate synthase
TX73_006175	TX73_006175	RPA1202	1	1312687	1313886	+	adenylate/guanylate cyclase domain-containing protein
TX73_006180	TX73_006180	RPA1203	1	1314064	1314375	-	ATP-dependent Clp protease adapter ClpS
TX73_006185	TX73_006185	RPA1204	1	1314622	1315458	+	DUF1194 domain-containing protein
TX73_006190	TX73_006190	RPA1205	1	1315583	1316734	-	L-threonine dehydrogenase
TX73_006195	TX73_006195	RPA1206	1	1316923	1318425	-	aldehyde dehydrogenase
TX73_006200	TX73_006200	RPA1207	1	1318681	1320570	+	sigma-54-dependent Fis family transcriptional regulator
TX73_006205	TX73_006205	RPA1208	1	1320611	1322014	-	carotenoid oxygenase family protein
TX73_006210	TX73_006210	RPA1209	1	1322056	1323435	-	VWA-like domain-containing protein
TX73_006215	TX73_006215	RPA1210	1	1323428	1324537	-	AAA family ATPase
TX73_006220	TX73_006220	RPA1211	1	1324556	1325608	-	hypothetical protein
TX73_006225	TX73_006225	RPA1212	1	1325782	1326777	-	alpha/beta fold hydrolase
TX73_006230	TX73_006230	RPA1213	1	1326999	1328504	-	M81 family metallopeptidase
TX73_006235	TX73_006235	RPA1214	1	1328640	1330292	-	ABC transporter ATP-binding protein
TX73_006240	TX73_006240	RPA1215	1	1330401	1331291	-	ABC transporter permease
TX73_006245	TX73_006245	RPA1216	1	1331305	1332246	-	ABC transporter permease
TX73_006250	TX73_006250	RPA1217	1	1332411	1333541	-	M20/M25/M40 family metallo-hydrolase
TX73_006255	TX73_006255	RPA1218	1	1333793	1335406	+	ABC transporter substrate-binding protein
TX73_006260	TX73_006260	RPA1219	1	1335946	1336581	-	hypothetical protein
TX73_006265	TX73_006265	RPA1220	1	1337066	1338082	+	CBS domain-containing protein
TX73_006270	TX73_006270	RPA1221	1	1338133	1338924	-	hypothetical protein
TX73_006275	TX73_006275	RPA1222	1	1338953	1339885	-	CHAD domain-containing protein
TX73_006280	TX73_006280	RPA1223	1	1339992	1340315	-	hypothetical protein
TX73_006285	TX73_006285	RPA1224	1	1340584	1342407	+	indolepyruvate ferredoxin oxidoreductase subunit alpha
TX73_006290	TX73_006290	RPA1225	1	1342404	1343348	+	2-oxoacid:acceptor oxidoreductase family protein
TX73_006295	TX73_006295	RPA1226	1	1343345	1344508	+	2-oxoacid:acceptor oxidoreductase subunit alpha
TX73_006300	TX73_006300	RPA1227	1	1344510	1345340	+	2-oxoacid:ferredoxin oxidoreductase subunit beta
TX73_006305	TX73_006305	RPA1228	1	1345355	1345915	+	2-oxoacid:acceptor oxidoreductase family protein
TX73_006310	TX73_006310	RPA1229	1	1345939	1347273	+	phenylacetate--CoA ligase
TX73_006315	TX73_006315	RPA1230	1	1347483	1348355	+	branched-chain amino acid ABC transporter permease
TX73_006320	TX73_006320	RPA1231	1	1348358	1349503	+	branched-chain amino acid ABC transporter permease
TX73_006325	TX73_006325	RPA1232	1	1349500	1350261	+	ABC transporter ATP-binding protein
TX73_006330	TX73_006330	RPA1233	1	1350265	1351014	+	ABC transporter ATP-binding protein
TX73_006335	TX73_006335	RPA1234	1	1350998	1352698	+	AMP-binding protein
TX73_006340	TX73_006340	RPA1235	1	1352738	1353943	+	ABC transporter substrate-binding protein
TX73_006345	TX73_006345	RPA1236	1	1354134	1355330	-	acyl-CoA dehydrogenase family protein
TX73_006350	TX73_006350	RPA1237	1	1355349	1356485	-	acyl-CoA dehydrogenase
TX73_006355	TX73_006355	RPA1238	1	1356489	1357337	-	enoyl-CoA hydratase
TX73_006360	TX73_006360	RPA1239	1	1357661	1358461	+	tonB-system energizer ExbB
TX73_006365	TX73_006365	RPA1240	1	1358466	1358903	+	TonB system transport protein ExbD
TX73_006370	TX73_006370	RPA1241	1	1358900	1359772	+	energy transducer TonB
TX73_006375	TX73_006375	RPA1242	1	1359792	1361300	-	AMP-binding protein
TX73_006380	TX73_006380	RPA1243	1	1361542	1362804	+	hypothetical protein
TX73_006385	TX73_006385	RPA1244	1	1362820	1363425	+	hypothetical protein
TX73_006390	TX73_006390	RPA1245	1	1363412	1363804	+	phage holin family protein
TX73_006395	TX73_006395	RPA1246	1	1363801	1364502	+	hypothetical protein
TX73_006400	TX73_006400		1	1364508	1364666	+	hypothetical protein
TX73_006405	TX73_006405	RPA1247	1	1364794	1365648	+	YihY/virulence factor BrkB family protein
TX73_006410	TX73_006410	RPA1248	1	1365645	1366571	-	response regulator transcription factor
TX73_006415	TX73_006415	RPA1249	1	1366561	1369929	-	ATP-binding protein
TX73_006420	TX73_006420	RPA1250	1	1370186	1371448	+	urea ABC transporter substrate-binding protein
TX73_006425	TX73_006425	RPA1251	1	1371615	1372541	+	urea ABC transporter permease subunit UrtB
TX73_006430	TX73_006430	RPA1252	1	1372556	1373707	+	urea ABC transporter permease subunit UrtC
TX73_006435	TX73_006435	RPA1253	1	1373718	1374473	+	urea ABC transporter ATP-binding protein UrtD
TX73_006440	TX73_006440	RPA1254	1	1374484	1375173	+	urea ABC transporter ATP-binding subunit UrtE
TX73_006445	TX73_006445	RPA1255	1	1375210	1376439	+	acetamidase/formamidase family protein
TX73_006450	TX73_006450	RPA1256	1	1376628	1376972	+	zinc ribbon domain-containing protein
TX73_006455	TX73_006455	RPA1257	1	1377087	1377884	-	adenosylcobinamide-GDP ribazoletransferase
TX73_006460	TX73_006460	RPA1258	1	1378064	1378486	+	hypothetical protein
TX73_006465	TX73_006465	RPA1259	1	1378746	1381490	+	cation-transporting P-type ATPase
TX73_006470	TX73_006470	RPA1260	1	1381579	1382484	+	universal stress protein
TX73_006475	TX73_006475	RPA1261	1	1382581	1384176	+	FAD-binding oxidoreductase
TX73_006480	TX73_006480	RPA1262	1	1384148	1384612	-	hypothetical protein
TX73_006485	TX73_006485	RPA1263	1	1384844	1385119	+	DUF1153 domain-containing protein
TX73_006490	TX73_006490	RPA1264	1	1385319	1386935	+	flagellar basal-body MS-ring/collar protein FliF
TX73_006495	TX73_006495	RPA1265	1	1386942	1388030	+	flagellar motor switch protein FliG
TX73_006500	TX73_006500	RPA1266	1	1388030	1388656	+	FliH/SctL family protein
TX73_006505	TX73_006505	RPA1267	1	1388674	1389021	+	flagellar motor switch protein FliN
TX73_006510	TX73_006510	RPA1268	1	1389069	1390448	+	sigma-54 dependent transcriptional regulator
TX73_006515	TX73_006515	RPA1269	1	1390812	1390967	-	hypothetical protein
TX73_006520	TX73_006520	RPA1270	1	1391022	1391300	-	DUF1488 domain-containing protein
TX73_006525	TX73_006525	RPA1271	1	1391338	1391607	-	hypothetical protein
TX73_006530	TX73_006530	RPA1272	1	1391836	1392663	+	transglutaminase family protein
TX73_006535	TX73_006535	RPA1273	1	1392795	1393904	+	AAA family ATPase
TX73_006540	TX73_006540		1	1393996	1394691	-	class I SAM-dependent methyltransferase
TX73_006545	TX73_006545	RPA1274	1	1394974	1395501	+	DNA starvation/stationary phase protection protein
TX73_006550	TX73_006550	RPA1275	1	1395764	1396288	-	hypothetical protein
TX73_006555	TX73_006555	RPA1276	1	1396521	1397714	-	glutamine-hydrolyzing carbamoyl-phosphate synthase small subunit
TX73_006560	TX73_006560	RPA1277	1	1397863	1398567	+	alpha/beta hydrolase
TX73_006565	TX73_006565	RPA1278 RPA1279	1	1398725	1399180	+	GatB/YqeY domain-containing protein
TX73_006570	TX73_006570	RPA1280	1	1399767	1400615	+	DUF2189 domain-containing protein
TX73_006575	TX73_006575	RPA1281	1	1400729	1401202	-	SRPBCC family protein
TX73_006580	TX73_006580	RPA1282	1	1401195	1401509	-	metalloregulator ArsR/SmtB family transcription factor
TX73_006585	TX73_006585	RPA1283	1	1401638	1402255	+	LysE family translocator
TX73_006590	TX73_006590	RPA1284	1	1402379	1403176	-	N-formylglutamate amidohydrolase
TX73_006595	TX73_006595	RPA1285	1	1403338	1403745	+	gamma-glutamylcyclotransferase
TX73_006600	TX73_006600	RPA1286	1	1403762	1404004	-	hypothetical protein
TX73_006605	TX73_006605	RPA1287	1	1404460	1406469	+	DNA primase
TX73_006610	TX73_006610	RPA1288	1	1406729	1408825	+	RNA polymerase sigma factor RpoD
TX73_006615	TX73_006615	RPA1289	1	1408898	1409176	+	hypothetical protein
TX73_006620	TX73_006620	RPA1290	1	1409573	1409896	-	HigA family addiction module antitoxin
TX73_006625	TX73_006625	RPA1291	1	1409906	1410196	-	type II toxin-antitoxin system RelE/ParE family toxin
TX73_006630	TX73_006630	RPA1292	1	1410471	1410695	-	transposase
TX73_006635	TX73_006635	RPA1293	1	1410629	1411432	-	IS5 family transposase
TX73_006640	TX73_006640	RPA1294	1	1411897	1413360	+	hypothetical protein
TX73_006645	TX73_006645	RPA1295	1	1413731	1414744	+	DUF4118 domain-containing protein
TX73_006650	TX73_006650	RPA1296	1	1414959	1416722	+	diguanylate cyclase
TX73_006655	TX73_006655	RPA1297	1	1416914	1417765	-	SDR family NAD(P)-dependent oxidoreductase
TX73_006660	TX73_006660	RPA1298	1	1417956	1419071	-	beta-ketoacyl-ACP synthase III
TX73_006665	TX73_006665	RPA1299	1	1419369	1419716	+	cupin domain-containing protein
TX73_006670	TX73_006670	RPA1300	1	1419942	1420895	+	restriction endonuclease
TX73_006675	TX73_006675	RPA1301	1	1421073	1421636	+	type 1 glutamine amidotransferase
TX73_006680	TX73_006680	RPA1302	1	1421830	1422201	-	hypothetical protein
TX73_006685	TX73_006685	RPA1303	1	1422428	1423246	+	lytic murein transglycosylase
TX73_006690	TX73_006690	RPA1304	1	1423277	1423990	-	flagellar hook capping FlgD N-terminal domain-containing protein
TX73_006695	TX73_006695	RPA1305	1	1424003	1425490	-	flagellar hook-length control protein FliK
TX73_006700	TX73_006700	RPA1306	1	1425908	1427101	+	tRNA 2-thiouridine(34) synthase MnmA
TX73_006705	TX73_006705	RPA1307	1	1427121	1427759	+	class I SAM-dependent methyltransferase
TX73_006710	TX73_006710	RPA1308	1	1427805	1428143	+	hypothetical protein
TX73_006715	TX73_006715	RNA_12	5	1428261	1428337	+	tRNA-Met
TX73_006720	TX73_006720	RPA1309	7	1429584	1429997	+	transposase
TX73_006725	TX73_006725	RPA1310	1	1430329	1431444	+	NADH:flavin oxidoreductase/NADH oxidase
TX73_006730	TX73_006730	RPA1311	1	1431729	1432061	+	carboxymuconolactone decarboxylase family protein
TX73_006735	TX73_006735	RPA1312	1	1432290	1432832	+	hypothetical protein
TX73_006740	TX73_006740	RPA1313	1	1433239	1435137	+	PAS domain S-box protein
TX73_006745	TX73_006745	RPA1314	1	1435211	1435624	+	response regulator
TX73_006750	TX73_006750	RPA1315 RPA1316	1	1435621	1436307	+	response regulator
TX73_006755	TX73_006755	RPA1318	7	1436684	1436929	+	alpha/beta hydrolase
TX73_006760	TX73_006760		1	1436958	1437560	+	cytochrome ubiquinol oxidase subunit I
TX73_006765	TX73_006765	RPA1319	1	1437557	1438582	+	cytochrome d ubiquinol oxidase subunit II
TX73_006770	TX73_006770	RPA1320	1	1438690	1438998	+	UBP-type zinc finger domain-containing protein
TX73_006775	TX73_006775	RPA1321	1	1439419	1440021	+	AraC family transcriptional regulator
TX73_006780	TX73_006780	RPA1322	1	1440218	1440916	+	sensor histidine kinase
TX73_006785	TX73_006785	RPA1323	1	1441281	1441511	-	DUF3551 domain-containing protein
TX73_006790	TX73_006790	RPA1324	1	1441784	1443835	+	FUSC family protein
TX73_006795	TX73_006795	RPA1324a	1	1443849	1444055	+	DUF1656 domain-containing protein
TX73_006800	TX73_006800	RPA1325	1	1444100	1444993	+	HlyD family secretion protein
TX73_006805	TX73_006805	RPA1326	1	1445132	1446115	-	AraC family transcriptional regulator
TX73_006810	TX73_006810	RPA1327	1	1446215	1447171	+	protein kinase
TX73_006815	TX73_006815	RPA1328	1	1447188	1451351	+	ATP-binding protein
TX73_006820	TX73_006820	RPA1329	1	1451482	1452939	+	class II fumarate hydratase
TX73_006825	TX73_006825	RPA1330	1	1452941	1454221	+	threonine/serine exporter family protein
TX73_006830	TX73_006830		1	1454218	1454619	+	cupin domain-containing protein
TX73_006835	TX73_006835	RPA1331	1	1454616	1456109	+	malate dehydrogenase (quinone)
TX73_006840	TX73_006840	RPA1332	1	1456369	1457001	+	tyrosine-type recombinase/integrase
TX73_006845	TX73_006845	RPA1333	1	1457226	1457882	+	STN domain-containing protein
TX73_006850	TX73_006850	RPA1334	1	1457879	1458424	+	RNA polymerase sigma factor
TX73_006855	TX73_006855	RPA1335	1	1458493	1459431	+	FecR domain-containing protein
TX73_006860	TX73_006860	RPA1336	1	1459665	1469555	+	filamentous hemagglutinin N-terminal domain-containing protein
TX73_006865	TX73_006865	RPA1337	1	1469507	1471705	+	filamentous hemagglutinin family protein
TX73_006870	TX73_006870		1	1472336	1472563	-	hypothetical protein
TX73_006875	TX73_006875	RPA1338	1	1472897	1473559	+	TonB C-terminal domain-containing protein
TX73_006880	TX73_006880	RPA1339	1	1473589	1474104	+	sigma-70 family RNA polymerase sigma factor
TX73_006885	TX73_006885	RPA1340	1	1474166	1475149	+	FecR domain-containing protein
TX73_006890	TX73_006890	RPA1341	1	1475304	1488311	+	filamentous hemagglutinin family protein
TX73_006895	TX73_006895	RPA1342	1	1488670	1488852	-	hypothetical protein
TX73_006900	TX73_006900	RPA1343	1	1489055	1489807	+	serine protease
TX73_006905	TX73_006905	RPA1344	1	1489857	1490318	+	hypothetical protein
TX73_006910	TX73_006910	RPA1345	1	1490530	1491219	+	STN domain-containing protein
TX73_006915	TX73_006915	RPA1346	1	1491236	1491949	+	energy transducer TonB
TX73_006920	TX73_006920	RPA1347	1	1492085	1492636	+	RNA polymerase sigma factor
TX73_006925	TX73_006925	RPA1348	1	1492958	1493944	+	FecR domain-containing protein
TX73_006930	TX73_006930	RPA1349	1	1494258	1495958	+	ShlB/FhaC/HecB family hemolysin secretion/activation protein
TX73_006935	TX73_006935	RPA1350	1	1495958	1497985	+	DUF2341 domain-containing protein
TX73_006940	TX73_006940	RPA1351	1	1497990	1498394	+	biopolymer transporter ExbD
TX73_006945	TX73_006945	RPA1352	1	1498409	1498888	+	hypothetical protein
TX73_006950	TX73_006950	RPA1353	1	1498885	1499625	+	TonB C-terminal domain-containing protein
TX73_006955	TX73_006955	RPA1354	1	1499665	1501542	+	putative porin
TX73_006960	TX73_006960	RPA1355	1	1501572	1502138	+	hypothetical protein
TX73_006965	TX73_006965	RPA1356	1	1502135	1503178	+	peptidylprolyl isomerase
TX73_006970	TX73_006970	RPA1357	1	1503220	1503735	+	YbjN domain-containing protein
TX73_006975	TX73_006975	RPA1358	1	1503756	1504247	+	hypothetical protein
TX73_006980	TX73_006980	RPA1359	1	1504391	1505149	+	transglycosylase SLT domain-containing protein
TX73_006985	TX73_006985	RPA1360	1	1505155	1505712	+	hypothetical protein
TX73_006990	TX73_006990	RPA1361	1	1505813	1505995	-	hypothetical protein
TX73_006995	TX73_006995	RPA1362	1	1506857	1507921	+	ABC transporter substrate-binding protein
TX73_007000	TX73_007000	RPA1363	1	1507918	1509534	+	ABC transporter permease
TX73_007005	TX73_007005	RPA1364	1	1509531	1510340	+	ABC transporter ATP-binding protein
TX73_007010	TX73_007010	RPA1365	1	1510382	1512046	+	alkaline phosphatase family protein
TX73_007015	TX73_007015	RPA1366	1	1512101	1512436	-	thiosulfate oxidation carrier complex protein SoxZ
TX73_007020	TX73_007020	RPA1367	1	1512433	1512903	-	thiosulfate oxidation carrier protein SoxY
TX73_007025	TX73_007025	RPA1368	1	1513016	1513606	+	AMP-binding protein
TX73_007030	TX73_007030	RPA1369	1	1513719	1514714	+	nitronate monooxygenase
TX73_007035	TX73_007035	RPA1370	1	1515577	1516644	-	TIM barrel protein
TX73_007040	TX73_007040	RPA1371	1	1516648	1517133	-	NifB/NifX family molybdenum-iron cluster-binding protein
TX73_007045	TX73_007045	RPA1372	1	1517130	1518512	-	nitrogenase iron-molybdenum cofactor biosynthesis protein NifN
TX73_007050	TX73_007050	RPA1373	1	1518524	1519906	-	nitrogenase iron-molybdenum cofactor biosynthesis protein NifE
TX73_007055	TX73_007055	RPA1374	1	1520226	1521857	+	sigma-54-dependent Fis family transcriptional regulator
TX73_007060	TX73_007060	RPA1375	1	1521862	1522260	+	hypothetical protein
TX73_007065	TX73_007065	RPA1376	1	1522489	1523379	-	nitrogenase iron protein
TX73_007070	TX73_007070	RPA1377	1	1523443	1524246	-	NifB/NifX family molybdenum-iron cluster-binding protein
TX73_007075	TX73_007075	RPA1378	1	1524698	1526116	+	nitrogenase vanadium-iron protein, alpha chain
TX73_007080	TX73_007080	RPA1379	1	1526113	1526454	+	V-containing nitrogenase subunit delta
TX73_007085	TX73_007085	RPA1380	1	1526518	1527906	+	V-containing nitrogenase subunit beta
TX73_007090	TX73_007090	RPA1381	1	1527903	1528841	+	hypothetical protein
TX73_007095	TX73_007095	RPA1382	1	1528872	1529357	+	NifB/NifX family molybdenum-iron cluster-binding protein
TX73_007100	TX73_007100	RPA1383	1	1529452	1529895	+	LysR family transcriptional regulator
TX73_007105	TX73_007105	RPA1384	1	1529886	1530707	-	phosphonate ABC transporter, permease protein PhnE
TX73_007110	TX73_007110	RPA1385	1	1530704	1531594	-	phosphate/phosphite/phosphonate ABC transporter substrate-binding protein
TX73_007115	TX73_007115	RPA1386	1	1531579	1532445	-	phosphonate ABC transporter ATP-binding protein
TX73_007120	TX73_007120	RPA1387	1	1532500	1533792	-	DUF364 domain-containing protein
TX73_007125	TX73_007125	RPA1388	1	1534070	1535080	+	hypothetical protein
TX73_007130	TX73_007130	RPA1389	1	1535068	1536165	+	ABC transporter substrate-binding protein
TX73_007135	TX73_007135	RPA1390	1	1536156	1536854	+	GTP-binding protein
TX73_007140	TX73_007140	RPA1391	1	1536851	1537894	+	ATP-binding cassette domain-containing protein
TX73_007145	TX73_007145	RPA1392	1	1537894	1538442	+	NAD(P)H nitroreductase
TX73_007150	TX73_007150	RPA1393	1	1538665	1539339	+	pyridoxamine 5'-phosphate oxidase family protein
TX73_007155	TX73_007155	RPA1394	1	1539495	1540967	-	PLP-dependent aminotransferase family protein
TX73_007160	TX73_007160	RPA1395	1	1541223	1542791	+	extracellular solute-binding protein
TX73_007165	TX73_007165	RPA1396	1	1542825	1543880	+	sugar ABC transporter permease
TX73_007170	TX73_007170	RPA1397	1	1543880	1544740	+	carbohydrate ABC transporter permease
TX73_007175	TX73_007175	RPA1398	1	1544737	1545840	+	ABC transporter ATP-binding protein
TX73_007180	TX73_007180	RPA1399	1	1545837	1546922	+	ABC transporter ATP-binding protein
TX73_007185	TX73_007185	RPA1400	1	1546932	1547714	+	type 1 glutamine amidotransferase
TX73_007190	TX73_007190	RPA1401	1	1547729	1549114	+	glutamine synthetase family protein
TX73_007195	TX73_007195	RPA1402	1	1549122	1550576	+	amidase family protein
TX73_007200	TX73_007200	RPA1403	1	1550580	1551407	+	type 1 glutamine amidotransferase
TX73_007205	TX73_007205	RPA1404	1	1551671	1553494	-	allophanate hydrolase
TX73_007210	TX73_007210	RPA1405	1	1553494	1557042	-	urea carboxylase
TX73_007215	TX73_007215	RPA1406	1	1557045	1557680	-	urea carboxylase-associated family protein
TX73_007220	TX73_007220	RPA1407	1	1557683	1558522	-	urea carboxylase-associated family protein
TX73_007225	TX73_007225	RPA1408	1	1558561	1559352	-	ABC transporter ATP-binding protein
TX73_007230	TX73_007230	RPA1409	1	1559349	1560167	-	ABC transporter permease
TX73_007235	TX73_007235	RPA1410	1	1560202	1561272	-	putative urea ABC transporter substrate-binding protein
TX73_007240	TX73_007240	RPA1411	1	1561647	1562438	-	enoyl-CoA hydratase-related protein
TX73_007245	TX73_007245	RPA1412	1	1562559	1564118	+	long-chain fatty acid--CoA ligase
TX73_007250	TX73_007250	RPA1413	1	1564276	1565214	-	IclR family transcriptional regulator
TX73_007255	TX73_007255	RPA1414	1	1565334	1566194	+	MaoC/PaaZ C-terminal domain-containing protein
TX73_007260	TX73_007260	RPA1415	1	1566320	1567564	+	ABC transporter substrate-binding protein
TX73_007265	TX73_007265	RPA1416	1	1567572	1568291	+	ABC transporter ATP-binding protein
TX73_007270	TX73_007270	RPA1417	1	1568284	1568988	+	ABC transporter ATP-binding protein
TX73_007275	TX73_007275	RPA1418	1	1569002	1569865	+	branched-chain amino acid ABC transporter permease
TX73_007280	TX73_007280	RPA1419	1	1569862	1570872	+	branched-chain amino acid ABC transporter permease
TX73_007285	TX73_007285	RPA1420	1	1570900	1574058	-	CusA/CzcA family heavy metal efflux RND transporter
TX73_007290	TX73_007290	RPA1421	1	1574055	1575449	-	efflux RND transporter periplasmic adaptor subunit
TX73_007295	TX73_007295	RPA1422	1	1575535	1575930	-	FixH family protein
TX73_007300	TX73_007300		1	1576027	1576428	-	hypothetical protein
TX73_007305	TX73_007305	RPA1423	1	1576972	1577916	+	family 2A encapsulin nanocompartment shell protein
TX73_007310	TX73_007310	RPA1424	1	1577903	1579876	+	family 2A encapsulin nanocompartment cargo protein cysteine desulfurase
TX73_007315	TX73_007315	RPA1425	1	1580041	1580988	+	serine acetyltransferase
TX73_007320	TX73_007320	RPA1426	1	1581178	1582284	+	methionine ABC transporter ATP-binding protein
TX73_007325	TX73_007325	RPA1427	1	1582274	1582942	+	ABC transporter permease
TX73_007330	TX73_007330	RPA1428	1	1582971	1583744	+	MetQ/NlpA family ABC transporter substrate-binding protein
TX73_007335	TX73_007335	RPA1429	1	1584106	1585443	-	phenylacetate--CoA ligase
TX73_007340	TX73_007340	RPA1430	1	1585539	1586324	-	MetQ/NlpA family ABC transporter substrate-binding protein
TX73_007345	TX73_007345		1	1586572	1586763	-	hypothetical protein
TX73_007350	TX73_007350	RPA1431	1	1587455	1588288	+	NAD(+)--dinitrogen-reductase ADP-D-ribosyltransferase
TX73_007355	TX73_007355	RPA1432	1	1588460	1588990	-	pyridoxamine 5'-phosphate oxidase family protein
TX73_007360	TX73_007360	RPA1433	1	1589048	1589638	-	gamma-glutamylcyclotransferase
TX73_007365	TX73_007365	RPA1434	1	1589635	1590327	-	Fe-only nitrogenase accessory protein AnfO
TX73_007370	TX73_007370	RPA1435	1	1590407	1591792	-	Fe-only nitrogenase subunit beta
TX73_007375	TX73_007375	RPA1436	1	1591805	1592245	-	Fe-only nitrogenase subunit delta
TX73_007380	TX73_007380	RPA1437	1	1592258	1593826	-	nitrogenase iron-iron protein, alpha chain
TX73_007385	TX73_007385	RPA1438	1	1593876	1594703	-	nitrogenase iron protein
TX73_007390	TX73_007390	RPA1439	1	1595227	1596855	-	sigma-54-dependent Fis family transcriptional regulator
TX73_007395	TX73_007395	RPA1440	1	1597077	1597601	-	hypothetical protein
TX73_007400	TX73_007400	RPA1441	1	1597784	1598605	-	molybdenum storage protein subunit alpha
TX73_007405	TX73_007405	RPA1442	1	1598615	1599427	-	uridine kinase
TX73_007410	TX73_007410	RPA1443	1	1599720	1600535	-	GntR family transcriptional regulator
TX73_007415	TX73_007415		1	1600724	1600864	+	hypothetical protein
TX73_007420	TX73_007420	RPA1444	1	1600911	1601912	+	ABC transporter ATP-binding protein
TX73_007425	TX73_007425	RPA1445	1	1601909	1602958	+	ATP-binding cassette domain-containing protein
TX73_007430	TX73_007430	RPA1446	1	1602949	1604502	+	ABC transporter substrate-binding protein
TX73_007435	TX73_007435	RPA1447	1	1604555	1605511	+	ABC transporter permease
TX73_007440	TX73_007440	RPA1448	1	1605508	1606392	+	ABC transporter permease
TX73_007445	TX73_007445	RPA1449	1	1606419	1608134	+	AMP-binding protein
TX73_007450	TX73_007450	RPA1450	1	1608198	1611509	+	carboxyl transferase domain-containing protein
TX73_007455	TX73_007455	RPA1451	1	1611540	1612493	+	hotdog fold domain-containing protein
TX73_007460	TX73_007460	RPA1452	1	1612500	1612655	-	hypothetical protein
TX73_007465	TX73_007465	RPA1453	1	1612793	1613401	+	cytochrome c oxidase subunit 3 family protein
TX73_007470	TX73_007470	RPA1454	1	1613406	1613675	+	cytochrome C oxidase subunit IV family protein
TX73_007475	TX73_007475	RPA1455	1	1613787	1614239	+	cytochrome c
TX73_007480	TX73_007480	RPA1456	1	1614277	1615623	+	cbb3-type cytochrome c oxidase subunit I
TX73_007485	TX73_007485	RPA1457	1	1615678	1616490	+	CbbQ/NirQ/NorQ/GpvN family protein
TX73_007490	TX73_007490	RPA1458	1	1616616	1618526	+	VWA domain-containing protein
TX73_007495	TX73_007495	RPA1460	1	1618538	1618795	-	hypothetical protein
TX73_007500	TX73_007500		7	1618902	1619063	-	formate/nitrite transporter family protein
TX73_007505	TX73_007505	RPA1461	1	1619350	1620354	-	DUF4424 domain-containing protein
TX73_007510	TX73_007510	RPA1462	1	1620458	1621666	-	GTP-binding protein
TX73_007515	TX73_007515	RPA1463	1	1621995	1623851	+	dihydroxy-acid dehydratase
TX73_007520	TX73_007520	RPA1464	1	1623974	1624777	-	gamma-glutamyl-gamma-aminobutyrate hydrolase family protein
TX73_007525	TX73_007525	RPA1465	1	1625023	1626837	+	chloride channel protein
TX73_007530	TX73_007530	RPA1466	1	1626851	1628656	-	allophanate hydrolase
TX73_007535	TX73_007535	RPA1467	1	1628653	1629318	-	GntR family transcriptional regulator
TX73_007540	TX73_007540	RPA1468	1	1629396	1629791	-	oxalurate catabolism protein HpxZ
TX73_007545	TX73_007545	RPA1469	1	1629794	1631251	-	AtzE family amidohydrolase
TX73_007550	TX73_007550		1	1631199	1631384	-	DUF4089 domain-containing protein
TX73_007555	TX73_007555	RPA1470	1	1631483	1633306	-	ABC transporter ATP-binding protein
TX73_007560	TX73_007560		1	1633303	1633458	-	hypothetical protein
TX73_007565	TX73_007565	RPA1471	1	1633462	1634370	-	ABC transporter permease
TX73_007570	TX73_007570	RPA1472	1	1634381	1635394	-	ABC transporter permease
TX73_007575	TX73_007575	RPA1473	1	1635564	1637183	-	ABC transporter substrate-binding protein
TX73_007580	TX73_007580	RPA1474	1	1637562	1638026	-	hypothetical protein
TX73_007585	TX73_007585	RPA1475	1	1638271	1638510	-	hypothetical protein
TX73_007590	TX73_007590	RPA1476	1	1638836	1639843	+	ABC transporter substrate-binding protein
TX73_007595	TX73_007595	RPA1477	1	1639891	1640706	+	ABC transporter permease
TX73_007600	TX73_007600	RPA1478	1	1640711	1641496	+	ABC transporter permease subunit
TX73_007605	TX73_007605	RPA1479	1	1641493	1642554	+	ABC transporter ATP-binding protein
TX73_007610	TX73_007610	RPA1480	1	1642578	1643408	+	phosphodiesterase
TX73_007615	TX73_007615	RPA1481	1	1643536	1643907	+	response regulator
TX73_007620	TX73_007620	RPA1482	1	1644038	1644883	+	alpha/beta fold hydrolase
TX73_007625	TX73_007625	RPA1483	1	1644894	1646129	-	FAD-dependent oxidoreductase
TX73_007630	TX73_007630	RPA1484	1	1646479	1648131	+	phosphoglucomutase (alpha-D-glucose-1,6-bisphosphate-dependent)
TX73_007635	TX73_007635	RPA1485	1	1648309	1649001	+	NnrU family protein
TX73_007640	TX73_007640	RPA1486	1	1649217	1650443	+	NnrS family protein
TX73_007645	TX73_007645	RPA1487	1	1650482	1650730	+	DUF2249 domain-containing protein
TX73_007650	TX73_007650	RPA1488	1	1650734	1651936	-	CoA transferase
TX73_007655	TX73_007655	RPA1489	1	1652069	1652740	-	response regulator transcription factor
TX73_007660	TX73_007660	RPA1490	1	1652760	1655072	-	GAF domain-containing protein
TX73_007665	TX73_007665	RPA1491	1	1655418	1655573	+	light-harvesting antenna LH1, beta subunit
TX73_007670	TX73_007670	RPA1492	1	1655586	1655765	+	light-harvesting protein
TX73_007675	TX73_007675	RPA1493	1	1655952	1657388	+	PucC family protein
TX73_007680	TX73_007680	RPA1494	1	1657407	1658057	+	hypothetical protein
TX73_007685	TX73_007685	RPA1495	1	1658073	1658366	+	hypothetical protein
TX73_007690	TX73_007690	RPA1496	1	1658507	1660048	+	NAD(P)/FAD-dependent oxidoreductase
TX73_007695	TX73_007695	RPA1497	1	1660403	1661602	+	efflux RND transporter periplasmic adaptor subunit
TX73_007700	TX73_007700	RPA1498	1	1661613	1664780	+	multidrug efflux RND transporter permease subunit
TX73_007705	TX73_007705	RPA1499	1	1664917	1665369	+	hypothetical protein
TX73_007710	TX73_007710	RPA1500	1	1665627	1666076	-	PA2169 family four-helix-bundle protein
TX73_007715	TX73_007715	RPA1501	1	1666189	1667418	-	Coenzyme F420 hydrogenase/dehydrogenase, beta subunit C-terminal domain
TX73_007720	TX73_007720	RPA1502	1	1667479	1667967	-	CIA30 family protein
TX73_007725	TX73_007725	RPA1503	1	1667967	1669577	-	alpha/beta fold hydrolase
TX73_007730	TX73_007730	RPA1504	1	1669577	1670890	-	DUF3422 domain-containing protein
TX73_007735	TX73_007735	RPA1505	1	1671141	1672121	+	hydroxymethylbilane synthase
TX73_007740	TX73_007740	RPA1506	1	1672127	1673149	+	magnesium chelatase ATPase subunit I
TX73_007745	TX73_007745	RPA1507	1	1673146	1674918	+	magnesium chelatase subunit D
TX73_007750	TX73_007750	RPA1508	1	1674961	1675692	-	PilZ domain-containing protein
TX73_007755	TX73_007755	RPA1509	1	1676074	1677120	-	uroporphyrinogen decarboxylase
TX73_007760	TX73_007760	RPA1510	1	1677231	1678184	+	alpha/beta fold hydrolase
TX73_007765	TX73_007765	RPA1511	1	1678195	1679082	+	alpha/beta fold hydrolase
TX73_007770	TX73_007770	RPA1512	1	1679158	1680693	+	phytoene desaturase
TX73_007775	TX73_007775	RPA1513	1	1680690	1681757	+	phytoene/squalene synthase family protein
TX73_007780	TX73_007780	RPA1514	1	1682059	1682970	+	oxygen-dependent coproporphyrinogen oxidase
TX73_007785	TX73_007785	RPA1515	1	1683020	1683856	-	universal stress protein
TX73_007790	TX73_007790	RPA1516	1	1684157	1684291	+	hypothetical protein
TX73_007795	TX73_007795		1	1684288	1684440	+	hypothetical protein
TX73_007800	TX73_007800	RPA1517	1	1684505	1685458	-	carotenoid 1,2-hydratase
TX73_007805	TX73_007805	RPA1518	1	1685463	1687022	-	phytoene desaturase family protein
TX73_007810	TX73_007810	RPA1519	1	1687144	1688010	+	polyprenyl synthetase family protein
TX73_007815	TX73_007815	RPA1520	1	1688060	1689181	+	methyltransferase
TX73_007820	TX73_007820	RPA1521	1	1689270	1690208	+	chlorophyll synthesis pathway protein BchC
TX73_007825	TX73_007825	RPA1522	1	1690208	1691206	+	chlorophyllide a reductase iron protein subunit X
TX73_007830	TX73_007830	RPA1523	1	1691230	1692816	+	chlorophyllide a reductase subunit Y
TX73_007835	TX73_007835	RPA1524	1	1692816	1694264	+	chlorophyllide a reductase subunit Z
TX73_007840	TX73_007840		1	1694342	1694566	+	hypothetical protein
TX73_007845	TX73_007845	RPA1525	1	1694720	1694917	+	light-harvesting antenna LH1, beta subunit
TX73_007850	TX73_007850	RPA1526	1	1694933	1695124	+	light-harvesting antenna LH1, alpha subunit
TX73_007855	TX73_007855	RPA1527	1	1695256	1696089	+	photosynthetic reaction center subunit L
TX73_007860	TX73_007860	RPA1528	1	1696117	1697040	+	photosynthetic reaction center subunit M
TX73_007865	TX73_007865	RPA1529	1	1697303	1698757	+	transcriptional regulator PpsR
TX73_007870	TX73_007870	RPA1530	1	1698750	1699643	+	chlorophyll synthase ChlG
TX73_007875	TX73_007875	RPA1531	1	1699646	1700962	+	BCD family MFS transporter
TX73_007880	TX73_007880	RPA1532	1	1700964	1702169	+	geranylgeranyl diphosphate reductase
TX73_007885	TX73_007885	RPA1533	1	1702189	1702653	+	tryptophan-rich sensory protein
TX73_007890	TX73_007890	RPA1534	1	1702690	1702962	+	hypothetical protein
TX73_007895	TX73_007895	RPA1535	1	1703089	1703508	-	c-type cytochrome
TX73_007900	TX73_007900	RPA1536	1	1703830	1705224	+	transcriptional regulator PpsR
TX73_007905	TX73_007905	RPA1537	7	1705225	1707419	+	GAF domain-containing protein
TX73_007910	TX73_007910	RPA1539	1	1707551	1708213	-	biliverdin-producing heme oxygenase
TX73_007915	TX73_007915	RPA1540	1	1708274	1709155	-	cobalamin-dependent protein
TX73_007920	TX73_007920	RPA1541	1	1709487	1709972	+	2-vinyl bacteriochlorophyllide hydratase
TX73_007925	TX73_007925	RPA1542	1	1709969	1711258	+	ferredoxin:protochlorophyllide reductase (ATP-dependent) subunit N
TX73_007930	TX73_007930	RPA1543	1	1711261	1712883	+	ferredoxin:protochlorophyllide reductase (ATP-dependent) subunit B
TX73_007935	TX73_007935	RPA1544	1	1712858	1716604	+	magnesium chelatase subunit H
TX73_007940	TX73_007940	RPA1545	1	1716601	1717539	+	ferredoxin:protochlorophyllide reductase (ATP-dependent) iron-sulfur ATP-binding protein
TX73_007945	TX73_007945	RPA1546	1	1717539	1718240	+	magnesium protoporphyrin IX methyltransferase
TX73_007950	TX73_007950	RPA1547	1	1718237	1719670	+	BCD family MFS transporter
TX73_007955	TX73_007955	RPA1548	1	1719693	1720460	+	photosynthetic reaction center subunit H
TX73_007960	TX73_007960	RPA1549	1	1720457	1721119	+	photosynthetic complex putative assembly protein PuhB
TX73_007965	TX73_007965	RPA1550	1	1721135	1721641	+	photosynthetic complex assembly protein PuhC
TX73_007970	TX73_007970	RPA1551	1	1721644	1721943	+	hypothetical protein
TX73_007975	TX73_007975	RPA1552	1	1721940	1723037	+	magnesium-protoporphyrin IX monomethyl ester (oxidative) cyclase
TX73_007980	TX73_007980	RPA1553	1	1723051	1724115	+	putative photosynthetic complex assembly protein PuhE
TX73_007985	TX73_007985	RPA1554	1	1724112	1725323	+	5-aminolevulinate synthase
TX73_007990	TX73_007990	RPA1555	1	1725665	1726633	-	LysR family transcriptional regulator
TX73_007995	TX73_007995	RPA1556	1	1727158	1727916	+	response regulator
TX73_008000	TX73_008000	RPA1557	1	1727938	1728774	+	response regulator
TX73_008005	TX73_008005	RPA1558	1	1728790	1731501	+	PAS domain S-box protein
TX73_008010	TX73_008010	RPA1559	1	1731701	1733158	+	form I ribulose bisphosphate carboxylase large subunit
TX73_008015	TX73_008015	RPA1560	1	1733172	1733594	+	ribulose bisphosphate carboxylase small subunit
TX73_008020	TX73_008020	RPA1561	1	1733597	1734523	+	CbbX protein
TX73_008025	TX73_008025	RPA1562	1	1734581	1735555	-	LysR family transcriptional regulator
TX73_008030	TX73_008030	RPA1563	1	1735692	1736741	+	carbon-nitrogen hydrolase family protein
TX73_008035	TX73_008035	RPA1564	1	1736949	1738133	+	ABC transporter substrate-binding protein
TX73_008040	TX73_008040	RPA1565	1	1738142	1739017	+	branched-chain amino acid ABC transporter permease
TX73_008045	TX73_008045	RPA1566	1	1739014	1740879	+	branched-chain amino acid ABC transporter ATP-binding protein/permease
TX73_008050	TX73_008050	RPA1567	1	1740866	1741570	+	ABC transporter ATP-binding protein
TX73_008055	TX73_008055	RPA1568	1	1741620	1742402	-	alpha/beta hydrolase
TX73_008060	TX73_008060	RPA1569	1	1742406	1743701	-	O-acetylhomoserine aminocarboxypropyltransferase
TX73_008065	TX73_008065	RPA1570	1	1743858	1745975	-	S9 family peptidase
TX73_008070	TX73_008070	RPA1571	1	1746106	1746981	+	dihydrodipicolinate synthase family protein
TX73_008075	TX73_008075	RPA1572	1	1747206	1749536	+	xanthine dehydrogenase family protein molybdopterin-binding subunit
TX73_008080	TX73_008080	RPA1573	1	1749614	1750228	+	LemA family protein
TX73_008085	TX73_008085	RPA1574	1	1750233	1751156	+	YgcG family protein
TX73_008090	TX73_008090	RPA1575	1	1751170	1751667	+	TPM domain-containing protein
TX73_008095	TX73_008095	RPA1576	1	1751749	1752360	-	glutathione S-transferase
TX73_008100	TX73_008100	RPA1577	1	1752569	1753540	+	hypothetical protein
TX73_008105	TX73_008105	RPA1578	1	1753697	1754470	-	ferredoxin--NADP reductase
TX73_008110	TX73_008110	RPA1579	1	1754787	1755995	-	CoA transferase
TX73_008115	TX73_008115	RPA1580	1	1756160	1759168	-	bifunctional proline dehydrogenase/L-glutamate gamma-semialdehyde dehydrogenase PutA
TX73_008120	TX73_008120	RPA1581	1	1759313	1759960	+	hypothetical protein
TX73_008125	TX73_008125	RPA1582	1	1759985	1761754	-	adenylate/guanylate cyclase domain-containing protein
TX73_008130	TX73_008130	RPA1583	1	1761959	1763068	-	TIGR01620 family protein
TX73_008135	TX73_008135	RPA1584	1	1763065	1764534	-	YcjX family protein
TX73_008140	TX73_008140	RPA1585	1	1764778	1765473	+	hemolysin III family protein
TX73_008145	TX73_008145	RPA1586	1	1765533	1766333	+	SDR family NAD(P)-dependent oxidoreductase
TX73_008150	TX73_008150	RPA1587	1	1766531	1766815	+	hypothetical protein
TX73_008155	TX73_008155	RPA1588	1	1766819	1767901	-	threonine aldolase family protein
TX73_008160	TX73_008160	RPA1589	1	1768214	1768831	-	30S ribosomal protein S4
TX73_008165	TX73_008165	RPA1590	1	1769021	1769797	-	acyltransferase
TX73_008170	TX73_008170	RPA1591	1	1769797	1770192	-	cupin domain-containing protein
TX73_008175	TX73_008175	RPA1592	1	1770246	1771040	-	glutamate racemase
TX73_008180	TX73_008180	RPA1593	1	1771123	1771611	-	PaaI family thioesterase
TX73_008185	TX73_008185	RPA1594	1	1771766	1773130	+	TrpB-like pyridoxal phosphate-dependent enzyme
TX73_008190	TX73_008190	RPA1595	1	1773468	1774418	+	toll/interleukin-1 receptor domain-containing protein
TX73_008195	TX73_008195		1	1774421	1774882	+	hypothetical protein
TX73_008200	TX73_008200	RPA1596	1	1774927	1775178	+	hypothetical protein
TX73_008205	TX73_008205	RPA1597	1	1775574	1777784	+	phosphoribosylformylglycinamidine synthase subunit PurL
TX73_008210	TX73_008210	RPA1598	1	1778030	1779211	-	acyltransferase
TX73_008215	TX73_008215	RPA1599	1	1779286	1779648	-	DUF427 domain-containing protein
TX73_008220	TX73_008220	RPA1600	1	1779812	1780048	+	BolA family transcriptional regulator
TX73_008225	TX73_008225	RPA1601	1	1780123	1780647	-	MarR family transcriptional regulator
TX73_008230	TX73_008230	RPA1602	1	1781320	1782042	+	hypothetical protein
TX73_008235	TX73_008235	RPA1603	1	1782104	1783171	-	fatty acid desaturase
TX73_008240	TX73_008240	RPA1604	1	1783528	1784508	-	L-histidine N(alpha)-methyltransferase
TX73_008245	TX73_008245	RPA1605	1	1784554	1785801	-	ergothioneine biosynthesis protein EgtB
TX73_008250	TX73_008250	RPA1606	1	1786098	1786424	+	Grx4 family monothiol glutaredoxin
TX73_008255	TX73_008255	RPA1607	1	1786421	1786963	+	O-acetyl-ADP-ribose deacetylase
TX73_008260	TX73_008260	RPA1608	1	1787023	1788303	+	serine hydrolase
TX73_008265	TX73_008265	RPA1609	1	1788314	1789942	-	benzoylformate decarboxylase
TX73_008270	TX73_008270	RPA1610	1	1790212	1791069	-	MaoC family dehydratase N-terminal domain-containing protein
TX73_008275	TX73_008275	RPA1611	1	1791082	1792176	-	CaiB/BaiF CoA-transferase family protein
TX73_008280	TX73_008280	RPA1612	1	1792377	1793549	-	acyl-CoA/acyl-ACP dehydrogenase
TX73_008285	TX73_008285	RPA1613	1	1793583	1794848	-	cytochrome P450
TX73_008290	TX73_008290	RPA1614	1	1795196	1796368	+	isovaleryl-CoA dehydrogenase
TX73_008295	TX73_008295	RPA1615	1	1796464	1797258	+	class I SAM-dependent methyltransferase
TX73_008300	TX73_008300	RPA1616	1	1797255	1798061	-	DUF2927 domain-containing protein
TX73_008305	TX73_008305	RPA1617	1	1798148	1798729	-	L,D-transpeptidase
TX73_008310	TX73_008310	RPA1618	1	1798910	1800454	+	acetolactate synthase large subunit
TX73_008315	TX73_008315	RPA1619	1	1800567	1800998	+	DUF5413 family protein
TX73_008320	TX73_008320	RPA1620	1	1801161	1801481	-	hypothetical protein
TX73_008325	TX73_008325	RPA1621	1	1802092	1802310	-	hypothetical protein
TX73_008330	TX73_008330	RNA_36	5	1802490	1802564	-	tRNA-Val
TX73_008335	TX73_008335	RPA1622	1	1802707	1803987	-	hypothetical protein
TX73_008340	TX73_008340	RPA1623	1	1804227	1804820	-	DUF1134 domain-containing protein
TX73_008345	TX73_008345	RPA1624	1	1804928	1805434	+	YHS domain-containing (seleno)protein
TX73_008350	TX73_008350	RPA1625	1	1805443	1806270	-	3'(2'),5'-bisphosphate nucleotidase CysQ
TX73_008355	TX73_008355	RPA1626	1	1806404	1807060	+	histidine phosphotransferase family protein
TX73_008360	TX73_008360	RPA1627	1	1807251	1810064	+	hybrid sensor histidine kinase/response regulator
TX73_008365	TX73_008365	RPA1628	1	1810091	1810561	+	chemotaxis protein CheW
TX73_008370	TX73_008370	RPA1629	1	1810629	1810994	+	response regulator
TX73_008375	TX73_008375	RPA1630	1	1811073	1812248	+	chemotaxis response regulator protein-glutamate methylesterase
TX73_008380	TX73_008380	RPA1631	1	1812245	1813123	+	protein-glutamate O-methyltransferase CheR
TX73_008385	TX73_008385	RPA1632	1	1813414	1814115	-	response regulator transcription factor
TX73_008390	TX73_008390	RPA1633	1	1814483	1815808	+	flagellar protein export ATPase FliI
TX73_008395	TX73_008395	RPA1634	1	1815918	1816346	+	flagellar export protein FliJ
TX73_008400	TX73_008400	RPA1635	1	1816523	1817071	+	sigma-70 family RNA polymerase sigma factor
TX73_008405	TX73_008405	RPA1636	1	1817071	1818018	+	anti-sigma factor
TX73_008410	TX73_008410	RPA1637	1	1818216	1818416	-	hypothetical protein
TX73_008415	TX73_008415	RPA1638	1	1818748	1820982	-	flagellar biosynthesis protein FlhA
TX73_008420	TX73_008420	RPA1639	1	1821143	1822387	+	MFS transporter
TX73_008425	TX73_008425	RPA1640	1	1822479	1824170	-	methyl-accepting chemotaxis protein
TX73_008430	TX73_008430	RNA_13	5	1824831	1824906	+	tRNA-Ile
TX73_008435	TX73_008435	RPA1641	1	1824949	1826007	+	helix-turn-helix domain-containing protein
TX73_008440	TX73_008440	RPA1642	1	1826388	1827902	+	diguanylate cyclase
TX73_008445	TX73_008445	RPA1643	1	1828099	1828965	+	FTR1 family protein
TX73_008450	TX73_008450	RPA1644	1	1828956	1829666	-	transglutaminase family protein
TX73_008455	TX73_008455	RPA1645	1	1829695	1829922	-	DUF3222 family protein
TX73_008460	TX73_008460	RPA1646	1	1830021	1830290	-	hypothetical protein
TX73_008465	TX73_008465	RPA1647	1	1830367	1831368	-	alpha/beta hydrolase
TX73_008470	TX73_008470	RPA1648	1	1831521	1832783	+	efflux RND transporter periplasmic adaptor subunit
TX73_008475	TX73_008475	RPA1649	1	1832780	1834006	+	ABC transporter permease
TX73_008480	TX73_008480	RPA1650	1	1833999	1834679	+	ABC transporter ATP-binding protein
TX73_008485	TX73_008485	RPA1651	1	1834779	1835996	-	ABC transporter substrate-binding protein
TX73_008490	TX73_008490	RPA1652	1	1836529	1837419	+	flagellar hook basal-body protein
TX73_008495	TX73_008495	RPA1653	1	1837520	1837918	-	translational machinery protein
TX73_008500	TX73_008500	RPA1654	1	1838053	1839066	-	aldo/keto reductase
TX73_008505	TX73_008505	RPA1655	1	1839227	1840435	-	ABC transporter substrate-binding protein
TX73_008510	TX73_008510	RPA1656	1	1840538	1841233	+	sulfite exporter TauE/SafE family protein
TX73_008515	TX73_008515	RPA1657	1	1841262	1842476	-	GGDEF domain-containing protein
TX73_008520	TX73_008520		1	1842849	1843046	+	hypothetical protein
TX73_008525	TX73_008525	RPA1658	1	1843255	1843617	+	6-carboxytetrahydropterin synthase QueD
TX73_008530	TX73_008530	RPA1659	1	1843684	1844274	-	hemerythrin domain-containing protein
TX73_008535	TX73_008535	RPA1660	1	1844416	1847337	-	heavy metal translocating P-type ATPase
TX73_008540	TX73_008540	RPA1661	1	1847389	1847664	+	metal-sensitive transcriptional regulator
TX73_008545	TX73_008545	RPA1662	1	1847695	1848375	-	hypothetical protein
TX73_008550	TX73_008550	RPA1663	1	1848483	1849334	-	3,4-dihydroxyphenylacetate 2,3-dioxygenase
TX73_008555	TX73_008555	RPA1664	1	1849362	1849904	-	VOC family protein
TX73_008560	TX73_008560	RPA1665	1	1850060	1850362	-	preprotein translocase subunit YajC
TX73_008565	TX73_008565	RPA1666	1	1850617	1851966	-	oxygen-independent coproporphyrinogen III oxidase
TX73_008570	TX73_008570	RPA1667	1	1851995	1852657	-	bacteriochlorophyll 4-vinyl reductase
TX73_008575	TX73_008575	RPA1668	1	1852677	1854374	-	magnesium-protoporphyrin IX monomethyl ester anaerobic oxidative cyclase
TX73_008580	TX73_008580	RPA1669	1	1854532	1854960	-	hypothetical protein
TX73_008585	TX73_008585	RPA1670	1	1855182	1855922	+	metallophosphoesterase family protein
TX73_008590	TX73_008590	RPA1671	1	1855926	1857365	+	bifunctional serine/threonine-protein kinase/universal stress protein
TX73_008595	TX73_008595	RPA1672	1	1857411	1858061	-	BON domain-containing protein
TX73_008600	TX73_008600	RPA1673	1	1858440	1860791	+	phosphoketolase family protein
TX73_008605	TX73_008605	RPA1674	1	1860969	1861472	+	response regulator
TX73_008610	TX73_008610	RPA1675	1	1862119	1864269	+	methyl-accepting chemotaxis protein
TX73_008615	TX73_008615	RPA1676	1	1864448	1867261	+	hybrid sensor histidine kinase/response regulator
TX73_008620	TX73_008620	RPA1677	1	1867288	1867758	+	chemotaxis protein CheW
TX73_008625	TX73_008625	RPA1678	1	1867812	1868687	+	protein-glutamate O-methyltransferase CheR
TX73_008630	TX73_008630	RPA1679	1	1868699	1869013	+	PilZ domain-containing protein
TX73_008635	TX73_008635	RPA1680	1	1869242	1870492	+	EAL domain-containing response regulator
TX73_008640	TX73_008640	RPA1681	1	1870523	1873114	-	ATP-binding protein
TX73_008645	TX73_008645	RPA1682	1	1873537	1874163	+	response regulator
TX73_008650	TX73_008650	RPA1683	1	1874214	1874996	-	SDR family oxidoreductase
TX73_008655	TX73_008655	RPA1684	1	1875105	1875866	+	SDR family oxidoreductase
TX73_008660	TX73_008660	RPA1685	1	1876455	1880450	+	autotransporter-associated beta strand repeat-containing protein
TX73_008665	TX73_008665	RPA1686	1	1880603	1882207	-	choline dehydrogenase
TX73_008670	TX73_008670	RPA1687	1	1882278	1883711	-	coniferyl aldehyde dehydrogenase
TX73_008675	TX73_008675	RNA_14	5	1884002	1884078	+	tRNA-Met
TX73_008680	TX73_008680	RPA1688	1	1884297	1884818	+	GNAT family N-acetyltransferase
TX73_008685	TX73_008685		1	1884939	1885073	+	hypothetical protein
TX73_008690	TX73_008690	RPA1689	1	1885145	1886308	+	DUF3095 domain-containing protein
TX73_008695	TX73_008695	RPA1690	1	1886305	1886745	-	DUF2147 domain-containing protein
TX73_008700	TX73_008700	RPA1691	1	1886877	1888250	-	MATE family efflux transporter
TX73_008705	TX73_008705	RPA1692	1	1888525	1889760	+	MFS transporter
TX73_008710	TX73_008710	RPA1693	1	1889962	1890558	+	superoxide dismutase
TX73_008715	TX73_008715	RPA1694	1	1890711	1891085	+	fluoride efflux transporter CrcB
TX73_008720	TX73_008720	RPA1695	1	1891148	1891972	-	helix-turn-helix transcriptional regulator
TX73_008725	TX73_008725		1	1892219	1892383	+	hypothetical protein
TX73_008730	TX73_008730	RPA1696	1	1892428	1893063	+	pyridoxamine 5'-phosphate oxidase family protein
TX73_008735	TX73_008735	RPA1697	1	1893266	1893754	-	CinA family protein
TX73_008740	TX73_008740	RPA1698	1	1893872	1894615	-	sulfite exporter TauE/SafE family protein
TX73_008745	TX73_008745	RPA1699	1	1894761	1896548	+	acyl-CoA dehydrogenase family protein
TX73_008750	TX73_008750	RPA1700	1	1896683	1898155	-	amidase
TX73_008755	TX73_008755	RPA1701	1	1898567	1899427	-	hypothetical protein
TX73_008760	TX73_008760	RPA1702	1	1899532	1901088	-	acyl-CoA synthetase
TX73_008765	TX73_008765	RPA1703	1	1901367	1902542	-	acetyl-CoA C-acetyltransferase
TX73_008770	TX73_008770	RPA1704	1	1902674	1903351	+	TetR family transcriptional regulator
TX73_008775	TX73_008775	RPA1705	1	1903808	1904566	+	SDR family NAD(P)-dependent oxidoreductase
TX73_008780	TX73_008780	RPA1706	1	1904790	1905596	+	enoyl-CoA hydratase/isomerase family protein
TX73_008785	TX73_008785	RPA1707	1	1905647	1907521	+	AMP-binding protein
TX73_008790	TX73_008790	RPA1708	1	1907688	1908815	+	acyl-CoA/acyl-ACP dehydrogenase
TX73_008795	TX73_008795	RPA1709	1	1908952	1910199	+	acyl-CoA dehydrogenase
TX73_008800	TX73_008800	RPA1710	1	1910350	1911594	+	acyl-CoA dehydrogenase
TX73_008805	TX73_008805	RPA1711	1	1911760	1912455	+	nitroreductase
TX73_008810	TX73_008810	RPA1712	1	1912857	1913639	-	enoyl-CoA hydratase/isomerase family protein
TX73_008815	TX73_008815	RPA1713	1	1913942	1914616	+	cyclic nucleotide-binding domain-containing protein
TX73_008820	TX73_008820	RPA1714	1	1914628	1915512	+	hypothetical protein
TX73_008825	TX73_008825	RPA1715	1	1915763	1916167	+	DUF3307 domain-containing protein
TX73_008830	TX73_008830	RPA1716	1	1916441	1918651	+	diguanylate cyclase
TX73_008835	TX73_008835	RPA1717	1	1918858	1919244	-	hypothetical protein
TX73_008840	TX73_008840	RPA1718	1	1919491	1919898	+	hypothetical protein
TX73_008845	TX73_008845	RPA1719	1	1919905	1920237	-	YkgJ family cysteine cluster protein
TX73_008850	TX73_008850	RPA1720	1	1920301	1920921	-	pyridoxamine 5'-phosphate oxidase family protein
TX73_008855	TX73_008855	RPA1721	1	1921023	1921940	+	LysR family transcriptional regulator
TX73_008860	TX73_008860	RPA1722	1	1921937	1922587	+	DNA oxidative demethylase AlkB
TX73_008865	TX73_008865	RPA1723	1	1922594	1923925	-	phenylacetate--CoA ligase
TX73_008870	TX73_008870	RPA1724	1	1923940	1924413	-	hydroxyphenylacetyl-CoA thioesterase PaaI
TX73_008875	TX73_008875	RPA1725	1	1924638	1926677	+	phenylacetic acid degradation bifunctional protein PaaZ
TX73_008880	TX73_008880	RPA1726	1	1926734	1927750	+	zinc-binding alcohol dehydrogenase family protein
TX73_008885	TX73_008885	RPA1727	1	1927992	1928729	+	hypothetical protein
TX73_008890	TX73_008890	RPA1728	1	1929248	1933261	-	hypothetical protein
TX73_008895	TX73_008895	RPA1729	1	1934249	1935211	-	fatty acid desaturase family protein
TX73_008900	TX73_008900	RPA1730	1	1935264	1936487	-	bifunctional alpha/beta hydrolase/OsmC family protein
TX73_008905	TX73_008905	RPA1731	1	1936666	1937331	-	sulfite oxidase-like oxidoreductase
TX73_008910	TX73_008910	RPA1732	1	1937354	1938553	-	cytochrome P450
TX73_008915	TX73_008915	RPA1733	1	1938622	1938849	-	ferredoxin
TX73_008920	TX73_008920	RPA1734	1	1938949	1940382	-	amidase family protein
TX73_008925	TX73_008925	RPA1735	1	1940521	1941633	+	SbmA/BacA-like family transporter
TX73_008930	TX73_008930	RPA1736	1	1941646	1943022	-	GH1 family beta-glucosidase
TX73_008935	TX73_008935	RPA1737	1	1943208	1943987	-	SDR family oxidoreductase
TX73_008940	TX73_008940	RPA1738	1	1944030	1945514	-	ATP-binding cassette domain-containing protein
TX73_008945	TX73_008945	RPA1739	1	1945514	1946437	-	branched-chain amino acid ABC transporter permease
TX73_008950	TX73_008950	RPA1740	1	1946439	1947314	-	branched-chain amino acid ABC transporter permease
TX73_008955	TX73_008955	RPA1741	1	1947511	1948761	-	ABC transporter substrate-binding protein
TX73_008960	TX73_008960	RPA1742	1	1948930	1950048	+	tartrate dehydrogenase
TX73_008965	TX73_008965	RPA1743	1	1950082	1950921	-	hypothetical protein
TX73_008970	TX73_008970	RPA1744	1	1951062	1951976	-	NAD(P)-dependent oxidoreductase
TX73_008975	TX73_008975	RPA1745	1	1952011	1953261	-	Zn-dependent hydrolase
TX73_008980	TX73_008980	RPA1746	1	1953331	1954281	-	LysR family transcriptional regulator
TX73_008985	TX73_008985	RPA1747	1	1954397	1955215	+	putative hydro-lyase
TX73_008990	TX73_008990	RPA1748	1	1955273	1956520	+	ABC transporter substrate-binding protein
TX73_008995	TX73_008995	RPA1749	1	1956648	1957526	+	branched-chain amino acid ABC transporter permease
TX73_009000	TX73_009000	RPA1750	1	1957526	1958512	+	branched-chain amino acid ABC transporter permease
TX73_009005	TX73_009005	RPA1751	1	1958509	1959243	+	ABC transporter ATP-binding protein
TX73_009010	TX73_009010	RPA1752	1	1959227	1959931	+	ABC transporter ATP-binding protein
TX73_009015	TX73_009015	RPA1753	1	1960125	1960904	+	hydroxypyruvate isomerase family protein
TX73_009020	TX73_009020	RPA1754	1	1961117	1964311	+	efflux RND transporter permease subunit
TX73_009025	TX73_009025	RPA1755	1	1964301	1965503	+	efflux RND transporter periplasmic adaptor subunit
TX73_009030	TX73_009030	RPA1756	1	1965671	1967185	-	acetyl-CoA acetyltransferase
TX73_009035	TX73_009035	RPA1757	1	1967225	1968004	-	SDR family oxidoreductase
TX73_009040	TX73_009040	RPA1758	1	1968172	1968972	+	enoyl-CoA hydratase/isomerase
TX73_009045	TX73_009045	RPA1759	1	1968980	1969975	+	phosphotransferase family protein
TX73_009050	TX73_009050	RPA1760	1	1969994	1970368	+	DUF6285 domain-containing protein
TX73_009055	TX73_009055	RPA1761	1	1970700	1971479	-	enoyl-CoA hydratase-related protein
TX73_009060	TX73_009060	RPA1762	1	1971605	1972879	+	acyl-CoA dehydrogenase family protein
TX73_009065	TX73_009065	RPA1763	1	1973252	1974829	-	fatty acid--CoA ligase
TX73_009070	TX73_009070	RPA1764	1	1975166	1976038	-	SDR family oxidoreductase
TX73_009075	TX73_009075	RPA1765	1	1976146	1976958	+	crotonase/enoyl-CoA hydratase family protein
TX73_009080	TX73_009080	RPA1766	1	1977107	1978651	+	acyl-CoA synthetase
TX73_009085	TX73_009085	RPA1767	1	1978648	1980957	-	ATP-binding protein
TX73_009090	TX73_009090		1	1981015	1981188	+	hypothetical protein
TX73_009095	TX73_009095	RPA1768	1	1981209	1981448	-	hypothetical protein
TX73_009100	TX73_009100	RPA1769	1	1981609	1982499	-	LysR family transcriptional regulator
TX73_009105	TX73_009105	RPA1770	1	1982496	1983560	-	YeiH family protein
TX73_009110	TX73_009110	RPA1771	1	1983839	1984621	+	hypothetical protein
TX73_009115	TX73_009115	RPA1772	1	1984722	1987532	+	phosphoenolpyruvate carboxylase
TX73_009120	TX73_009120	RPA1773	1	1987670	1987999	+	multidrug efflux SMR transporter
TX73_009125	TX73_009125	RPA1774	1	1988408	1989733	+	OmpA family protein
TX73_009130	TX73_009130	RPA1775	1	1989979	1990893	-	SDR family oxidoreductase
TX73_009135	TX73_009135	RPA1776	1	1991178	1992317	-	thiolase
TX73_009140	TX73_009140	RPA1777	1	1992323	1992736	-	Zn-ribbon domain-containing OB-fold protein
TX73_009145	TX73_009145	RPA1778	1	1993032	1994381	+	amidase
TX73_009150	TX73_009150	RPA1779	1	1994374	1995060	+	DUF2848 domain-containing protein
TX73_009155	TX73_009155	RPA1780	1	1995248	1995697	-	PaaI family thioesterase
TX73_009160	TX73_009160	RPA1781	1	1996036	1997208	-	4-hydroxybenzoate 3-monooxygenase
TX73_009165	TX73_009165	RPA1782	1	1997377	1998387	+	TRAP transporter substrate-binding protein
TX73_009170	TX73_009170	RPA1783	1	1998632	1999126	+	TRAP transporter small permease
TX73_009175	TX73_009175	RPA1784	1	1999136	2000440	+	TRAP transporter permease
TX73_009180	TX73_009180	RPA1785	1	2000608	2001069	+	DUF3237 domain-containing protein
TX73_009185	TX73_009185	RPA1786	1	2001397	2002173	+	crotonase/enoyl-CoA hydratase family protein
TX73_009190	TX73_009190	RPA1787	1	2002185	2004080	+	feruloyl-CoA synthase
TX73_009195	TX73_009195	RPA1788	1	2004319	2004738	+	thioesterase family protein
TX73_009200	TX73_009200	RPA1789	1	2004818	2005975	+	ABC transporter substrate-binding protein
TX73_009205	TX73_009205	RPA1790	1	2006290	2007144	+	GGDEF domain-containing protein
TX73_009210	TX73_009210	RPA1791	1	2007082	2007801	-	ABC transporter ATP-binding protein
TX73_009215	TX73_009215	RPA1792	1	2007798	2009570	-	branched-chain amino acid ABC transporter ATP-binding protein/permease
TX73_009220	TX73_009220	RPA1793	1	2009576	2010616	-	branched-chain amino acid ABC transporter permease
TX73_009225	TX73_009225	RPA1794	1	2010781	2011299	+	MarR family transcriptional regulator
TX73_009230	TX73_009230	RPA1795	1	2011437	2013167	-	cation:proton antiporter
TX73_009235	TX73_009235		1	2013216	2013800	+	DUF3124 domain-containing protein
TX73_009240	TX73_009240	RPA1796	1	2013919	2015493	+	adenylate/guanylate cyclase domain-containing protein
TX73_009245	TX73_009245	RPA1797	1	2015735	2017015	-	glycerate kinase
TX73_009250	TX73_009250	RPA1798	1	2017214	2018449	-	ABC transporter substrate-binding protein
TX73_009255	TX73_009255	RPA1799	1	2018692	2020179	-	UdgX family uracil-DNA binding protein
TX73_009260	TX73_009260	RPA1800	1	2020276	2021526	-	putative DNA modification/repair radical SAM protein
TX73_009265	TX73_009265	RPA1801	1	2021696	2022481	+	DNA repair protein
TX73_009270	TX73_009270	RPA1802	1	2022369	2023970	+	DNA polymerase Y family protein
TX73_009275	TX73_009275	RPA1803	1	2024124	2027711	+	error-prone DNA polymerase
TX73_009280	TX73_009280	RPA1804	1	2027717	2028670	-	NAD-dependent epimerase/dehydratase family protein
TX73_009285	TX73_009285	RPA1805	1	2028747	2029697	+	LysR family transcriptional regulator
TX73_009290	TX73_009290	RPA1806	1	2029744	2031141	+	CoA transferase
TX73_009295	TX73_009295	RPA1807	1	2031361	2032599	+	efflux RND transporter periplasmic adaptor subunit
TX73_009300	TX73_009300	RPA1808	1	2032756	2035878	+	CusA/CzcA family heavy metal efflux RND transporter
TX73_009305	TX73_009305	RPA1809	1	2036120	2036395	+	hypothetical protein
TX73_009310	TX73_009310	RPA1810	1	2036490	2037908	-	TolC family outer membrane protein
TX73_009315	TX73_009315	RPA1811	1	2038107	2038886	-	enoyl-CoA hydratase
TX73_009320	TX73_009320	RPA1812	1	2038970	2039707	-	hypothetical protein
TX73_009325	TX73_009325	RPA1813	1	2039962	2040507	+	sigma-70 family RNA polymerase sigma factor
TX73_009330	TX73_009330	RPA1814	1	2040510	2041148	+	DUF1109 domain-containing protein
TX73_009335	TX73_009335	RPA1815	1	2041265	2041609	+	DUF2946 family protein
TX73_009340	TX73_009340	RPA1816	1	2041670	2043898	+	TonB-dependent receptor
TX73_009345	TX73_009345	RPA1817	1	2043921	2045030	-	DUF2336 domain-containing protein
TX73_009350	TX73_009350	RPA1818	1	2045068	2046213	-	GGDEF domain-containing protein
TX73_009355	TX73_009355	RPA1819	1	2046602	2047171	+	sigma-70 family RNA polymerase sigma factor
TX73_009360	TX73_009360	RPA1820	1	2047168	2048001	+	hypothetical protein
TX73_009365	TX73_009365	RPA1821	1	2048488	2048997	+	TIGR03809 family protein
TX73_009370	TX73_009370	RPA1822	1	2049436	2051502	+	methyl-accepting chemotaxis protein
TX73_009375	TX73_009375		1	2051814	2052155	+	hypothetical protein
TX73_009380	TX73_009380	RPA1823	1	2052308	2054617	+	TonB-dependent receptor plug domain-containing protein
TX73_009385	TX73_009385	RPA1824	1	2054713	2055228	+	four-helix bundle copper-binding protein
TX73_009390	TX73_009390	RPA1825	1	2055320	2055559	-	PilZ domain-containing protein
TX73_009395	TX73_009395	RPA1826	1	2055692	2057050	-	TIGR03808 family TAT-translocated repetitive protein
TX73_009400	TX73_009400	RPA1827	1	2057156	2057416	-	hypothetical protein
TX73_009405	TX73_009405	RPA1828	1	2057483	2058133	-	pyroglutamyl-peptidase I
TX73_009410	TX73_009410	RPA1829	1	2058130	2059119	-	methylmalonyl Co-A mutase-associated GTPase MeaB
TX73_009415	TX73_009415	RPA1830 RPA1831	7	2059206	2059798	-	carbonic anhydrase
TX73_009420	TX73_009420	RPA1832	1	2059997	2060782	-	DUF4163 domain-containing protein
TX73_009425	TX73_009425	RPA1833	1	2060843	2061244	-	type II toxin-antitoxin system VapC family toxin
TX73_009430	TX73_009430	RPA1834	1	2061250	2061507	-	type II toxin-antitoxin system prevent-host-death family antitoxin
TX73_009435	TX73_009435	RPA1835	1	2061571	2063730	-	methylmalonyl-CoA mutase
TX73_009440	TX73_009440	RPA1836	1	2063793	2064257	-	GFA family protein
TX73_009445	TX73_009445	RPA1837	1	2064254	2066125	-	methylmalonyl-CoA mutase subunit beta
TX73_009450	TX73_009450	RPA1838	1	2066283	2066774	-	2-amino-4-hydroxy-6- hydroxymethyldihydropteridine diphosphokinase
TX73_009455	TX73_009455	RPA1839	1	2066776	2067141	-	dihydroneopterin aldolase
TX73_009460	TX73_009460	RPA1840	1	2067138	2067995	-	dihydropteroate synthase
TX73_009465	TX73_009465	RPA1841	1	2068061	2068468	-	DUF4332 domain-containing protein
TX73_009470	TX73_009470	RPA1842	1	2068486	2068854	-	DUF2267 domain-containing protein
TX73_009475	TX73_009475	RPA1843	1	2069191	2070801	+	DUF853 family protein
TX73_009480	TX73_009480	RPA1844	1	2071010	2072416	+	M20/M25/M40 family metallo-hydrolase
TX73_009485	TX73_009485	RPA1845	1	2072751	2075051	+	TonB-dependent receptor
TX73_009490	TX73_009490	RPA1846	1	2075165	2075899	+	cobalt ABC transporter substrate-binding protein
TX73_009495	TX73_009495	RPA1847	1	2075896	2076177	+	DUF3649 domain-containing protein
TX73_009500	TX73_009500	RPA1848	1	2076191	2077813	+	PepSY-associated TM helix domain-containing protein
TX73_009505	TX73_009505	RPA1849	1	2077810	2078097	+	DUF3325 domain-containing protein
TX73_009510	TX73_009510	RPA1850	1	2078137	2080050	-	HAMP domain-containing methyl-accepting chemotaxis protein
TX73_009515	TX73_009515	RPA1851	1	2080590	2081372	-	class II aldolase/adducin family protein
TX73_009520	TX73_009520		1	2081638	2082516	+	hypothetical protein
TX73_009525	TX73_009525	RPA1852	1	2082704	2083120	+	MucR family transcriptional regulator
TX73_009530	TX73_009530	RPA1853	1	2083128	2083868	-	3-oxoacyl-ACP reductase FabG
TX73_009535	TX73_009535	RPA1854	1	2083946	2084581	+	helix-turn-helix domain containing protein
TX73_009540	TX73_009540	RPA1855	1	2084703	2085314	+	DUF6456 domain-containing protein
TX73_009545	TX73_009545	RPA1856	1	2085344	2085772	-	SufE family protein
TX73_009550	TX73_009550	RPA1857	1	2085888	2086310	-	DUF5330 domain-containing protein
TX73_009555	TX73_009555	RPA1858	1	2086717	2088549	+	PAS domain-containing sensor histidine kinase
TX73_009560	TX73_009560	RPA1859	1	2088542	2089327	+	peptidoglycan-binding protein
TX73_009565	TX73_009565	RPA1860	1	2089480	2089821	+	DUF1491 family protein
TX73_009570	TX73_009570	RPA1861	1	2089996	2090970	-	DUF2336 domain-containing protein
TX73_009575	TX73_009575	RPA1862	1	2091122	2092195	-	polysaccharide deacetylase family protein
TX73_009580	TX73_009580	RPA1863	1	2092275	2092805	-	hypothetical protein
TX73_009585	TX73_009585		1	2092985	2093185	+	hypothetical protein
TX73_009590	TX73_009590	RPA1864	1	2093203	2093985	+	hypothetical protein
TX73_009595	TX73_009595	RPA1865	1	2093992	2094558	-	DUF1254 domain-containing protein
TX73_009600	TX73_009600	RPA1866	1	2094555	2095133	-	DUF1214 domain-containing protein
TX73_009605	TX73_009605	RPA1867	1	2095177	2097450	-	PBP1A family penicillin-binding protein
TX73_009610	TX73_009610	RPA1868	1	2097721	2098233	+	YcgN family cysteine cluster protein
TX73_009615	TX73_009615	RPA1869	1	2098288	2099031	+	sulfite exporter TauE/SafE family protein
TX73_009620	TX73_009620	RPA1870	1	2099326	2099841	-	MarR family transcriptional regulator
TX73_009625	TX73_009625	RPA1871	1	2099921	2101159	+	cytochrome P450
TX73_009630	TX73_009630	RPA1872	1	2101169	2101489	+	2Fe-2S iron-sulfur cluster-binding protein
TX73_009635	TX73_009635	RPA1873	1	2101565	2102779	+	ABC transporter substrate-binding protein
TX73_009640	TX73_009640	RPA1874	1	2102979	2103185	-	hypothetical protein
TX73_009645	TX73_009645	RPA1875	1	2103182	2104327	-	PepSY-associated TM helix domain-containing protein
TX73_009650	TX73_009650	RPA1876	1	2104324	2106627	-	TonB-dependent siderophore receptor
TX73_009655	TX73_009655		1	2106776	2106952	+	hypothetical protein
TX73_009660	TX73_009660	RPA1877	1	2107000	2107407	+	hypothetical protein
TX73_009665	TX73_009665		1	2107301	2108098	+	hypothetical protein
TX73_009670	TX73_009670	RPA1878	1	2108396	2109571	-	serine hydrolase
TX73_009675	TX73_009675	RPA1879	1	2109687	2110754	-	linear amide C-N hydrolase
TX73_009680	TX73_009680	RPA1880	1	2110964	2112553	+	MDR family MFS transporter
TX73_009685	TX73_009685	RPA1881	1	2112677	2114077	+	TRAP transporter substrate-binding protein
TX73_009690	TX73_009690	RPA1882	1	2114189	2114353	+	Flp family type IVb pilin
TX73_009695	TX73_009695	RPA1883	1	2114649	2116202	+	hypothetical protein
TX73_009700	TX73_009700		1	2116480	2116626	+	hypothetical protein
TX73_009705	TX73_009705	RPA1884	1	2116796	2118475	+	PAS domain-containing methyl-accepting chemotaxis protein
TX73_009710	TX73_009710	RPA1885	1	2118615	2119790	+	phage portal protein
TX73_009715	TX73_009715	RPA1886	1	2119816	2120016	+	hypothetical protein
TX73_009720	TX73_009720		1	2120021	2120197	+	hypothetical protein
TX73_009725	TX73_009725	RPA1887	1	2120321	2120998	+	HK97 family phage prohead protease
TX73_009730	TX73_009730	RPA1888	1	2121170	2122423	+	phage major capsid protein
TX73_009735	TX73_009735	RPA1889	1	2122755	2123126	+	DUF2019 domain-containing protein
TX73_009740	TX73_009740	RPA1890	1	2123342	2126443	-	hypothetical protein
TX73_009745	TX73_009745	RPA1891	1	2127298	2128254	+	hypothetical protein
TX73_009750	TX73_009750	RPA1892	1	2128196	2129491	+	terminase family protein
TX73_009755	TX73_009755	RPA1893	1	2129619	2129867	+	hypothetical protein
TX73_009760	TX73_009760	RPA1894	1	2129887	2130198	-	hypothetical protein
TX73_009765	TX73_009765	RPA1895	1	2130280	2131047	-	trypsin-like serine protease
TX73_009770	TX73_009770	RPA1896	1	2131112	2131672	+	phage head-tail connector protein
TX73_009775	TX73_009775	RPA1897	1	2131669	2131989	+	head-tail adaptor protein
TX73_009780	TX73_009780	RPA1898	1	2131986	2132396	+	DUF3168 domain-containing protein
TX73_009785	TX73_009785	RPA1899	1	2132409	2132816	+	phage major tail protein, TP901-1 family
TX73_009790	TX73_009790	RPA1900	1	2132826	2133143	+	gene transfer agent family protein
TX73_009795	TX73_009795	RPA1901	1	2133140	2133328	+	phage tail assembly chaperone
TX73_009800	TX73_009800	RPA1902	1	2133340	2133933	+	phage tail tape measure protein
TX73_009805	TX73_009805	RPA1903	1	2134095	2134733	+	TIGR02217 family protein
TX73_009810	TX73_009810	RPA1904	1	2134846	2136672	+	DUF262 domain-containing protein
TX73_009815	TX73_009815	RPA1905	1	2136965	2137876	+	DUF2163 domain-containing protein
TX73_009820	TX73_009820	RPA1906	1	2137916	2138368	+	peptidase P60
TX73_009825	TX73_009825	RPA1907	1	2138433	2138858	+	GFA family protein
TX73_009830	TX73_009830	RPA1908	1	2138897	2139364	-	hypothetical protein
TX73_009835	TX73_009835	RPA1909	1	2139518	2139991	+	MarR family winged helix-turn-helix transcriptional regulator
TX73_009840	TX73_009840	RPA1910	1	2139993	2140445	+	hypothetical protein
TX73_009845	TX73_009845	RPA1911	1	2140471	2141016	+	cytochrome b/b6 domain-containing protein
TX73_009850	TX73_009850	RPA1912	1	2141171	2145043	+	glycoside hydrolase/phage tail family protein
TX73_009855	TX73_009855	RPA1913	1	2145053	2146420	+	DUF2793 domain-containing protein
TX73_009860	TX73_009860	RPA1914	1	2146544	2147305	+	glycoside hydrolase family 19 protein
TX73_009865	TX73_009865		1	2147308	2147880	+	3TM-type holin
TX73_009870	TX73_009870	RPA1915	1	2147992	2148666	+	response regulator transcription factor
TX73_009875	TX73_009875	RPA1916	1	2148682	2150073	+	sensor histidine kinase
TX73_009880	TX73_009880	RPA1917	1	2150170	2150634	+	RT0821/Lpp0805 family surface protein
TX73_009885	TX73_009885	RPA1918	1	2150857	2152260	+	hypothetical protein
TX73_009890	TX73_009890	RPA1919	1	2152423	2153529	+	c-type cytochrome biogenesis protein CcmI
TX73_009895	TX73_009895	RPA1920	1	2153643	2154146	+	cytochrome c maturation protein CcmE
TX73_009900	TX73_009900	RPA1921	1	2154143	2156125	+	heme lyase CcmF/NrfE family subunit
TX73_009905	TX73_009905	RPA1922	1	2156139	2156636	+	cytochrome c-type biogenesis protein CcmH
TX73_009910	TX73_009910	RPA1923	1	2156947	2157969	-	formamidase
TX73_009915	TX73_009915	RPA1924	7	2158089	2158905	-	GTP-binding protein
TX73_009920	TX73_009920	RPA1925	1	2159009	2160475	-	MFS transporter
TX73_009925	TX73_009925	RPA1926	1	2160550	2161401	+	helix-turn-helix transcriptional regulator
TX73_009930	TX73_009930	RPA1927	1	2161593	2162081	-	ferritin family protein
TX73_009935	TX73_009935	RPA1928	1	2162135	2163043	-	2Fe-2S iron-sulfur cluster-binding protein
TX73_009940	TX73_009940	RPA1929	1	2163412	2164983	+	Do family serine endopeptidase
TX73_009945	TX73_009945	RPA1930	1	2165261	2165941	+	response regulator transcription factor
TX73_009950	TX73_009950	RPA1931	7	2166293	2166559	+	PAS domain-containing protein
TX73_009955	TX73_009955		7	2166602	2167462	+	methyl-accepting chemotaxis protein
TX73_009960	TX73_009960	RPA1932	1	2167675	2169123	+	HAMP domain-containing sensor histidine kinase
TX73_009965	TX73_009965	RPA1933	1	2169120	2172092	+	bifunctional [glutamine synthetase] adenylyltransferase/[glutamine synthetase]-adenylyl-L-tyrosine phosphorylase
TX73_009970	TX73_009970	RPA1934	1	2172151	2172402	-	hypothetical protein
TX73_009975	TX73_009975	RPA1935	1	2172503	2173525	-	helix-turn-helix domain-containing protein
TX73_009980	TX73_009980	RPA1936	1	2173999	2177403	+	autotransporter domain-containing protein
TX73_009985	TX73_009985	RPA1937	1	2177759	2178718	+	IS110 family transposase
TX73_009990	TX73_009990	RPA1938	1	2178905	2181214	-	ATP-binding protein
TX73_009995	TX73_009995	RPA1939	1	2181430	2182812	-	cation-efflux pump
TX73_010000	TX73_010000	RPA1940	1	2182943	2183911	-	zinc-binding dehydrogenase
[truncated: 3,023 more rows]
